# Supplementary material for: Shared Protein Complex Subunits Contribute to Explaining Disrupted Co-occurrence
Source: PLoS Comput Biol. 2013 Jul 18;9(7):e1003124. doi: 10.1371/journal.pcbi.1003124 (PMC3715415; doi:10.1371/journal.pcbi.1003124)
Supplement: Dataset S1 — Orthologs. Definitions of the orthologous clusters used in this analysis. The zip file contains two plain-text tables: the cluster definitions using internal IDs (consisting of 4-letter species code and gene number) and a mapping of the internal IDs to various identifier formats as used in the source genome files. (ZIP) [file pcbi.1003124.s001.zip]

Archive with 3 entries (3 files):
- Clusters.txt
- genome_list.xls
- ID-mapping.txt
