# Supplementary material for: Shared Protein Complex Subunits Contribute to Explaining Disrupted Co-occurrence
Source: PLoS Comput Biol. 2013 Jul 18;9(7):e1003124. doi: 10.1371/journal.pcbi.1003124 (PMC3715415; doi:10.1371/journal.pcbi.1003124)
Supplement: Dataset S1 — Orthologs. Definitions of the orthologous clusters used in this analysis. The zip file contains two plain-text tables: the cluster definitions using internal IDs (consisting of 4-letter species code and gene number) and a mapping of the internal IDs to various identifier formats as used in the source genome files. (ZIP) [file pcbi.1003124.s001.zip › Clusters.txt]

# Orthologous clusters used in Schneider and Snel (2012).
# Each row corresponds to one cluster, with space-separated gene IDs.
# Each ID consists of a 4-letter species code and a 6-digit protein number.
# Mapping to external IDs are available in a separate file.
AGAM007469 BFLO005543 BFLO008552 CELE014246 CINT013824 DMEL018210 DRER013880 HSAP076340 MMUS007729 TRUB001458
DRER013784 TRUB008840
BFLO011039 BFLO011040 BFLO030133 DRER007208 HSAP075626 MMUS048320 TRUB037452
CPAR001803 CREI000706 MPUS001233 NGRU011678 TGON003582 TGON006105 VCAR011303
AGAM010018 BFLO014057 BFLO016220 BFLO021009 BFLO026566 BFLO029087 CELE000075 DMEL005892 HSAP054244 HSAP063422 MMUS014309 MMUS023121 TRUB013131 TRUB039658
AGAM006574 ATHA018482 BFLO030272 CELE001009 CINT011727 DDIS000713 DMEL001524 DRER006483 EHUX023833 HSAP060332 MMUS033639 MPUS008319 NGRU004607 NVEC015665 OSAT013035 OTAU004693 PPAT022014 PPAT027346 SMOE012316 SMOE012320 TADH001421 TRUB039476 TTHE019819 TVAG004090 TVAG059503
AGAM011280 BFLO036308 CELE003388 CINT018750 DMEL003045 DRER003890 HSAP041114 MMUS041712 NVEC003276 TADH009529 TRUB003298
AGAM009417 BFLO038405 BFLO040536 BFLO049230 CELE021175 DMEL004694 DRER009109 DRER012095 DRER013359 HSAP034974 HSAP069177 MMUS016510 MMUS023548 TADH007047 TRUB013110 TRUB038980 TRUB043426 TRUB046185
BFLO009831 DRER001735 HSAP013494 MMUS026719 NVEC024787 TADH003381 TRUB027034 TRUB032205
AGAM003613 AGAM003621 AGAM005351 AGAM007498 AGAM009457 AGAM010062 AGAM012813 BDEN000264 BDEN001225 BDEN001323 BDEN002010 BDEN003944 BDEN004479 BDEN005165 BDEN005496 BDEN006164 BDEN007599 BDEN007755 BFLO000765 BFLO001441 BFLO002213 BFLO003170 BFLO010230 BFLO016224 BFLO020115 BFLO024168 BFLO024170 BFLO025302 BFLO026358 BFLO026359 BFLO027437 BFLO028864 BFLO028867 BFLO029910 BFLO030449 BFLO031070 BFLO031315 BFLO031502 BFLO031531 BFLO031533 BFLO033446 BFLO037856 BFLO048600 BFLO048879 BFLO048985 BFLO049103 BFLO049321 BFLO050353 BFLO050498 BFLO050785 CELE001037 CELE004031 CGLA003809 CINT001089 CINT004057 CINT005509 CINT005715 CINT006390 CINT006802 CINT007201 CINT010697 CINT015621 CINT016155 CINT017685 CINT017776 CNEO005335 CPAR001862 CREI002946 CREI005837 CREI005889 CREI006316 CREI007108 CREI009422 CREI009888 CREI012949 CREI013121 CREI013443 CREI014451 DDIS012911 DHAN004729 DMEL003108 DMEL003131 DMEL008880 DMEL009496 DMEL009502 DMEL017364 DMEL021273 DRER000720 DRER005557 DRER007268 DRER008043 DRER015494 DRER020719 DRER021469 ECUN000569 EHUX017161 EHUX021741 EHUX030281 GINT001030 GINT001041 GINT001420 GINT001525 GINT002211 GINT002316 GINT002375 GINT003381 GINT004301 HSAP007872 HSAP014571 HSAP015360 HSAP043569 HSAP047638 HSAP053781 HSAP055088 HSAP073480 HSAP074221 HSAP076669 KLAC000234 LMAJ001362 LMAJ003922 LMAJ003963 LMAJ004241 LMAJ004600 LMAJ005695 LMAJ006190 LMAJ006232 LMAJ006929 LMAJ007041 LMAJ007579 MBRE001739 MBRE001903 MBRE002485 MBRE002932 MBRE004571 MBRE008005 MBRE008215 MBRE008683 MBRE009087 MBRE009127 MBRE009148 MMUS000095 MMUS001434 MMUS012879 MMUS017277 MMUS022953 MMUS028475 MMUS036645 MMUS043451 MMUS046429 MMUS050085 MPUS000293 MPUS003337 MPUS003488 MPUS004040 MPUS004356 MPUS004600 MPUS008200 MPUS009499 NCRA006009 NGRU001458 NGRU001541 NGRU002142 NGRU004348 NGRU005551 NGRU013662 NGRU015741 NVEC002202 NVEC002652 NVEC003294 NVEC005244 NVEC014426 NVEC015148 NVEC015258 NVEC021433 NVEC021610 NVEC023064 NVEC023650 NVEC025065 NVEC025900 NVEC026394 NVEC026554 OTAU002234 OTAU002762 PBLA015342 PFAL001733 PINF000963 PINF001183 PINF001517 PINF002212 PINF002624 PINF002766 PINF003052 PINF006925 PINF009450 PINF011405 PINF017423 PPAT002213 PPAT004430 PPAT008438 PPAT009996 PPAT014910 PPAT027295 PPAT031084 PPAT033416 PSOJ000669 PSOJ001279 PSOJ001501 PSOJ001850 PSOJ004127 PSOJ004129 PSOJ012446 PSOJ012924 PSOJ013499 PSOJ015859 PSOJ016102 PSOJ026093 PTET003460 PTET004483 PTET007295 PTET007296 PTET010813 PTET012792 PTET015240 PTET015242 PTET015363 PTET021537 PTET021720 PTET021738 PTET021774 PTET023402 PTET023864 PTET023995 PTET023996 PTET023997 PTET025314 PTET025557 PTET025558 PTET026671 PTET026869 PTET026870 PTET028450 PTET028709 PTET029914 PTET033524 PTET033525 PTET035465 PTET035502 PTET035627 PTET036592 PTET037005 PTET037006 PTET037128 PTET037268 PTET037442 PTET038343 PTET038482 PTET039195 PTET039225 PTET039438 PTET039443 PTET039508 PTRI000434 RORY006228 SCER000156 SMOE006414 SMOE018545 SMOE020175 SMOE020347 SMOE021900 SMOE022211 SMOE022218 SPOM001567 TADH000036 TADH000469 TADH001209 TADH002073 TADH002472 TADH002663 TADH003434 TADH004633 TADH006708 TADH007292 TADH010007 TBRU002642 TBRU004548 TBRU004815 TBRU005958 TBRU007448 TBRU008638 TBRU008701 TBRU009192 TBRU009564 TBRU009990 TGON000097 TGON001803 TGON003170 TGON003838 TGON004831 TGON006078 TPSE011593 TRUB001206 TRUB003194 TRUB010356 TRUB013431 TRUB024656 TRUB031696 TRUB033598 TTHE000685 TTHE001911 TTHE003085 TTHE005624 TTHE006177 TTHE006340 TTHE006372 TTHE007364 TTHE009411 TTHE009534 TTHE011467 TTHE012764 TTHE015738 TTHE016322 TTHE017315 TTHE017491 TTHE017797 TTHE018671 TTHE020622 TTHE021198 TTHE022372 TTHE022709 TTHE023861 TTHE024803 TVAG001962 TVAG002873 TVAG004252 TVAG005025 TVAG007153 TVAG007389 TVAG008079 TVAG013011 TVAG013042 TVAG014646 TVAG017606 TVAG020510 TVAG021318 TVAG023629 TVAG023977 TVAG023992 TVAG026725 TVAG026938 TVAG027732 TVAG027840 TVAG028139 TVAG028373 TVAG029320 TVAG030291 TVAG030378 TVAG030647 TVAG032041 TVAG035351 TVAG040572 TVAG040897 TVAG041194 TVAG042303 TVAG042635 TVAG048040 TVAG048911 TVAG049215 TVAG051150 TVAG052906 TVAG053563 TVAG054583 TVAG059189 TVAG059528 VCAR000033 VCAR000156 VCAR000194 VCAR000406 VCAR000727 VCAR001297 VCAR001502 VCAR001557 VCAR002127 VCAR010441 VCAR010442 YLIP005030
AGAM010953 BFLO013924 BFLO027656 CINT007140 DMEL004586 DRER008238 HSAP024146 MMUS037837 NVEC002262 NVEC002644 TRUB017085 TRUB022006
HSAP003742 MMUS014245 TRUB036327
AGAM003975 CELE027789 CINT017454 DRER014842 HSAP067904 MMUS009894 TRUB013237
AGAM003240 AGAM005399 BDEN005114 BFLO002102 BFLO002103 BFLO015389 BFLO024169 BFLO028100 BFLO030673 BFLO033445 CINT003273 CINT005785 CINT009320 CINT015325 CREI002777 DMEL013829 DMEL021880 DRER020733 GINT002752 GINT003072 HSAP017479 HSAP049245 LMAJ005902 MBRE008955 MMUS006035 MMUS014524 MPUS004733 MPUS009487 NGRU001636 NGRU001668 NVEC011639 NVEC014671 NVEC015062 PFAL000777 PFAL001600 PFAL002007 PINF005049 PSOJ006660 PTET027578 PTET027579 PTET038905 TADH002398 TADH002803 TBRU007793 TGON005163 TGON006250 TPSE001288 TRUB008414 TTHE025513 TVAG057337 VCAR001611
AGAM010425 BFLO039016 DMEL021648 HSAP003142 MMUS004189 NVEC014969 TADH002720 TRUB023760
AGAM009816 BFLO009279 BFLO009282 CELE020548 CELE023266 CINT008288 DDIS012335 DMEL020645 DRER005187 HSAP009020 MBRE007251 MMUS036423 TRUB025158
AGAM004526 BFLO002147 BFLO014747 DMEL013983 DRER003439 HSAP072472 MMUS044185 TRUB004332
AGAM007521 AGAM009126 BDEN007006 BFLO016804 BFLO019615 BFLO025741 BFLO031413 BFLO031422 CINT008443 CINT009570 CINT017968 CREI002271 DMEL015911 DMEL017249 EHUX016786 GINT003134 HSAP016083 HSAP025129 HSAP054663 LMAJ006790 MBRE001085 MMUS011239 MMUS019958 MMUS026367 MPUS006037 MPUS006070 NGRU000715 NGRU004329 NVEC014271 PFAL000131 PFAL000297 PFAL002330 PFAL002416 PFAL002783 PFAL002875 PFAL002934 PFAL002989 PFAL002996 PINF001632 PINF002989 PINF010319 PSOJ001792 PSOJ010112 PSOJ018419 PTET014083 PTET019127 PTET038931 PTET039171 TADH007924 TBRU000577 TGON001109 TGON003450 TPSE009325 TPSE009968 TRUB000142 TRUB010597 TTHE006383 TTHE017245 TVAG000916 VCAR001764 VCAR002282
BFLO020145 BFLO050765 DRER020503 HSAP030679 MBRE000864 MBRE001713 MBRE004881 MMUS029994 NVEC025349 TRUB002475
AGAM011245 BFLO002331 BFLO004782 BFLO010736 BFLO015933 CINT005920 DMEL000771 HSAP041492 MMUS043383 NVEC010318 TRUB000015 TRUB011263 TRUB020696 TRUB023522
ATHA000506 ATHA004313 CELE017614 CGLA003723 CINT011083 CNEO006790 DDIS005700 DHAN005440 DMEL020474 DMEL020759 HSAP019936 KLAC000573 MBRE000678 MMUS028648 MPUS004565 NCRA007358 NGRU007907 NVEC002197 OSAT013097 OTAU001565 PINF006727 PPAT031357 PSOJ023297 PTRI010016 RORY003019 RORY006595 SCER000143 SMOE003068 SPOM001440 TADH001284 TRUB037327 UMAY005564 YLIP000914
BFLO010924 DRER002053 HSAP021490 MMUS012918 TRUB021339
DRER011924 HSAP075522 MMUS041036 TRUB014683
PINF012685 PSOJ013480 PSOJ026111
ATHA029183 BFLO003142 BFLO007689 BFLO008634 BFLO020155 BFLO020842 BFLO026604 DDIS000079 DDIS001783 DDIS010000 DRER019170 EHUX012344 EHUX023779 HSAP004484 MMUS016402 MPUS005129 NVEC016793 NVEC025047 NVEC026819 PINF009032 PPAT027705 PSOJ005503 SMOE007247 TRUB001580 TRUB033082 VCAR002348
PINF012943 PSOJ012948
DRER009376 HSAP013926 MMUS003135 TRUB031120
DRER011153 DRER014748 DRER020985 DRER021791 HSAP020083 MMUS007343 TRUB008717
BFLO006244 HSAP068972 MMUS048927
PINF009669 PSOJ006489
PINF010294 PSOJ018489
AGAM002945 ATHA005517 BDEN004501 BFLO020255 BFLO034763 CELE014090 CGLA005093 CINT008447 CMER001477 CNEO006876 CPAR003725 DDIS008035 DHAN003629 DMEL005407 DRER010585 ECUN001255 EHIS007691 EHUX023455 GINT004447 HSAP057328 KLAC004735 LMAJ003852 MBRE006620 MMUS038957 MPUS006919 NCRA005565 NGRU013810 NVEC001708 OSAT011471 OTAU001841 PBLA003954 PFAL002229 PINF008949 PPAT000715 PSOJ016085 PTET005721 PTET014215 PTET020520 PTET025466 PTET026659 PTET027884 PTRI001713 RORY001806 SCER004883 SMOE013061 SPOM004479 TADH004759 TBRU009980 TGON002636 TPSE005100 TRUB013273 TRUB013790 TTHE011505 TVAG042745 UMAY004878 VCAR009964 YLIP001001
AGAM010146 BFLO028438 BFLO031283 BFLO033228 CELE010546 CELE012965 CINT007271 DMEL007417 DMEL012133 DRER020029 DRER023269 HSAP041251 HSAP049174 MMUS006853 MMUS020378 NVEC001720 NVEC019858 TADH001649 TRUB005597 TRUB020858
AGAM000472 AGAM013023 ATHA029581 BDEN006492 BFLO013356 BFLO016598 BFLO034771 BFLO042512 BFLO044077 CELE000156 CELE006751 CGLA000538 CINT010632 CINT016709 CNEO001543 DDIS001653 DDIS001683 DDIS001684 DDIS006577 DDIS008253 DHAN002658 DMEL004398 DMEL010939 DRER006927 DRER011627 DRER016737 ECUN000823 EHIS000261 EHIS002619 EHIS004719 EHUX008321 EHUX031807 HSAP013159 HSAP019481 HSAP059438 KLAC002812 MBRE001438 MBRE006144 MBRE006953 MMUS030294 MMUS032379 MMUS049943 NCRA005002 NGRU011915 NGRU013378 NGRU014400 NVEC025494 NVEC026586 OSAT016154 OTAU004782 PBLA009214 PBLA013363 PINF006894 PPAT009469 PSOJ015067 PTET008556 PTET010559 PTET011461 PTET012309 PTET014223 PTET022309 PTET022713 PTET028387 RORY003962 RORY013635 RORY015832 SCER002468 SMOE016112 SPOM003008 SPOM003392 TADH004051 TADH007558 TPSE004378 TPSE008051 TRUB005307 TRUB009434 TRUB013154 TTHE000954 TTHE003351 TTHE009883 TTHE022724 TTHE023656 TTHE024544 TTHE024608 TVAG003038 TVAG003419 TVAG006480 TVAG009752 TVAG010660 TVAG018415 TVAG027148 TVAG030286 TVAG033284 TVAG055926 YLIP005425
AGAM000977 ATHA009733 ATHA021880 BDEN000609 BFLO030350 BFLO033210 CELE008188 CGLA000073 CINT014486 CMER002686 CNEO006398 CPAR001830 CREI009040 DDIS006552 DHAN004692 DMEL003978 ECUN001582 EHUX010983 HSAP043179 KLAC004822 MBRE001364 MMUS005519 MPUS001701 NCRA001218 NGRU005991 NVEC001719 OSAT024501 OSAT024502 OTAU000008 PBLA003537 PINF003126 PPAT028864 PSOJ001941 PTET005719 PTRI002667 RORY002880 RORY012107 SCER000745 SMOE003237 SPOM001370 SPOM002750 TADH000990 TPSE008244 TRUB043149 TTHE006668 TTHE006669 VCAR005431 YLIP001711
LMAJ004443 MPUS009005 NVEC002645 PINF003524 PSOJ006500 TADH001901 TADH005697
BFLO007874 BFLO021939 DRER018806 HSAP041374 MMUS025859 TRUB000657
HSAP071410 MMUS002726 TRUB014209
BFLO030138 DMEL008106 DRER017036 HSAP056670 MMUS034581 TRUB014027
PINF001295 PSOJ012243
BFLO003613 BFLO003614 BFLO004081 BFLO006503 BFLO013757 BFLO018195 BFLO020554 BFLO020560 BFLO021465 BFLO023217 BFLO030148 DRER015784 HSAP014944 MMUS029801 TRUB019064 TRUB027127
AGAM003113 CELE022638 DMEL006315 DMEL008939
AGAM012799 BFLO005845 DMEL000974 HSAP060931 TRUB016429
AGAM008744 BFLO017370 BFLO026679 BFLO031943 CELE001712 DDIS001626 DMEL019398 HSAP014582 MBRE007287 MMUS035480 MPUS009247 NVEC014257 OSAT044662 PINF010745 PPAT028151 PSOJ018217 RORY011379 SMOE006233 TADH008258 TRUB022724
DRER002779 DRER006225 HSAP039161 MMUS017836 TGON003531 TRUB035211 TRUB037973
PINF001699 PSOJ010230 PSOJ010235
BFLO024452 CINT010667 HSAP037710 MMUS007120 MMUS019819 NGRU013864 RORY011549 TRUB020713
AGAM005901 BFLO032517 BFLO033351 DDIS000349 DMEL016652 EHUX026824 GINT001167 HSAP073429 MMUS009744 NVEC001099 TRUB002579 TVAG032643
CPAR001590 EHUX009556 EHUX012140 EHUX014967 EHUX024027 EHUX026138 LMAJ000161 MBRE006361 MPUS008031 OTAU005051 PFAL002120 PINF010762 PSOJ018252 TBRU006052 TGON000617 TPSE007088
EHUX026046 MBRE007119 PINF011285 PSOJ013094
PINF014600 PSOJ001226
AGAM005921 CELE008129 DMEL018796 DRER008634 HSAP060898 MMUS019559 TRUB021101
AGAM008841 BFLO001917 BFLO026140 BFLO027584 CELE001107 CINT017791 DMEL018164 DRER001784 DRER018369 DRER019500 HSAP010820 HSAP032126 MMUS012647 MMUS027288 NVEC018259 TRUB000357 TRUB037212 TRUB045111
AGAM004669 CINT009769 DMEL014720 DRER020309 DRER020729 HSAP048571 MMUS037729 TRUB038926 TRUB039006
PINF005437 PSOJ021027
ATHA002183 BDEN002937 BFLO023567 BFLO038294 CELE013534 DDIS013028 DHAN005863 DMEL001083 DRER019402 EHIS001941 EHIS005257 EHIS007332 HSAP033115 MMUS007716 NCRA000593 NGRU014276 NVEC009690 OSAT044711 PPAT023640 PPAT023683 PPAT029232 PPAT032349 SMOE000011 SMOE001302 SPOM002950 TADH001676 TRUB037137 UMAY003883 YLIP003848
BFLO002389 BFLO038366 CINT015947 HSAP048006 MBRE000940 MMUS025865 TRUB043630
PINF005751 PSOJ007034
DDIS012143 PINF011293 PSOJ013064
DRER014685 HSAP062901 MMUS043738 TRUB003902 TRUB038468
BFLO006052 BFLO018541 CINT011966 DRER021300 HSAP055491 MMUS015460
AGAM008717 BFLO002811 BFLO003740 BFLO005073 BFLO012252 BFLO013922 BFLO015869 BFLO016617 BFLO016618 BFLO018594 BFLO020609 BFLO020926 BFLO020929 BFLO021730 BFLO021732 BFLO022698 BFLO023018 BFLO028842 BFLO033677 CELE003642 CELE003663 CELE004068 CINT000020 DMEL019809 DRER010955 DRER014768 HSAP075953 MMUS028129 TRUB045916
AGAM005687 BFLO006635 BFLO030363 CINT017444 DMEL017646 DRER026033 HSAP013308 MMUS018435 NVEC027049 TRUB028093
CELE000791 DMEL015642 DRER001531 HSAP013972 HSAP060357 MMUS007356 MMUS039424 TRUB046695
DRER017365 HSAP051324 MMUS022268 TRUB035284
BFLO029727 CINT011895 CINT019119 CINT019713 DRER019210 HSAP031320 MMUS047407 TRUB005840
DRER026818 HSAP048388 MMUS046106
BFLO007412 CINT000602 DRER006033 HSAP068654 MMUS019038 NVEC016921 TRUB004113
BFLO005192 BFLO007899 BFLO016691 BFLO019640 BFLO022501 BFLO022715 CINT009523 CREI000410 CREI015060 DRER011305 EHUX000890 HSAP014685 MBRE003229 MMUS028639 MPUS000068 NVEC002649 PTET002101 PTET007345 PTET007362 PTET007363 PTET021262 TRUB018885 TTHE011635 TTHE011636 TTHE011693 VCAR003278 VCAR003279 VCAR003281
BFLO005605 BFLO005608 CINT000178 DRER012223 HSAP040873 MBRE001774 MBRE004741 MBRE004742 MBRE006174 MMUS032096 TRUB045289 TRUB045321
HSAP001683 MMUS002904 NGRU010824
PINF002367 PSOJ003477
AGAM001596 BFLO018648 CELE002421 DMEL008686 DRER013815 DRER015231 HSAP017522 HSAP059396 MMUS014058 MMUS043027 NVEC007287 TADH000382 TRUB020211 TRUB020533 TRUB025527 TRUB031857
PINF003394 PSOJ002314
BFLO031392 BFLO031394 BFLO031399 HSAP069137 MMUS029751 TRUB034124
BFLO001686 BFLO003319 BFLO010992 BFLO011801 BFLO013245 BFLO013405 BFLO015846 BFLO016262 BFLO018858 BFLO018920 BFLO024713 BFLO026507 BFLO026543 BFLO029725 BFLO031828 BFLO034806 CINT014742 DRER015447 DRER016474 HSAP012373 HSAP037046 MMUS021696 NVEC000026 TRUB032967
PINF001821 PSOJ006117
DRER001301 HSAP010717 MMUS025589 TRUB043351
AGAM008362 BFLO046471 CELE012039 CINT018955 DMEL019127 DRER021058 DRER022585 EHIS005648 HSAP005912 HSAP044291 MMUS004053 MMUS047524 NVEC001169 NVEC001711 TADH003045 TRUB010026 TRUB016044 TRUB038355 TVAG058545
AGAM000203 BFLO004682 CELE023005 CINT006513 DMEL003129 DMEL005188 DRER012473 DRER012596 DRER015450 HSAP049995 HSAP052632 HSAP065516 MMUS014098 MMUS019216 MMUS025639 NVEC018306 NVEC027106 TADH004742 TRUB001696 TRUB024068 TRUB024476
BDEN007885 BFLO026164 BFLO048725 CREI001605 HSAP000051 HSAP030803 LMAJ001453 MBRE002812 MMUS015306 MPUS005530 MPUS005538 NGRU013718 NVEC002194 PINF015368 PINF016568 PPAT013655 PSOJ000900 PTET002957 PTET038661 SMOE009528 TADH002354 TBRU009250 TGON003690 TTHE026365 TVAG004808 TVAG004866 TVAG013889 TVAG014824 TVAG014887 TVAG026799 TVAG050628 VCAR000314
AGAM005247 BDEN004327 BFLO017591 BFLO017592 BFLO043140 CGLA002817 CGLA005023 CINT002886 CNEO006696 CPAR002585 DMEL017008 DRER008925 DRER022007 HSAP022904 KLAC003563 MBRE002625 MMUS003004 NCRA001435 NGRU011204 NGRU014774 NVEC001717 PBLA002113 PBLA007847 PBLA011931 PBLA016293 RORY000610 RORY002033 RORY002178 RORY003156 RORY010915 RORY015499 RORY016646 SCER003328 SCER004825 TADH004623 TRUB014207 TTHE026079 TVAG002248 TVAG011115 TVAG015716 TVAG016067 TVAG032492 TVAG048404 TVAG055033 TVAG059437 UMAY001282 YLIP000973
PINF002997 PSOJ001800
HSAP076447 MMUS035807
AGAM000251 ATHA030671 BDEN004169 BFLO001491 BFLO030473 CELE011624 CGLA001962 CNEO003238 CREI007483 DDIS005298 DHAN000380 DMEL010405 DRER007767 DRER010153 DRER010200 GINT005795 HSAP005694 HSAP024937 KLAC004077 MBRE003391 MMUS002656 MMUS029220 MPUS008201 NCRA008448 NGRU013906 NVEC001731 OSAT051241 OTAU006094 PBLA011111 PPAT000244 PPAT019473 PPAT033179 RORY003093 SCER001332 SMOE011942 SPOM002833 TADH002483 TRUB003349 TRUB012315 TRUB037639 TVAG053070 UMAY000323 VCAR002760 YLIP003531
PINF014529 PSOJ005493
AGAM006326 BDEN006836 BFLO011421 BFLO016088 CINT014397 DDIS009544 DRER014879 HSAP008646 MBRE005859 MMUS026756 NGRU004626 NVEC010717 OTAU006685 PBLA000068 PINF004633 PPAT027734 PSOJ005355 PTET014439 RORY002274 TADH008079 TRUB044638 TTHE012005
BFLO001836 BFLO031583 DRER024153 HSAP010484 MMUS030938 TRUB020126
CELE000679 CMER003351 CPAR000470 DRER024439 HSAP009495 HSAP070355 MMUS018624 MMUS040104 NVEC002205 PTET017915 TRUB021651 TVAG027144 TVAG033617
HSAP002129 HSAP002708 HSAP003509 HSAP005762 HSAP006780 HSAP043251 HSAP070420 MMUS038080
AGAM000906 DMEL008155 DRER013549 HSAP077721 MMUS016946 TRUB008607
AGAM003340 BFLO019779 BFLO033917 BFLO040164 CELE003631 CINT018927 DMEL013848 DRER025936 HSAP013933 MMUS022560 NVEC001136 TADH005348 TRUB026187
AGAM001959 BFLO004669 BFLO015194 CELE014541 CINT012549 CREI006682 DMEL013011 DRER004180 DRER008686 DRER009893 DRER023338 HSAP008962 HSAP031798 HSAP046578 LMAJ006502 MBRE005650 MBRE008684 MMUS033721 MMUS036471 MMUS043590 NGRU003055 NGRU003471 NGRU005403 NGRU013569 NGRU014418 NVEC000005 NVEC026074 PINF000945 PSOJ000640 PTET032462 PTET033072 PTET034893 PTET036816 PTET038570 TADH002661 TBRU004142 TRUB014459 TRUB024992 TRUB035742 TRUB037199 TTHE001919 TTHE001920 TTHE005201 VCAR013506
CPAR000684 PINF005346 PSOJ026231
DRER005295 TRUB015259
AGAM008882 AGAM009674 BFLO010041 BFLO011304 BFLO013297 BFLO027016 CELE012733 CINT018945 DMEL012569 DMEL020272 DRER018972 DRER019200 DRER022623 DRER026855 HSAP038740 HSAP047759 HSAP049846 MBRE005360 MMUS001126 MMUS015728 MMUS023763 TRUB006737 TRUB016320 TRUB027901 TRUB034802 TRUB040227
AGAM009181 BFLO035364 CELE027309 CGLA004935 CNEO001677 DDIS008965 DHAN000372 DMEL019284 DRER003340 DRER010075 HSAP011511 HSAP035312 KLAC003773 MBRE000493 MMUS000507 MMUS015020 NCRA009679 NGRU013320 NVEC018008 PBLA001445 RORY005011 SCER002937 SPOM003073 TADH000422 TRUB042925 TRUB043482 TVAG034095 UMAY000777 YLIP002260
AGAM011192 ATHA004361 ATHA008397 BDEN000611 BDEN001525 BFLO029667 BFLO029709 CELE003869 CGLA001217 CGLA003472 CINT009011 CMER003549 CNEO004697 CNEO005985 CREI010088 DDIS006550 DHAN005019 DMEL002473 DRER015543 EHIS006591 EHIS007463 EHUX004959 EHUX024981 EHUX031220 GINT002759 HSAP059124 KLAC001080 LMAJ000108 LMAJ001493 LMAJ003971 MBRE000356 MMUS012464 MPUS006173 NCRA004808 NGRU014584 NVEC014481 OSAT031074 OTAU000009 PBLA009361 PINF010045 PINF012519 PPAT025637 PSOJ004632 PSOJ007901 PTET026805 PTET026807 PTET036933 PTRI000770 RORY011871 SCER001369 SCER003338 SMOE003150 SPOM002491 SPOM003290 TADH004043 TBRU008580 TBRU008602 TBRU009121 TGON000665 TPSE008620 TRUB022706 TTHE018202 TTHE018203 TVAG001891 TVAG003175 TVAG005513 TVAG005567 TVAG008950 TVAG009416 TVAG010870 TVAG011029 TVAG015298 TVAG016615 TVAG018106 TVAG019591 TVAG021930 TVAG023560 TVAG023745 TVAG025171 TVAG027402 TVAG031546 TVAG032319 TVAG037589 TVAG039110 TVAG046004 TVAG048345 TVAG049164 TVAG049699 TVAG053820 UMAY003216 VCAR002286 YLIP005436
AGAM012543 ATHA031120 BDEN002509 BFLO036306 CELE006684 CGLA001438 CINT016106 CNEO000472 CPAR000260 DDIS002356 DHAN005882 DMEL003946 DRER010440 DRER010476 DRER010735 EHIS002348 HSAP020007 KLAC002703 MBRE009020 MMUS007179 NCRA004551 NGRU005627 NVEC001109 OSAT020440 OTAU004359 PBLA012605 PINF003292 PSOJ002153 PTRI001641 RORY009879 SCER004706 SMOE020678 SPOM000507 TADH004811 TPSE005801 TRUB017904 TRUB037058 TTHE006048 TVAG015914 UMAY000734 UMAY005666 VCAR000959 YLIP000441
DRER004343 DRER010387 DRER021989 HSAP055695 MMUS041113 TRUB025448 TRUB039126
AGAM006902 BFLO004856 BFLO005141 BFLO026207 BFLO026871 BFLO027194 BFLO027680 BFLO033509 CELE014923 CINT008824 DMEL015250 DRER005705 DRER005751 DRER021984 EHIS006090 HSAP041144 HSAP051888 MMUS018509 MMUS035454 MPUS007130 MPUS007691 NGRU014271 NVEC024536 OTAU006352 SMOE000681 SMOE002877 SMOE016943 TADH008833 TRUB004604 TRUB007433 TRUB043448
DRER013906 HSAP032895 MMUS048782 PTET037524
EHUX021127 OTAU004403 PINF001876 PINF004647 PSOJ005342 TPSE004028
AGAM011495 BFLO023788 BFLO026760 CINT018195 DMEL001523 HSAP041482 MBRE001523 MBRE002033 MBRE003898 MBRE005015 MBRE006948 MBRE008809 MMUS002617 NVEC007407 TADH001904 TRUB003791
AGAM007864 BFLO020564 CINT016535 DRER009388 HSAP026193 MMUS000740 NVEC005255 NVEC010570 TRUB006105
CINT017303 DRER018120 DRER022422 HSAP027209 MMUS042684 TRUB008835 TRUB011327
AGAM005953 BFLO019659 BFLO047012 CINT016307 DDIS003027 DMEL017390 DRER022702 HSAP017544 MBRE007388 MMUS007958 NVEC016380 TADH009329 TRUB012400
BDEN002405 CMER003501 CNEO002733 DDIS005050 NGRU011351 PBLA008126 PINF003116 PPAT000179 PPAT008476 PSOJ001932 RORY002896 UMAY002934
PINF001877 PSOJ006296 TPSE002392
BFLO019815 CINT010619 HSAP055202 MMUS014373 NGRU004526 NGRU014030 NVEC016855 NVEC024492 TRUB024665 TVAG001224
PINF001022 PSOJ000768 TPSE004878
AGAM012756 CELE014143 DMEL001985 DRER005626 EHUX009810 HSAP070870 MBRE009021 MMUS025817 NVEC001707 TRUB027911
CELE000915 DRER008231 HSAP066791 MMUS012965 TRUB029370
BFLO008002 BFLO033460 CINT014286 HSAP059339 MMUS003711 TRUB045799
PINF001467 PSOJ009787
AGAM013339 BFLO031190 BFLO033811 BFLO049176 BFLO049516 CELE007923 DMEL017995 DRER006215 DRER010702 HSAP000163 HSAP014652 HSAP064665 MBRE006283 MMUS002614 MMUS017530 MMUS021877 MPUS003140 NGRU011203 NVEC001115 NVEC014517 NVEC015097 PINF001298 PINF015537 PSOJ012238 PSOJ024777 PTET003251 PTET005031 PTET013547 PTET014301 PTET022590 PTET029749 PTET031645 PTRI009930 SMOE000490 TADH005080 TADH009850 TPSE007319 TRUB035012 TRUB041700 TTHE004157 TTHE008629 TTHE009484 TTHE019490
PINF006438 PSOJ020625
BFLO034764 BFLO049055 CINT002274 DRER005333 DRER022368 DRER022697 HSAP006650 MMUS046043 NVEC008501 TRUB012701 TRUB021778 TRUB036379
AGAM000357 BFLO010419 BFLO010422 BFLO047498 CELE015885 CINT018726 DMEL009706 DRER002609 HSAP002186 HSAP028983 MMUS025363 MMUS040180 NVEC008921 TRUB005795 TRUB008392
DRER014435 HSAP018133 MMUS007160 TRUB045585
HSAP024068 MMUS023833 TRUB022945 TVAG010975
AGAM003020 BDEN002982 BFLO002880 BFLO002882 BFLO032461 CELE003337 CINT014135 DDIS001644 DDIS001645 DMEL010135 DRER001752 DRER011694 EHIS001882 EHIS002789 EHIS003596 HSAP013227 HSAP015815 MBRE003530 MMUS017048 MMUS029422 NVEC014279 TADH006632 TRUB015554 TRUB027974
BFLO002115 BFLO003034 HSAP059889 MMUS042088 MMUS042108 MMUS043559 TRUB002387 TRUB028075
HSAP032402 MMUS000263 TVAG057879
BFLO029868 DRER006305 DRER018308 HSAP071714 MMUS036570 TRUB001218 TRUB046525
AGAM007417 BFLO009349 BFLO032022 CELE021537 DMEL017287 DRER019979 HSAP077257 MMUS044078 NVEC019802 TADH009906 TRUB020656
BDEN003159 CGLA001180 CNEO001890 DHAN001057 KLAC001813 NCRA006305 PBLA011729 PINF009033 PINF009037 PSOJ004410 PSOJ005517 RORY016163 SCER005432 SPOM002101 UMAY002971 YLIP001463
BFLO011529 BFLO013639 DRER016349 HSAP011714 MMUS042277 NVEC021539 TADH007232 TRUB003374
BFLO005844 DRER011880 MMUS034052 TRUB046505
AGAM002402 ATHA001950 ATHA022840 BDEN001182 BFLO007836 BFLO028204 BFLO030442 CELE010084 CGLA002569 CMER001098 CNEO000138 CPAR000922 CREI001411 DDIS006436 DHAN003056 DMEL005459 DRER021594 ECUN001649 EHIS006231 EHUX030099 GINT004204 HSAP010479 KLAC000219 LMAJ004801 MBRE001254 MMUS046258 MPUS002656 NCRA006786 NGRU004520 NVEC015742 OSAT025540 OSAT030421 OTAU006444 PBLA001060 PBLA007780 PFAL001774 PINF009071 PPAT000450 PPAT018431 PSOJ005570 PTET000432 PTET000433 PTET038670 PTRI000990 RORY001071 SCER003874 SMOE007500 SPOM001869 TADH004663 TBRU005622 TGON003922 TPSE000508 TPSE000510 TPSE001281 TPSE002040 TPSE002398 TPSE002744 TPSE008444 TRUB040670 TTHE008500 TVAG007182 UMAY001536 VCAR000357 YLIP002041
AGAM005710 CELE017546 CINT008327 CREI015615 DDIS010301 DMEL016569 DRER007387 HSAP029099 HSAP042959 HSAP043273 MMUS013349 MMUS014588 MMUS035071 TRUB002672 TVAG001443
DRER005083 HSAP058436 MMUS011796 PBLA009748 TRUB006078 TTHE020954
DRER010667 HSAP055311 MMUS002339 TRUB012084
AGAM002198 CELE011810 CELE025676 DMEL008885 DRER002222 HSAP035767 MBRE000501 MBRE000502 MMUS043620 NVEC010176 NVEC013644 TADH002292 TRUB036003
AGAM013516 BFLO040789 CELE011635 DMEL015616 HSAP073154 MMUS034858 NVEC020410 TADH003901 TRUB016114
PINF004058 PSOJ025110
BFLO003087 BFLO015782 BFLO030435 CINT000614 CINT011844 CREI011338 DRER001335 DRER003676 HSAP004778 MBRE006180 MMUS024620 MPUS005061 NVEC001142 TADH004916 TADH006377 TRUB040105 TRUB046220 VCAR004514
DRER001002 HSAP034088 MMUS000618 TRUB026622
PINF007669 PSOJ022069
PINF008877 PSOJ002700
AGAM007584 ATHA003833 BDEN000694 BFLO028141 CELE010263 CGLA000718 CINT002908 CINT014813 CMER001116 CNEO003360 CPAR002707 CREI001401 DDIS005482 DHAN004152 DMEL008480 DRER004130 EHIS004382 EHUX012267 EHUX018743 EHUX021222 GINT002508 HSAP044058 KLAC004414 MBRE001054 MMUS013359 MPUS002977 NCRA004970 NGRU004994 NVEC014847 OSAT044508 OTAU002375 PBLA001234 PINF004582 PPAT002973 PSOJ005431 PTET010055 PTET025196 PTRI007854 RORY009447 SCER002090 SMOE008339 SPOM000698 TADH005307 TGON003893 TPSE011766 TRUB041072 TTHE002430 TVAG002027 TVAG047294 UMAY004443 VCAR000349 YLIP003277
DRER015122 HSAP048800 HSAP048977 MMUS039949 TRUB030368
AGAM012315 ATHA003140 BDEN007906 BFLO026790 BFLO027570 CELE009477 CGLA000934 CINT016506 CMER000786 CNEO002618 CPAR000783 CREI006005 DDIS011958 DHAN003033 DMEL004880 DRER019023 ECUN000490 EHIS002492 EHIS004233 EHIS005385 EHUX006523 GINT002718 GINT004318 HSAP026534 KLAC001925 LMAJ002166 MBRE007399 MMUS031945 MPUS001669 NCRA004144 NGRU013573 NVEC006554 OSAT012292 OSAT040061 OTAU003676 PBLA000153 PBLA001853 PFAL000258 PINF014872 PPAT022787 PPAT025321 PPAT032314 PSOJ000873 PTET002562 PTET030194 PTRI005112 RORY006629 RORY010394 RORY012883 SCER001201 SMOE006239 SPOM001484 TADH001493 TBRU004817 TGON000118 TGON002315 TGON004352 TRUB004116 TRUB037114 TTHE020332 TVAG004870 TVAG005786 TVAG014042 TVAG026132 TVAG032688 TVAG034239 TVAG042668 UMAY005540 VCAR013493 YLIP006093
DRER011753 HSAP038502 MMUS008234 TRUB010095
HSAP053475 MMUS050682
AGAM009550 BFLO029346 BFLO029348 BFLO049367 CELE019877 CINT015274 DMEL021208 HSAP073207 MMUS015912 NVEC014640 TADH001770 TADH003330 TADH003578 TRUB030008 TRUB030656
AGAM008501 ATHA001826 ATHA003883 ATHA005208 ATHA005634 ATHA017898 BFLO001126 BFLO020287 BFLO030563 BFLO031068 BFLO031196 CELE012092 CINT005867 CREI011575 DHAN000783 DMEL019836 DRER003177 DRER008083 DRER020502 EHUX000727 EHUX001217 EHUX004125 EHUX004135 EHUX005124 EHUX005959 EHUX006112 EHUX006619 EHUX007301 EHUX007789 EHUX007870 EHUX008541 EHUX008645 EHUX008899 EHUX009355 EHUX009369 EHUX009613 EHUX010637 EHUX011307 EHUX011368 EHUX011630 EHUX012181 EHUX012301 EHUX013103 EHUX013759 EHUX014053 EHUX014349 EHUX014364 EHUX014429 EHUX015190 EHUX015827 EHUX016569 EHUX016757 HSAP012312 HSAP049775 MBRE001281 MMUS047640 MMUS050718 MPUS006567 MPUS006577 NVEC008365 OSAT029572 OSAT046080 OTAU002089 PINF006191 PPAT001190 PPAT033545 PSOJ007744 PTRI001206 PTRI009482 PTRI009752 SMOE008120 SMOE009486 TADH008392 TGON001587 TPSE007479 TPSE010937 TPSE011644 TRUB012158 TRUB016262 TRUB032130 TRUB043683 TVAG055403 VCAR009791
PINF000882 PSOJ000469
AGAM000573 ATHA003656 ATHA003663 ATHA008268 BDEN003453 BFLO000392 BFLO007791 BFLO008732 CELE007288 CELE014102 CGLA004473 CINT017940 CMER002290 CNEO005208 CPAR002396 DDIS012782 DHAN000877 DMEL004520 DRER013295 DRER021509 EHUX020140 EHUX029100 HSAP025850 HSAP038607 KLAC004139 LMAJ007383 MBRE001552 MMUS001771 MMUS007529 MPUS006897 MPUS009999 NCRA007389 NGRU005424 NVEC001714 NVEC002209 OSAT010632 OSAT031804 OTAU000010 OTAU004095 PBLA004149 PFAL000351 PINF015019 PPAT007870 PPAT015642 PSOJ020601 PTRI001326 PTRI001561 RORY004975 SCER000153 SCER004835 SMOE008015 SMOE017012 SPOM000866 TADH000586 TBRU006431 TGON003204 TGON005815 TGON006495 TPSE002800 TPSE005076 TRUB025264 TRUB039588 UMAY004629 VCAR006633 YLIP002072
BFLO010237 CINT008472 HSAP077032 MMUS032954 PTET016735 TRUB027703
AGAM000404 AGAM001663 AGAM009153 AGAM009370 AGAM009371 ATHA015965 ATHA017118 ATHA018245 ATHA018833 ATHA026381 ATHA026923 ATHA028783 ATHA031801 BDEN000665 BDEN001159 BFLO000733 BFLO010257 BFLO016743 BFLO016744 BFLO022039 BFLO027288 BFLO028889 BFLO029886 BFLO031230 BFLO031612 BFLO032233 BFLO050397 CELE009160 CELE012487 CELE014458 CELE021135 CELE024952 CELE027888 CGLA000470 CGLA001132 CGLA001959 CGLA002890 CGLA003044 CGLA004635 CGLA004795 CINT005666 CINT013783 CINT015495 CINT016626 CMER001117 CMER001576 CMER002388 CMER003460 CMER004293 CNEO001665 CNEO001772 CNEO004656 CNEO005009 CNEO006150 CPAR000739 CPAR000903 CPAR001663 CPAR002316 CPAR002476 CREI003431 CREI006319 CREI011029 CREI016131 DDIS000360 DDIS000961 DDIS001045 DDIS001474 DDIS002411 DDIS002442 DDIS002605 DDIS003403 DDIS003780 DDIS004901 DDIS005098 DDIS006059 DDIS006353 DDIS006531 DDIS006610 DDIS006776 DDIS007095 DDIS007125 DDIS007594 DDIS007702 DDIS007790 DDIS008359 DDIS008435 DDIS009642 DDIS009647 DHAN000515 DHAN001705 DHAN002197 DHAN004784 DHAN005007 DHAN005329 DHAN006166 DMEL005614 DMEL007504 DMEL009994 DMEL011389 DMEL015622 DRER002346 DRER005853 DRER005984 DRER007053 DRER012806 DRER013978 DRER016762 DRER016850 DRER020147 DRER023999 ECUN000423 ECUN001201 EHIS005365 EHUX002037 EHUX009757 EHUX010583 EHUX011284 EHUX012274 EHUX012810 EHUX013034 EHUX013600 EHUX013696 EHUX014211 EHUX015369 EHUX015977 EHUX018424 EHUX021006 EHUX022899 EHUX024401 EHUX024880 EHUX025115 EHUX031142 GINT000314 GINT000893 GINT003289 HSAP005631 HSAP011582 HSAP014828 HSAP020953 HSAP032976 HSAP043312 HSAP047769 KLAC000837 KLAC002965 KLAC003181 KLAC004074 KLAC004168 KLAC004811 KLAC004936 LMAJ002185 LMAJ003144 LMAJ003709 LMAJ003771 MBRE000009 MBRE002341 MBRE004002 MBRE005446 MBRE006461 MBRE008870 MMUS014413 MMUS019256 MMUS026279 MMUS042080 MMUS045603 MMUS047348 MMUS049295 MPUS000575 MPUS003627 MPUS006889 MPUS006890 MPUS006942 MPUS006943 MPUS009954 NCRA000053 NCRA003099 NCRA003369 NCRA005185 NCRA005417 NCRA005584 NCRA006892 NCRA007305 NCRA007710 NCRA008222 NCRA008562 NCRA008651 NGRU000039 NGRU000938 NGRU005575 NGRU005956 NGRU006102 NGRU008380 NGRU011315 NGRU014605 NVEC008935 NVEC014369 NVEC015468 NVEC022904 NVEC024220 OSAT000092 OSAT014912 OSAT030241 OSAT030295 OSAT042109 OSAT044517 OSAT050035 OSAT053622 OSAT057184 OTAU000062 OTAU000064 OTAU005779 PBLA005883 PBLA006101 PBLA008383 PBLA008592 PBLA012350 PBLA014261 PFAL000334 PFAL001373 PFAL001511 PFAL001581 PFAL002567 PFAL002576 PFAL002642 PFAL002881 PFAL004287 PFAL004465 PINF002007 PINF004392 PINF009254 PINF012599 PINF013942 PINF015244 PPAT000364 PPAT007425 PPAT007723 PPAT010865 PPAT013317 PPAT020187 PPAT028841 PSOJ000127 PSOJ003841 PSOJ004471 PSOJ005876 PSOJ013511 PSOJ026081 PTET000430 PTET000814 PTET006993 PTET008212 PTET009242 PTET009702 PTET017973 PTET018578 PTET019101 PTET022249 PTET022461 PTET024836 PTET038671 PTRI001805 PTRI002035 PTRI004234 PTRI004308 PTRI004977 RORY000526 RORY002099 RORY006477 RORY011978 RORY014494 RORY015830 RORY016982 SCER002532 SCER004181 SCER004630 SCER004820 SCER004923 SCER005551 SCER006185 SMOE004788 SMOE006130 SMOE007164 SMOE011856 SMOE013192 SMOE017997 SPOM000041 SPOM000593 SPOM001236 SPOM004786 TADH004481 TADH008391 TADH009624 TADH010149 TBRU006018 TBRU008839 TGON001188 TGON001842 TGON001939 TGON002854 TGON003246 TGON003763 TGON004201 TGON004347 TGON004553 TGON005751 TGON006011 TGON006348 TGON006402 TGON006650 TGON006679 TGON006736 TGON006920 TGON006984 TGON007101 TGON007199 TGON007201 TGON007222 TGON007329 TGON007540 TPSE002091 TPSE005079 TPSE005081 TPSE009291 TPSE009629 TRUB000810 TRUB003171 TRUB011658 TRUB029396 TRUB033050 TRUB036061 TRUB039931 TTHE001322 TTHE005807 TTHE021812 TTHE022230 TTHE023497 TVAG026593 UMAY000751 UMAY001183 UMAY002607 UMAY004129 UMAY005485 VCAR001336 VCAR007039 VCAR008383 VCAR010032 YLIP000458 YLIP001127 YLIP001684 YLIP002762 YLIP002795 YLIP003500 YLIP003764 YLIP004031
AGAM012879 ATHA015311 BDEN002284 BFLO011532 BFLO013642 CNEO005220 DMEL014879 DRER014664 EHIS008753 HSAP044743 MMUS047864 NCRA000240 NVEC015015 OSAT051350 PINF000735 PPAT032168 PSOJ000186 SMOE013943 TADH008683 TGON003054 TRUB007953 TVAG052656
DRER008392 HSAP030922 MMUS024939 TRUB035798
AGAM008323 BFLO049261 CELE011274 CINT013386 DMEL007614 DMEL018888 DRER001218 DRER015905 DRER020306 DRER022705 EHUX007232 HSAP019947 HSAP042710 HSAP054677 HSAP065883 MMUS003131 MMUS015268 MMUS029099 NVEC001730 TADH003885 TADH003889 TADH003890 TADH004164 TRUB009824 TRUB042539 TRUB046364 TTHE009015 TTHE009271 TTHE013369 TTHE013370
PINF011572 PSOJ024053
DRER000833 HSAP025447 MMUS045895 TRUB022856
CREI004435 VCAR001986
AGAM009003 ATHA027744 BDEN003429 BFLO007616 BFLO020889 CELE018719 CGLA000426 CINT003808 CMER002454 CNEO002021 CREI001065 DDIS006183 DHAN003926 DMEL020982 DRER024124 EHIS004083 EHIS007312 EHUX011549 HSAP061168 KLAC001804 LMAJ002331 MBRE002396 MMUS048279 NCRA008962 OSAT029750 OTAU002316 PINF002188 PPAT021342 PSOJ004100 PTET023512 PTRI007313 RORY006831 SCER002102 SMOE004697 SPOM002371 TADH000690 TBRU009687 TPSE010219 TRUB035418 TTHE026683 TVAG009498 TVAG030524 UMAY001110 VCAR003662 YLIP005993
PINF001226 PSOJ012356
CINT008695 DRER007509 HSAP067583 MMUS027890 NVEC016814 TRUB042258
HSAP035219 MMUS026051 TRUB033754
DRER024631 HSAP020285 MMUS024740 PINF000127 PSOJ016225 TRUB018769 TVAG055464
PINF009942 PSOJ008030 TPSE006724 TPSE006726
AGAM003160 BDEN001393 BFLO010533 BFLO010534 CELE003302 CGLA000259 CGLA002749 CINT010920 CNEO005069 CPAR001150 DDIS006049 DHAN002398 DMEL007039 DRER010618 DRER025150 EHIS005696 EHIS007516 EHIS007765 HSAP056379 KLAC004649 MMUS044187 NCRA007991 NGRU008907 NVEC001121 PBLA000746 PTET005237 PTET008279 PTET011396 PTET027155 PTET032250 PTET032634 PTET038171 PTET039348 RORY007017 SCER003985 SPOM000548 TADH008353 TBRU009774 TRUB001737 TTHE004341 TTHE006599 TTHE011465 TTHE013699 TVAG050677 TVAG055865 UMAY004150 YLIP005900
PINF001601 PSOJ010055
ATHA005504 EHUX031424 OSAT025667 OSAT054256 OSAT054261 OSAT055481 OSAT056137 PINF002906 PPAT000428 PSOJ001695 SMOE018763
DRER005008 HSAP077355 MMUS047722 TRUB003164
AGAM003920 AGAM007201 ATHA000060 ATHA008757 ATHA029847 BDEN001678 BDEN003869 BFLO029794 BFLO038495 BFLO048953 BFLO050026 CELE004767 CELE008841 CGLA001602 CGLA004524 CINT003402 CINT018197 CMER002042 CMER003296 CNEO003969 CNEO005931 CPAR000032 CPAR001795 CREI008682 DDIS006169 DDIS012820 DHAN005745 DHAN006067 DMEL011387 DMEL014969 DRER011719 DRER013959 ECUN000670 ECUN000709 EHIS001227 EHIS004282 EHUX027889 EHUX032492 GINT004116 GINT004532 HSAP057673 HSAP074492 KLAC000410 KLAC001892 LMAJ002474 LMAJ007869 MBRE004420 MBRE008338 MMUS004565 MMUS022906 MPUS004096 MPUS007495 NCRA002338 NCRA007179 NGRU001550 NGRU001744 NVEC006340 NVEC014191 OSAT041003 OSAT044705 OSAT045804 OTAU000001 OTAU000011 PBLA003334 PBLA006951 PFAL004588 PFAL005026 PINF007432 PINF013141 PPAT005854 PPAT019939 PSOJ008143 PSOJ019803 PTET003323 PTET004804 PTET018768 PTET038949 PTRI001967 PTRI002746 RORY002201 RORY005832 SCER001728 SCER004733 SMOE016424 SMOE019602 SMOE020689 SPOM001267 SPOM003252 TADH002045 TADH002844 TBRU008897 TBRU010064 TGON001879 TGON003168 TPSE005077 TPSE009377 TRUB003016 TRUB024677 TTHE017076 TTHE020178 TVAG001164 TVAG022631 TVAG022649 TVAG034231 TVAG048571 TVAG052068 UMAY000282 UMAY003738 VCAR002429 VCAR003065 YLIP001225 YLIP005997
DRER025145 DRER025195 HSAP061957 MMUS032776 TRUB034018
HSAP030289 MMUS017087
BFLO010236 DRER023412 HSAP048229 MMUS030980 TRUB035420 TVAG036966
DRER002541 TRUB017276 TRUB022905
AGAM001624 BFLO030801 CELE006596 DMEL008558 DRER008245 HSAP049510 MMUS046952 TRUB004516 TRUB021000
BFLO035383 BFLO042527 DRER002239 HSAP002719 MMUS040447 TRUB004319
DRER007276 HSAP067805 MMUS017063 NVEC003775 TRUB021602 TRUB023350 TTHE006896
AGAM012530 ATHA009143 BFLO047558 CELE016926 CINT017548 CINT017574 DDIS008938 DMEL001550 DMEL018044 DRER013345 DRER016187 DRER016476 EHIS006600 EHUX032471 HSAP001108 HSAP035569 LMAJ004161 LMAJ007145 MMUS003082 MMUS005661 NGRU005933 NVEC016821 NVEC027120 OSAT053829 OTAU003215 PINF000970 PPAT004799 PPAT004800 PPAT013813 PPAT013814 PSOJ000691 PTET022951 PTET023203 PTET026574 PTET027364 PTET027507 PTET029333 PTET030358 PTET034336 PTET034816 PTET035605 PTET035772 SMOE015061 SMOE015614 TADH001554 TRUB003133 TRUB009562 TRUB023385 TTHE004663 TVAG022188 TVAG049695 TVAG050417
PINF006733 PSOJ023254
AGAM000039 AGAM002616 AGAM004306 AGAM004399 AGAM004403 AGAM006297 AGAM013545 AGAM013608 AGAM013609 BFLO000748 BFLO001756 BFLO004796 BFLO006623 BFLO007340 BFLO014059 BFLO014577 BFLO016222 BFLO018466 BFLO020547 BFLO034044 BFLO034774 BFLO046550 BFLO050549 CELE010089 CELE013861 CELE017682 CELE024277 CELE024694 CGLA000289 CINT004820 CINT006992 CINT007181 CINT011076 CINT013246 CNEO001077 CREI003952 CREI006674 CREI006675 CREI007466 CREI007842 CREI008496 CREI014908 DDIS012351 DDIS012519 DHAN002756 DMEL002899 DMEL008382 DMEL019272 DMEL020232 DMEL020576 DMEL021000 DRER000127 DRER000569 DRER003063 DRER007282 DRER007479 DRER008987 DRER009043 DRER009566 DRER009941 DRER010499 DRER010627 DRER011962 DRER012275 DRER014172 DRER014388 DRER015392 DRER015495 DRER015744 DRER018497 DRER018943 DRER022360 DRER023090 EHIS007991 EHUX014059 EHUX016303 EHUX029908 EHUX030814 HSAP001818 HSAP009353 HSAP010306 HSAP015688 HSAP017729 HSAP041607 HSAP044262 HSAP044498 HSAP044829 HSAP048446 HSAP049285 HSAP054694 HSAP068078 HSAP075864 HSAP075870 HSAP075890 HSAP075899 KLAC003484 LMAJ005536 LMAJ007360 MBRE003390 MBRE005916 MMUS006576 MMUS007973 MMUS010509 MMUS015526 MMUS015551 MMUS019384 MMUS020024 MMUS021942 MMUS023323 MMUS023526 MMUS027905 MMUS037164 MMUS037513 MMUS038171 MMUS038311 MMUS041030 MMUS044964 MMUS045770 MPUS004273 MPUS004914 MPUS008123 MPUS009758 MPUS009915 NCRA002411 NVEC000001 NVEC000003 NVEC000004 NVEC002213 NVEC003772 NVEC003773 NVEC006247 NVEC006290 NVEC006842 NVEC010223 NVEC014990 NVEC019677 OTAU003173 OTAU003991 OTAU005441 PBLA009639 PBLA011668 PBLA014605 PINF003240 PINF005682 PINF005683 PINF007343 PINF013062 PINF016304 PPAT005329 PPAT031392 PSOJ002032 PSOJ002075 PSOJ002078 PSOJ006926 PSOJ009305 PSOJ019938 PSOJ019939 PSOJ019940 PSOJ019960 PSOJ019975 PTET005737 PTET006447 PTET009001 PTET011568 PTET013089 PTET017481 PTET020888 PTET021335 PTET025219 PTET025220 PTET025442 PTET027803 PTET027922 PTET029750 PTET029813 PTET029933 PTET033530 RORY000402 RORY016779 SCER001112 SPOM000508 TADH000677 TADH000688 TADH005617 TADH006743 TADH007301 TADH007945 TBRU010433 TGON003612 TGON003613 TGON004694 TGON005879 TPSE006289 TRUB001318 TRUB001778 TRUB004108 TRUB005663 TRUB009252 TRUB009303 TRUB013886 TRUB015676 TRUB016103 TRUB018100 TRUB018141 TRUB019420 TRUB021875 TRUB025418 TRUB028456 TRUB030118 TRUB030737 TRUB032591 TRUB034659 TRUB040160 TRUB041410 TRUB044026 TRUB047497 TTHE006895 TTHE008622 TVAG050626 TVAG057943 UMAY005458 VCAR000053 VCAR000662 VCAR013461 VCAR013518 YLIP004296
AGAM000402 ATHA022052 ATHA025494 BDEN007820 BFLO028156 BFLO028157 BFLO028432 CELE009049 CGLA005047 CINT018270 CNEO005028 CPAR003157 CREI000938 DDIS013236 DHAN004802 DMEL007747 DRER007512 EHIS003420 EHUX026558 GINT000615 HSAP034902 KLAC003543 MBRE001600 MMUS017422 MPUS006656 NCRA002159 NGRU007471 NVEC011147 OSAT054762 OTAU000942 PBLA004489 PINF002466 PPAT000082 PSOJ003325 PTET011731 PTET020090 PTET021569 PTET023667 PTET023904 PTET028625 PTET031107 PTET032907 PTET035233 PTET035720 PTET035952 PTET036990 PTET037763 PTET038254 PTRI003898 RORY014425 SCER004814 SMOE007260 SPOM003357 TADH000798 TPSE011411 TRUB014257 TTHE006303 TVAG007019 TVAG012339 UMAY004356 VCAR008819 YLIP003467
AGAM001856 AGAM001857 AGAM003052 AGAM009108 AGAM010138 AGAM010736 AGAM010737 ATHA010341 ATHA013258 BFLO002491 BFLO009748 BFLO011359 BFLO017516 BFLO021555 BFLO022552 BFLO026079 BFLO031633 BFLO033319 BFLO043979 BFLO049124 CELE000468 CELE002551 CELE012332 CELE016927 CELE019679 CINT008909 CINT012094 CINT013801 CREI010802 DDIS002839 DDIS004510 DDIS004512 DDIS007765 DDIS007766 DDIS012774 DMEL007269 DMEL011772 DMEL011783 DMEL015722 DMEL020782 DMEL021741 DMEL021742 DRER001068 DRER003648 DRER011390 DRER013058 DRER014928 DRER024171 DRER024176 DRER024440 DRER026555 EHIS003760 EHUX006780 EHUX020926 EHUX021011 EHUX023699 GINT000848 GINT001333 GINT001428 GINT001512 GINT001546 GINT001831 GINT002449 GINT003393 GINT003756 HSAP006653 HSAP010843 HSAP025136 HSAP043506 HSAP050256 HSAP050369 HSAP065277 HSAP077344 LMAJ000066 LMAJ000499 LMAJ003468 LMAJ003935 LMAJ004217 LMAJ005017 LMAJ006172 LMAJ006922 LMAJ007725 MBRE000438 MBRE002566 MBRE002577 MBRE003303 MBRE008347 MMUS018441 MMUS019068 MMUS027781 MMUS027995 MMUS036776 MMUS036838 MMUS036882 MMUS044611 MMUS047225 MMUS048613 MMUS048865 MPUS000430 MPUS002984 MPUS007051 NCRA003487 NVEC002208 NVEC005563 NVEC006218 NVEC011607 NVEC014865 OTAU003802 PINF000202 PINF001845 PINF004963 PINF007407 PINF007883 PINF008663 PINF010768 PINF013951 PINF016070 PINF016345 PPAT003784 PPAT029806 PSOJ000113 PSOJ008817 PSOJ009168 PSOJ009176 PSOJ009179 PSOJ013545 PSOJ016123 PSOJ017259 PSOJ018257 PSOJ019029 PTET001825 PTET006254 PTET007404 PTET007467 PTET010103 PTET014952 PTET015633 PTET015913 PTET019731 PTET021365 PTET022289 PTET025135 PTET025791 PTET025890 PTET025922 PTET029755 PTET030990 PTRI003396 PTRI007906 SMOE004221 SMOE005168 TADH004483 TADH007940 TADH008237 TADH008301 TADH008302 TBRU008662 TRUB001634 TRUB004862 TRUB006732 TRUB010406 TRUB011843 TRUB014812 TRUB018030 TRUB036568 TRUB040238 TTHE001433 TTHE001582 TTHE001583 TTHE001584 TTHE001585 TTHE001586 TTHE002084 TTHE004721 TTHE004729 TTHE005521 TTHE005522 TTHE009165 TTHE010041 TTHE012049 TTHE014151 TTHE017060 TTHE017061 TTHE017579 TTHE018123 TTHE019787 TTHE021878 TTHE024176 TVAG040574 TVAG040757 TVAG043294 TVAG043302 TVAG049581 UMAY003454 YLIP004353
BDEN002972 DRER019743 HSAP017131 MMUS015612 SPOM000614 TRUB001675
PINF006549 PSOJ023645
BFLO007741 BFLO018203 HSAP064112 MMUS000470 PBLA002586 RORY007599 TRUB026455
BDEN006318 BFLO028212 BFLO032518 CINT019069 CREI007495 GINT002087 HSAP014305 LMAJ002010 MBRE001834 MMUS006756 MPUS005060 NVEC011322 PINF012652 PSOJ013402 PTET006149 PTET006972 PTET015305 PTET019337 PTET037698 PTET038718 PTET039271 TADH002741 TBRU007950 TTHE004479 TTHE004490 TTHE005342 TTHE005374 TVAG030141 TVAG040382 TVAG041858 TVAG042511 TVAG048240 TVAG048864 TVAG051648 VCAR002754
BFLO042677 BFLO049434 BFLO049435 CELE024301 CINT016607 DMEL001434 DMEL002777 DRER005845 HSAP037940 MBRE006952 MBRE008370 MMUS017000 NVEC010236 TADH002324 TADH010725 TRUB005892 TRUB016297 TRUB025251
DRER016692 HSAP015419 MMUS014832 TRUB039665 TRUB042175
DRER008323 DRER016302 DRER023458 HSAP049650 MMUS026331 TRUB018322
AGAM004347 BFLO004868 BFLO027201 BFLO027204 CELE025595 CELE026798 CINT012506 DMEL005930 DMEL012086 DRER026776 HSAP022780 HSAP061649 MMUS028580 MMUS048224 NVEC017316 NVEC024821 PPAT014255 PPAT015457 TADH006521 TADH006522 TRUB032004 YLIP005602
AGAM012672 DMEL003445 DRER010651 DRER019479 HSAP030510 MMUS012651 TRUB004552
PINF010646 PSOJ019416
BFLO028775 DRER001385 HSAP005891 MMUS001658 TRUB024867
AGAM000967 BFLO002684 BFLO012104 BFLO015835 BFLO034775 BFLO034777 CELE017868 DMEL010773 DMEL019817 HSAP026857 MMUS038762 TADH007826
AGAM011822 AGAM013442 ATHA022921 BFLO004889 BFLO010590 BFLO020542 BFLO020543 BFLO029055 CELE000682 CELE026308 CINT000815 CINT010112 CINT018424 DDIS003290 DDIS003291 DDIS009909 DDIS013252 DMEL000020 DMEL001414 DRER007629 DRER013627 DRER016503 DRER019440 EHIS001355 EHIS001603 EHIS002050 EHIS002442 EHIS005106 EHIS006340 EHIS008992 EHIS009633 HSAP009892 HSAP011381 HSAP015207 HSAP030979 HSAP064747 HSAP077847 MBRE005148 MMUS012807 MMUS015351 MMUS028835 MMUS036514 MMUS039829 MMUS044553 NGRU004575 NGRU004903 NGRU014469 NGRU015186 NVEC011135 NVEC024993 OSAT041932 OTAU005290 PINF012670 PPAT000489 PPAT000560 PPAT007464 PPAT013715 PPAT024731 PPAT031628 PSOJ013445 SMOE006393 TADH006525 TBRU002363 TRUB016512 TRUB027209 TRUB027998 TRUB035332 TRUB036436 TRUB044494 TRUB047367 TVAG005662 TVAG009538 TVAG016735 TVAG024496 TVAG027745 TVAG042892 TVAG051163
AGAM007616 ATHA000929 ATHA003912 ATHA003999 ATHA006657 ATHA018676 ATHA019714 ATHA019739 ATHA021501 ATHA021855 ATHA026899 ATHA026976 ATHA029039 ATHA029511 CGLA001361 CGLA001685 CINT006305 CNEO006946 DDIS006121 DDIS007482 DHAN003764 DMEL005401 DRER014766 DRER021077 DRER024246 DRER024324 HSAP067913 KLAC000023 MMUS008809 MPUS001702 MPUS003875 MPUS004298 MPUS007072 NCRA003519 NVEC024382 OSAT049440 OSAT050103 OSAT050477 PINF011746 PINF015234 PINF017683 PSOJ000668 PTRI001310 PTRI001964 PTRI006341 PTRI006917 PTRI009490 SCER004697 SCER004974 SMOE004740 SMOE022005 SPOM000966 SPOM004693 TGON000843 TPSE000817 TPSE003756 TPSE005616 TPSE006389 TPSE006400 TPSE007228 TPSE007502 TPSE007526 TPSE007799 TPSE007981 TPSE008129 TPSE008284 TPSE008285 TRUB005593 TRUB007675 TVAG059011 UMAY001075 YLIP005988
AGAM004661 BFLO017800 CELE014116 CELE015613 DMEL001328
DRER014422 HSAP010001 MMUS000839 TRUB038147
DRER011364 DRER022340 HSAP050493 MMUS011942 MMUS031480 TRUB030980
AGAM000261 AGAM002622 AGAM009540 DMEL004308 DMEL009826 DMEL010060 DRER002749 DRER009149 DRER018905 HSAP007664 HSAP047890 MMUS040176 MMUS045002 TADH005710 TRUB003367 TRUB004407 TRUB033583 TRUB037415
AGAM007041 BFLO047716 CELE018640 DMEL009214
AGAM011226 BFLO002186 BFLO005818 BFLO017879 BFLO018945 BFLO026282 BFLO027543 BFLO032908 BFLO033324 BFLO034179 BFLO039010 CELE010500 CINT019009 DMEL000151 DRER021211 DRER022282 HSAP008017 MMUS029895 NVEC001713 NVEC002200 NVEC008498 TADH002900 TRUB015033 TRUB023203
AGAM003352 DMEL003870 DMEL005083 DMEL005785 DMEL006052 DMEL009570 DMEL009956 DMEL011155 DMEL011612 DMEL011624 DMEL012295 DMEL013973 DMEL014054 DMEL015147 DMEL018100 DMEL018165 DMEL018573 DRER015957 DRER017976 DRER017985 HSAP026722 MMUS047088 PPAT033448 PTRI002962 TRUB020665 TRUB041038 TRUB047194
BFLO014420 DRER007261 HSAP067779 MMUS018688 TADH000497 TADH000816 TADH003032 TADH005662 TADH006480 TADH007495 TRUB024375
PINF008277 PSOJ010731
AGAM008683 ATHA002251 BDEN001574 BFLO002704 BFLO010445 BFLO035929 BFLO050149 CELE009008 CGLA000609 CGLA004256 CINT002918 CMER001930 CMER003383 CNEO005505 CNEO006394 CREI010646 DDIS009775 DHAN000433 DHAN001583 DMEL021034 DRER013006 DRER015944 EHUX010326 EHUX029792 HSAP072088 HSAP077297 KLAC003454 KLAC004016 LMAJ004231 MBRE002723 MBRE008539 MMUS044107 MMUS045822 MPUS004011 NCRA002330 NCRA007197 NGRU005304 NVEC001146 NVEC002978 NVEC014555 NVEC015924 NVEC021398 OSAT054641 OTAU000025 PBLA000260 PBLA007266 PBLA009638 PBLA012682 PFAL002183 PINF002692 PINF005126 PINF008666 PINF008667 PPAT006306 PPAT014372 PSOJ001401 PSOJ008822 PTRI003152 PTRI003218 RORY005879 RORY006090 RORY015056 SCER004310 SCER005850 SMOE020724 SPOM000478 SPOM003622 TADH010275 TBRU010308 TGON006700 TPSE007438 TPSE009958 TRUB017338 TRUB031004 VCAR013807 YLIP002546 YLIP004054
AGAM000907 ATHA004658 ATHA028242 BFLO014155 BFLO029161 CELE002243 CINT001657 CINT014528 DMEL009167 DRER019441 HSAP020945 MBRE008642 MMUS000883 MPUS000086 NVEC025404 OSAT042122 OSAT044196 OTAU005562 PINF006157 PPAT000040 PSOJ007686 RORY008752 SMOE020707 TADH005849 TPSE005821 TRUB004548 TVAG045610
AGAM007282 ATHA003375 ATHA008113 ATHA009337 BDEN004248 BFLO009072 BFLO010816 CELE003867 CGLA003284 CINT015918 CMER003257 CNEO002353 CPAR000556 CREI015431 DDIS004023 DHAN003901 DMEL016358 DRER011629 ECUN000547 EHUX022571 GINT002069 HSAP049263 KLAC001233 LMAJ000423 MBRE002443 MMUS037505 MPUS005971 NCRA003964 NGRU005138 NVEC009993 OSAT048550 OTAU000012 PBLA008713 PFAL001748 PFAL002372 PFAL003111 PFAL003870 PFAL004048 PINF012596 PPAT033135 PSOJ004496 PTET007974 PTRI001697 RORY000774 SCER004581 SMOE017701 SPOM003772 TADH002233 TBRU001544 TGON005707 TPSE011438 TRUB040191 TTHE024385 UMAY001008 VCAR004545 YLIP004743
AGAM011130 ATHA021567 BDEN004481 BFLO025393 BFLO027455 CELE013633 CGLA002634 CINT017147 CMER003698 CNEO001954 CPAR003286 CREI007006 DDIS008169 DHAN000576 DMEL020143 DRER020317 ECUN000184 EHIS003954 EHUX004119 EHUX026967 GINT004713 HSAP013900 KLAC004097 LMAJ005997 MBRE008740 MMUS030638 MPUS006497 NCRA001818 NGRU003192 NGRU004974 NVEC023110 OSAT030303 OTAU006311 PBLA010429 PFAL004298 PINF016613 PPAT001149 PPAT001289 PSOJ012073 PTET007679 PTRI003432 RORY007352 SCER000773 SMOE004738 SPOM003745 TADH006533 TBRU000650 TBRU001453 TGON002053 TPSE000392 TRUB031193 TTHE010426 TVAG025568 UMAY003863 VCAR002165 YLIP002254
BFLO015763 HSAP011140 MMUS010547 MMUS024220 VCAR004256
DRER020103 HSAP007277 MMUS014428 TRUB033941 TRUB040820
AGAM006881 AGAM007124 BDEN004685 BFLO002415 BFLO015354 BFLO023271 BFLO023273 BFLO030416 CELE013330 CGLA003132 CINT015914 CNEO003822 DDIS002939 DDIS002940 DDIS011190 DHAN002588 DMEL016443 DMEL017412 DRER000149 DRER003634 DRER004829 DRER011812 DRER020436 DRER021054 DRER026464 EHIS006632 HSAP005153 HSAP049600 HSAP050233 HSAP052855 HSAP056464 KLAC002078 MBRE001567 MBRE007796 MMUS016068 MMUS016406 MMUS022619 MMUS024198 MMUS046102 NCRA008235 NGRU013759 NGRU013803 NVEC000014 NVEC014224 PBLA005580 RORY000052 RORY008499 SCER003967 TADH003203 TADH009399 TRUB008669 TRUB016682 TRUB019278 TRUB024908 TRUB041896 TVAG007659 TVAG028384 TVAG034146 TVAG046242 UMAY001178 YLIP001588
DRER004663 HSAP040923 MMUS005644 TRUB033403
PINF004354 PPAT011100 PPAT011804 PSOJ015161
PINF012005 PSOJ014849
AGAM009551 BDEN000109 BFLO012270 BFLO026777 BFLO031560 BFLO035411 CGLA000071 CGLA003117 CINT012439 CINT017591 CNEO002011 CPAR001300 CREI006617 DDIS011521 DHAN003683 DRER008942 DRER011707 DRER014559 DRER018231 DRER020463 DRER023668 DRER023671 HSAP018491 HSAP050561 HSAP052965 HSAP052984 HSAP065527 KLAC003249 MBRE006259 MBRE007715 MBRE007766 MMUS013779 MMUS014965 MMUS031274 MMUS047306 MMUS047517 MPUS002067 NCRA002322 NGRU012009 NGRU014105 NVEC018179 NVEC018780 NVEC020612 NVEC024833 NVEC026386 OTAU005713 PBLA008790 PFAL003718 PTET009953 PTET014246 PTET016887 PTET017056 PTET017590 PTET018788 PTET018874 PTET027786 PTET028191 PTET030039 PTET030527 PTET031392 PTET032162 PTET032163 PTET035041 PTET035909 RORY002486 RORY014239 SCER000903 SCER001135 SCER003478 SCER004794 SCER006366 SPOM002713 TADH008854 TADH009285 TADH009315 TADH009317 TADH009318 TADH009319 TGON004285 TRUB004032 TRUB006480 TRUB009514 TRUB009829 TRUB017978 TRUB023624 TRUB032097 TRUB035697 TTHE002129 TTHE005651 TTHE016336 TTHE019102 UMAY005324 VCAR011828 YLIP003889
AGAM011170 CELE002868 DRER021759 HSAP000946 MMUS032937 TADH004873 TRUB007821
AGAM006207 BFLO002168 BFLO038249 CELE003515 CINT003579 CINT005464 DMEL018748 DRER008294 DRER010720 GINT003885 HSAP027807 HSAP071894 MBRE004405 MMUS002214 MMUS027096 NGRU004425 NVEC019431 TADH003742 TRUB029978 TRUB043639 TVAG016327 TVAG045259 TVAG057791 TVAG058287
ATHA014219 PINF005436 PSOJ021029
AGAM001918 BFLO048466 BFLO049690 CELE004875 CINT009885 DMEL012341 DRER006308 DRER020032 HSAP042869 HSAP045761 MMUS009284 MMUS019723 TRUB018297 TRUB022235 TRUB038643
AGAM008046 BFLO010550 BFLO021595 BFLO027381 BFLO032966 CELE002648 DDIS003196 DMEL015829 DRER022285 HSAP010320 HSAP024221 MMUS036970 NVEC019245 TADH005214 TPSE005876 TRUB030675
PINF006660 PSOJ023424
AGAM001273 AGAM002156 AGAM002651 AGAM003363 BFLO025726 BFLO040627 CELE003147 CINT009314 DMEL005864 DMEL015345 DRER005697 HSAP061325 MMUS004326 MPUS008693 NVEC012148 TADH002739 TGON004791 TRUB028363 TRUB031204 TTHE007857
AGAM010590 AGAM011964 ATHA008727 ATHA009844 ATHA021238 BDEN004045 BFLO009806 BFLO036830 BFLO048586 CELE003318 CELE018243 CELE026949 CGLA004516 CINT012555 CINT017414 CNEO004011 CPAR001923 CREI011365 CREI015843 DDIS001121 DDIS002397 DHAN005729 DMEL000565 DMEL011986 DMEL012096 DRER001613 DRER006125 DRER006966 DRER007484 DRER008364 DRER023439 DRER023447 EHIS001522 HSAP003607 HSAP014671 HSAP023218 HSAP032527 HSAP058329 KLAC001882 MBRE000027 MBRE007572 MMUS014935 MMUS027519 MMUS036128 MMUS039027 NCRA002649 NVEC003286 NVEC023115 OSAT024653 OSAT024977 OSAT025676 PBLA001054 PBLA006282 PFAL000562 PPAT000745 PPAT000958 PPAT001359 PPAT003308 PPAT008038 PPAT023030 PPAT023980 RORY002375 RORY010145 RORY013024 SCER004375 SMOE009469 SMOE013858 SMOE020074 SPOM001970 SPOM002084 TADH000559 TADH004322 TGON000902 TRUB000282 TRUB017715 TRUB018904 TRUB022210 TRUB025881 TRUB038299 UMAY005086 VCAR003336 VCAR004532 YLIP001646
HSAP051898 MMUS022042
AGAM007831 BFLO024409 BFLO030557 BFLO031200 BFLO032843 BFLO049936 CELE009135 CELE015455 CELE016078 DRER011278 DRER015432 HSAP050670 MMUS049533 NVEC017713 NVEC017798 TADH001335 TADH008032 TRUB024922 TRUB024925
PINF002607 PSOJ001234 TTHE010649
DRER015224 HSAP047804 MMUS047255 TRUB030818
HSAP071523 MMUS010286
PINF014054 PSOJ009222
AGAM002453 BFLO028408 BFLO037326 CINT006109 DMEL010905 HSAP043905 MBRE001658 MMUS014497 NVEC009513 TADH005308 TRUB040174 TRUB040888
AGAM006787 DMEL010829 DRER001490 HSAP046155 MMUS042281 MMUS044492 TRUB014651 TRUB016854
AGAM000145 AGAM001962 AGAM003074 AGAM006381 AGAM006989 AGAM007998 AGAM009739 AGAM011938 AGAM013396 AGAM013410 ATHA000480 ATHA002182 ATHA002992 ATHA003344 ATHA003605 ATHA005560 ATHA006496 ATHA009453 ATHA009656 ATHA009843 ATHA014885 ATHA018189 ATHA020476 ATHA022150 ATHA022361 ATHA023661 ATHA026576 ATHA029533 ATHA030235 ATHA030889 ATHA032666 ATHA033199 BDEN004152 BDEN004204 BDEN006722 BDEN006794 BFLO000357 BFLO000364 BFLO000537 BFLO000622 BFLO005501 BFLO009498 BFLO010201 BFLO010886 BFLO013972 BFLO014527 BFLO018669 BFLO021569 BFLO024117 BFLO025139 BFLO025424 BFLO026112 BFLO027378 BFLO027687 BFLO028298 BFLO028460 BFLO028854 BFLO028857 BFLO030781 BFLO031586 BFLO031896 BFLO033532 BFLO034792 BFLO036836 BFLO037878 BFLO039244 BFLO039270 BFLO039278 BFLO041215 BFLO041276 BFLO041817 BFLO043639 BFLO045397 BFLO046373 BFLO048030 BFLO048535 BFLO049724 BFLO050361 CELE001720 CELE001871 CELE002036 CELE002198 CELE002647 CELE002907 CELE004063 CELE006241 CELE006307 CELE008993 CELE009143 CELE011383 CELE011780 CELE011793 CELE017710 CELE018097 CELE018743 CELE022751 CELE022793 CELE024295 CELE024423 CELE024728 CELE026961 CELE027028 CELE027111 CGLA001225 CGLA001852 CGLA002966 CGLA003602 CGLA003778 CINT001205 CINT005601 CINT005663 CINT005772 CINT006207 CINT007558 CINT007845 CINT007960 CINT011468 CINT012197 CINT015636 CINT016631 CINT016744 CINT017071 CINT017760 CINT017905 CINT019600 CNEO001366 CNEO004662 CNEO006275 CPAR000411 CPAR000788 CPAR001004 CPAR002143 CPAR002910 CPAR002929 CPAR003252 CREI004592 CREI006536 CREI016667 DDIS001415 DDIS001492 DDIS001494 DDIS003103 DDIS003104 DDIS004669 DDIS004764 DDIS008042 DDIS008064 DDIS009688 DDIS009689 DDIS011351 DDIS013066 DHAN001736 DHAN002364 DHAN003782 DMEL002080 DMEL002995 DMEL004381 DMEL007944 DMEL008422 DMEL008746 DMEL016541 DMEL016577 DMEL018040 DRER000913 DRER001529 DRER002568 DRER003187 DRER004046 DRER004671 DRER004689 DRER004957 DRER005525 DRER005541 DRER006074 DRER007808 DRER008978 DRER009129 DRER009854 DRER010966 DRER011851 DRER012074 DRER013366 DRER013375 DRER014746 DRER016463 DRER016506 DRER016579 DRER016833 DRER017187 DRER017500 DRER018208 DRER018290 DRER018307 DRER018460 DRER018873 DRER019379 DRER019485 DRER021518 DRER021615 DRER021624 DRER021643 DRER021678 DRER023305 DRER023486 DRER024550 DRER024696 DRER024729 DRER025331 DRER025725 ECUN000323 ECUN000420 EHIS000378 EHIS000546 EHIS000794 EHIS001424 EHIS001435 EHIS001620 EHIS002143 EHIS003065 EHIS003227 EHIS003461 EHIS003861 EHIS003884 EHIS004073 EHIS004400 EHIS004764 EHIS004971 EHIS005007 EHIS005136 EHIS005278 EHIS005309 EHIS007468 EHIS007500 EHIS007803 EHIS007837 EHIS007878 EHIS008108 EHIS008325 EHIS008331 EHIS008512 EHIS008663 EHIS008801 EHUX000469 EHUX000931 EHUX003018 EHUX003485 EHUX003837 EHUX004307 EHUX004353 EHUX005540 EHUX005628 EHUX007118 EHUX007121 EHUX008392 EHUX008734 EHUX008923 EHUX009155 EHUX010529 EHUX014995 EHUX016588 EHUX016741 EHUX016886 EHUX019215 EHUX019866 EHUX021108 EHUX021977 EHUX022502 EHUX023125 EHUX023207 EHUX023547 EHUX024229 EHUX024702 EHUX024725 EHUX025805 EHUX026801 EHUX027903 EHUX028780 EHUX028829 EHUX029676 EHUX030974 EHUX031164 EHUX031784 EHUX033035 EHUX033078 EHUX033300 GINT000147 GINT000302 GINT000607 GINT000611 GINT000627 GINT000700 GINT000717 GINT000782 GINT003101 GINT003826 HSAP005233 HSAP010336 HSAP011686 HSAP011752 HSAP012828 HSAP012871 HSAP014185 HSAP015335 HSAP016771 HSAP021676 HSAP023653 HSAP023942 HSAP025554 HSAP029061 HSAP031027 HSAP045646 HSAP051351 HSAP055974 HSAP057848 HSAP070585 HSAP070597 HSAP076018 HSAP076640 KLAC000162 KLAC001018 KLAC003294 LMAJ001753 LMAJ007608 MBRE000778 MBRE000928 MBRE001082 MBRE001273 MBRE001953 MBRE002289 MBRE002687 MBRE002700 MBRE002779 MBRE002831 MBRE002896 MBRE002936 MBRE002978 MBRE003588 MBRE003853 MBRE004283 MBRE005447 MBRE005940 MBRE006267 MBRE006655 MBRE006884 MBRE006895 MBRE007225 MBRE007590 MMUS001141 MMUS001220 MMUS002688 MMUS003648 MMUS003933 MMUS004442 MMUS005732 MMUS008099 MMUS019121 MMUS020962 MMUS023459 MMUS023661 MMUS029529 MMUS032366 MMUS033242 MMUS034696 MMUS036632 MMUS037541 MMUS038437 MMUS039255 MMUS041910 MMUS046771 MPUS000511 MPUS001508 MPUS009503 NCRA000489 NCRA001826 NCRA009385 NGRU000005 NGRU000007 NGRU000008 NGRU000622 NGRU000687 NGRU000848 NGRU001253 NGRU001415 NGRU005368 NVEC001152 NVEC001712 NVEC002211 NVEC002655 NVEC002846 NVEC006587 NVEC006957 NVEC009109 NVEC009760 NVEC010445 NVEC012047 NVEC014437 NVEC014488 NVEC014572 NVEC015036 NVEC015390 NVEC021896 NVEC026936 OSAT010360 OSAT010930 OSAT011730 OSAT023772 OSAT027582 OSAT033960 OSAT044236 OSAT044746 OSAT045713 OSAT048833 OSAT050774 OSAT051117 OSAT055813 OTAU000013 PBLA002217 PBLA004118 PBLA004123 PBLA007538 PBLA008131 PBLA013639 PBLA014486 PFAL000233 PFAL000263 PFAL000635 PFAL002813 PFAL003296 PFAL004276 PINF000040 PINF000494 PINF001179 PINF001318 PINF001364 PINF001430 PINF002455 PINF002861 PINF003343 PINF004813 PINF005294 PINF005957 PINF006697 PINF009983 PINF010878 PINF014002 PINF014152 PINF016877 PINF017076 PPAT000269 PPAT000573 PPAT006005 PPAT007038 PPAT007041 PPAT007192 PPAT015922 PPAT033924 PSOJ001647 PSOJ002234 PSOJ003357 PSOJ005172 PSOJ007330 PSOJ007969 PSOJ009667 PSOJ009766 PSOJ011941 PSOJ012214 PSOJ012452 PSOJ015775 PSOJ020324 PSOJ020853 PSOJ023346 PSOJ025649 PTET002001 PTET006319 PTET006692 PTET008453 PTET014973 PTET017931 PTET020883 PTET021481 PTET028777 PTET032348 PTET033397 PTRI000001 PTRI000003 PTRI000875 PTRI001886 PTRI001976 PTRI004491 PTRI005113 PTRI008149 PTRI008724 RORY000314 RORY000932 RORY004475 RORY004531 RORY005698 RORY008437 RORY012105 RORY014874 RORY014952 RORY015768 SCER004063 SCER004894 SCER005054 SCER005283 SCER006375 SMOE003387 SMOE007479 SMOE013308 SMOE016735 SPOM000921 SPOM003039 SPOM003319 SPOM004291 SPOM004366 TADH000066 TADH000487 TADH001107 TADH002779 TADH007014 TADH007986 TADH008031 TADH010566 TBRU000753 TBRU008538 TGON000521 TGON000702 TGON000835 TGON001272 TGON002449 TGON002599 TGON002679 TGON003677 TGON003853 TGON004796 TGON006445 TPSE005084 TPSE005085 TPSE005086 TPSE007255 TPSE008821 TPSE009026 TPSE009279 TPSE009493 TPSE009610 TPSE009702 TPSE009757 TPSE009779 TRUB001386 TRUB003961 TRUB004129 TRUB004327 TRUB006653 TRUB008762 TRUB008963 TRUB010140 TRUB011725 TRUB012997 TRUB014926 TRUB015641 TRUB016434 TRUB018776 TRUB019373 TRUB020070 TRUB021434 TRUB025179 TRUB027277 TRUB027821 TRUB027987 TRUB028636 TRUB030135 TRUB030151 TRUB031695 TRUB033852 TRUB035857 TRUB037792 TRUB038409 TRUB038570 TRUB038822 TRUB039109 TRUB041024 TRUB045436 TRUB045671 TTHE004911 TTHE005169 TTHE007925 TTHE008296 TTHE009427 TTHE011331 TTHE012194 TTHE013684 TTHE019253 TTHE019661 TTHE019662 TTHE023139 TTHE024376 TTHE026977 TTHE027278 TTHE027302 TVAG056201 TVAG059545 UMAY003286 UMAY004112 UMAY004555 VCAR000093 VCAR005103 VCAR012231 YLIP003298 YLIP003671 YLIP003751 YLIP005686
PINF003008 PSOJ001810
HSAP059004 MMUS007307 TRUB015138 TRUB039736
AGAM004532 ATHA022482 ATHA024394 ATHA030156 BFLO008209 BFLO028454 CGLA005031 CINT015826 CMER001330 CNEO001115 CREI014483 DDIS002508 DDIS010776 DHAN003821 DMEL012895 DRER010717 EHUX000056 EHUX014397 EHUX031904 HSAP077926 KLAC001065 LMAJ008208 MBRE002475 MMUS034187 MPUS003913 NCRA000816 NCRA008561 NGRU006148 NGRU007076 NGRU013530 NVEC016030 OSAT030033 OSAT033282 OSAT045743 OTAU002681 PBLA000323 PINF017989 PPAT004348 PPAT030187 PSOJ015233 RORY000778 SCER003379 SMOE010064 SPOM001990 TADH006508 TBRU000344 TGON004394 TRUB016171 TVAG023650 TVAG032610 TVAG035299 TVAG043049 UMAY004518 VCAR010983 YLIP003896
DRER001088 DRER015664 HSAP060182 MMUS041594 TRUB017295 TRUB040613
BDEN003184 CINT005955 CINT005964 CREI011131 DRER019797 EHUX002036 EHUX020699 HSAP031489 MBRE001144 MBRE002042 MBRE003840 MBRE004836 MMUS005794 TRUB010882
DRER002112 HSAP051196 MMUS034206 TRUB004312
HSAP051918 MMUS036647
AGAM006620 AGAM011246 BDEN001343 BDEN001498 BDEN001943 BFLO025710 BFLO028054 BFLO040792 BFLO048761 CELE001337 CELE004297 CINT005264 CINT010940 DDIS002423 DDIS012210 DMEL017153 DMEL019907 DRER001747 DRER019246 EHIS000320 EHIS002459 EHIS005764 EHIS005790 EHIS007256 HSAP013879 HSAP019752 HSAP070918 MMUS020650 MMUS031505 MMUS035986 NGRU004462 NGRU015224 NVEC006293 NVEC015188 PBLA008572 PINF003432 PSOJ002403 RORY008779 RORY015080 TADH003718 TADH006983 TRUB012940 TRUB017597 TRUB022272
AGAM010182 BDEN006106 BFLO025819 BFLO048575 CELE024621 CINT015265 CREI002753 DMEL008867 DRER009252 GINT002457 HSAP071648 LMAJ002916 MBRE007586 MMUS038859 MPUS001336 NGRU001093 NVEC017085 PINF011242 PSOJ013136 PTET038226 PTET039372 SMOE010210 SMOE012268 SMOE014411 SMOE020160 TADH005355 TBRU009479 TGON000787 TGON000788 TRUB016239 TTHE026511 TVAG004452 TVAG025049 TVAG049763 TVAG054579 VCAR004114
AGAM007808 CELE001423 DMEL019258 DRER001588 HSAP060026 MMUS043047 NVEC019444 TADH002810 TRUB018119
AGAM000216 AGAM008777 BFLO000109 BFLO000724 BFLO003091 BFLO010614 BFLO011596 BFLO015777 BFLO020690 BFLO029504 BFLO032687 BFLO049333 CELE000966 CELE004061 CINT011420 CINT013313 CINT013852 CPAR002266 DMEL010209 DRER003533 DRER004796 DRER007772 DRER010039 DRER010678 DRER013976 EHUX004373 EHUX022700 HSAP016240 HSAP047081 HSAP071954 HSAP073930 HSAP078994 HSAP078995 MMUS015575 MMUS036178 MMUS040747 MMUS048983 MPUS006202 NVEC003282 NVEC003305 NVEC003776 NVEC006040 NVEC007536 OTAU003071 PFAL000819 PINF001777 PINF015947 PINF016687 PSOJ008571 PSOJ013881 PSOJ015226 PTET003113 PTET013304 PTET013943 PTET026401 TADH005028 TADH006250 TADH009228 TADH009229 TGON000062 TGON001074 TRUB006641 TRUB009034 TRUB017102 TRUB021700 TRUB026564 TRUB032212 TRUB042396 TTHE004044 TTHE004045 TTHE012878 TTHE018059
AGAM010295 BFLO031918 DMEL020441 HSAP048335 MBRE004662 MMUS030862 TADH000228 TRUB035102
AGAM003913 ATHA000196 BDEN001011 BFLO023958 BFLO028067 CELE019315 CNEO005915 CREI007080 DDIS003938 DHAN003500 DMEL013483 DRER001143 DRER005576 HSAP070874 HSAP072578 KLAC001260 MBRE007716 MMUS026134 MMUS047205 NCRA007782 NGRU005098 NVEC009349 OSAT027730 OTAU005467 PBLA006436 PINF003328 PPAT028297 PSOJ002216 PTET023005 RORY015008 SCER004042 SMOE006636 SPOM003103 TADH003862 TRUB009489 TRUB027434 TTHE017644 TTHE024907 TVAG014031 UMAY002912 VCAR002024 YLIP002766
PINF005375 PSOJ021144
AGAM010929 BFLO001607 BFLO002599 BFLO009961 BFLO026431 BFLO027500 BFLO028771 BFLO031847 BFLO033084 BFLO034765 BFLO035873 BFLO038099 BFLO041760 BFLO043215 BFLO044462 BFLO044663 CELE021298 CINT006534 CINT017945 CREI004085 DMEL011219 DRER000271 DRER007265 DRER008741 DRER021751 ECUN001765 EHUX021933 EHUX028694 HSAP021860 HSAP045654 HSAP072705 HSAP072821 HSAP073224 HSAP073417 MBRE002467 MMUS005629 MMUS012108 MMUS015262 MMUS023250 MMUS033093 MMUS048627 MPUS001147 MPUS002635 MPUS004689 MPUS005039 MPUS005832 MPUS005909 MPUS006237 MPUS009073 NGRU007986 NGRU011465 NGRU015561 NVEC001134 NVEC002203 NVEC002263 NVEC005710 NVEC007804 OTAU002947 PINF002185 PSOJ004097 PTET004056 PTET008549 PTET010645 PTET015629 PTET019437 PTET020361 PTET020362 PTET025227 PTET025291 PTET026695 PTET026696 PTET033882 PTET037257 TADH003552 TADH005580 TPSE000990 TRUB016357 TRUB031478 TRUB032453 TRUB041393 TRUB046763 TTHE003895 TTHE005710 TTHE009572 TTHE010671 TTHE021640 TTHE025101 VCAR004189 VCAR007744
PINF007697 PSOJ022105
CELE000056 CELE015389 CELE018548 CELE019198 CELE020048 HSAP015950 MMUS020602
DRER003781 HSAP056836 MMUS044076 TRUB011516 TRUB014371
DRER017350 DRER017766 HSAP054044 MMUS021734 TRUB026067
HSAP070615 MMUS004171
CELE004725 DMEL003421 HSAP012598 MMUS035488
BFLO022318 BFLO035871 DDIS001493 DRER025982 HSAP017777 MBRE008274 MMUS013049 TRUB003196
HSAP011957 MMUS036067
PINF003960 PSOJ006747
PINF002244 PSOJ004223
AGAM008930 CELE013134 CINT006681 CINT006953 CINT017364 DMEL018242 DRER007649 DRER007667 DRER008136 DRER011297 HSAP052726 HSAP068509 MMUS028425 MMUS040766 NVEC025896 TADH003222 TADH003224 TRUB005192 TRUB041081
AGAM009801 ATHA011022 BDEN001995 BFLO018781 BFLO031229 CELE005306 CELE006320 CGLA004931 CINT011252 CMER002798 CNEO003014 CREI010762 DDIS006368 DDIS007001 DHAN005506 DMEL015070 DRER018764 DRER018780 ECUN001088 EHIS007314 EHUX005436 EHUX008403 EHUX012230 EHUX012732 EHUX015293 EHUX017324 EHUX017931 EHUX019817 EHUX019867 EHUX020102 EHUX021180 EHUX023560 EHUX024234 EHUX026477 EHUX029391 EHUX029862 EHUX030619 EHUX031212 EHUX031299 EHUX032199 EHUX033082 GINT003447 HSAP014424 KLAC003495 LMAJ004353 MBRE006936 MMUS024993 MPUS003284 NCRA003952 NGRU001904 NGRU002828 NGRU006158 NVEC015672 OSAT056626 OTAU002629 PBLA005939 PINF011770 PPAT007168 PSOJ008520 PTET006034 PTET009258 PTET014810 PTET015765 PTET032737 PTET038190 PTRI007509 RORY006223 RORY009520 SCER000026 SMOE007966 SPOM004528 SPOM004761 TADH006163 TBRU009893 TGON007852 TPSE002975 TRUB039528 TTHE003988 TVAG012430 TVAG013081 TVAG020707 TVAG056246 UMAY006328 VCAR002223 YLIP004824
HSAP075912 MMUS024283 TRUB000861 TRUB026962
AGAM008494 BFLO003809 BFLO008843 BFLO008848 BFLO008849 BFLO012253 BFLO016314 BFLO016318 BFLO017182 BFLO017186 BFLO017748 BFLO021485 BFLO036826 CINT000137 CINT010499 CINT010829 DMEL020863 HSAP014516 MMUS023760 TRUB041197
AGAM009778 BFLO007985 BFLO017820 CINT006220 DMEL015077 DRER008814 DRER020962 HSAP021830 MMUS048248 TADH010099 TRUB005815 TRUB027395
HSAP015818 MMUS021060
DRER016656 DRER016740 DRER023701 HSAP015766 HSAP015806 MMUS021553 MMUS021645 TRUB037602 TRUB037733
ATHA001780 ATHA009213 PINF003037 PPAT007113 PPAT011023 PPAT027798 PPAT029401 PSOJ001833
HSAP005384 MMUS028605
BFLO014772 DRER007812 HSAP078281 MMUS048693 TRUB019348
AGAM000118 BFLO024732 BFLO028389 CINT014418 DMEL018146 DRER005130 DRER005915 HSAP040695 MMUS013879 PTRI010180 TRUB016730 TRUB032413
DRER014742 DRER019437 HSAP020884 MMUS048048 TRUB029360
AGAM000622 ATHA000250 ATHA002212 ATHA014433 ATHA023845 ATHA025159 BDEN002287 BFLO026471 BFLO032144 CELE026666 CGLA003899 CINT019571 CNEO001078 CREI003754 DDIS005114 DDIS008103 DHAN005589 DMEL006791 DRER010016 HSAP077232 KLAC002146 LMAJ007619 MBRE006716 MMUS041751 MPUS009009 NCRA001800 NGRU013445 NVEC017194 OSAT001589 OSAT013367 OSAT014578 OSAT016059 OSAT019158 OSAT019331 OSAT026302 OSAT040023 OSAT042556 PBLA005803 PBLA012264 PINF004825 PINF005853 PPAT014791 PPAT020710 PPAT028855 PSOJ005158 PSOJ007177 PTET007451 PTET017192 PTET019753 PTET023452 PTET031420 PTET035194 RORY010560 SCER003423 SMOE016549 SPOM003642 TADH000482 TBRU008860 TRUB040140 TTHE024930 UMAY000566 VCAR009746 YLIP004860
DRER018828 TRUB036682 TRUB042730
LMAJ001506 LMAJ001853 TBRU009136 TBRU010052
HSAP015700 MMUS021754
AGAM000711 ATHA010728 BFLO002200 DDIS004986 DDIS008397 DDIS008941 DDIS009816 DDIS010330 DMEL014151 HSAP071713 MBRE005490 MMUS018628 NGRU003499 OSAT054831 PPAT025419 SMOE006862 TADH006392
DRER002831 HSAP038428 MMUS004359 TRUB001232
AGAM001237 ATHA008809 ATHA013793 BFLO047026 CELE001704 CINT013600 CINT013845 DDIS011189 DMEL004802 EHIS001073 EHIS001922 HSAP060372 LMAJ003547 MBRE002728 MMUS009339 MMUS009553 NGRU013760 NVEC008007 OSAT012446 PINF014588 PPAT016524 PPAT024695 PSOJ001212 PTET038284 SMOE015550 TADH000141 TBRU008719 TRUB017049 VCAR007135
PINF010911 PSOJ011780
AGAM005870 BFLO026056 BFLO026973 DRER016711 DRER016719 HSAP038260 MMUS020918 TADH006182 TRUB042021
DDIS008180 DDIS009807 DDIS013167 PINF008670 PSOJ008826
AGAM003127 AGAM004017 ATHA003584 BFLO004653 BFLO031858 BFLO038562 BFLO038739 CELE002077 CELE015939 CINT006833 CINT016609 CINT018583 DDIS009351 DMEL008203 DMEL016893 DRER017904 DRER020681 DRER022223 DRER023103 DRER023676 DRER026378 DRER026618 EHUX000049 EHUX002102 EHUX010423 EHUX010668 EHUX012646 EHUX016391 EHUX020751 HSAP024552 HSAP052955 LMAJ001819 MBRE000598 MBRE005353 MMUS014977 MMUS035907 NCRA005312 NGRU002590 NGRU014828 NVEC007079 NVEC011447 OSAT011479 PINF009499 PPAT003541 PSOJ014104 RORY010706 SMOE014790 TADH001264 TADH001265 TADH002860 TBRU005127 TPSE011007 TRUB020257 TRUB027932 TRUB035698
HSAP015857 MMUS020788
ATHA016699 ATHA021716 ATHA023638 ATHA025730 ATHA028476 ATHA033130 CGLA001621 CNEO005862 CREI011453 CREI011481 CREI011491 CREI011755 DHAN001427 KLAC000742 KLAC001503 MPUS004145 MPUS004191 NCRA005913 NGRU003538 OSAT029784 OSAT040211 OSAT040287 OSAT047039 OSAT051257 OTAU002345 PBLA002587 PBLA005660 PBLA008434 PINF003036 PPAT007848 PPAT007994 PPAT031643 PSOJ001832 PTRI002930 RORY004392 RORY007595 RORY010342 SCER004982 SCER005915 SMOE000291 SMOE002190 SMOE004125 SMOE013128 SMOE016432 SMOE017838 SMOE017839 SPOM000097 SPOM001917 SPOM002727 SPOM004411 TPSE005088 UMAY001639 VCAR004597 VCAR004623 VCAR007447 YLIP001690 YLIP004528
AGAM008304 BFLO040654 CINT003566 DMEL017121 DRER016603 HSAP061560 MBRE008080 MBRE008282 MMUS010531 NVEC016961 TADH008355 TADH008357 TADH008358 TRUB023173
AGAM012165 ATHA003047 ATHA015304 ATHA017723 ATHA021444 ATHA024140 BDEN000351 BDEN000352 BDEN005662 BFLO000547 BFLO011885 BFLO011886 BFLO011888 BFLO029593 CELE003181 CGLA000951 CINT010006 CINT010009 CMER002920 CNEO000999 CREI009837 CREI011219 DDIS002656 DDIS006865 DDIS008522 DHAN001056 DMEL002613 DRER005397 DRER018553 DRER026065 EHIS000294 EHIS001193 EHIS001290 EHIS001441 EHIS003377 EHUX026758 HSAP010164 HSAP024355 KLAC002686 LMAJ001220 LMAJ001741 MBRE007377 MMUS003207 MMUS047039 MPUS008922 NCRA006626 NGRU005183 NGRU014127 NVEC007975 OSAT023791 OSAT028829 OSAT041278 OTAU003623 OTAU007368 PBLA006936 PINF006385 PPAT000803 PPAT000893 PPAT014146 PPAT029574 PSOJ014510 PTET005543 PTET005722 PTET007969 PTET013796 PTET021597 PTET022747 PTET023036 PTET024475 PTET025795 PTET028036 PTRI004498 RORY013031 SCER002838 SMOE003147 SMOE016683 SMOE017757 SMOE022008 SPOM000980 SPOM001323 TADH005070 TBRU003404 TGON002331 TPSE010771 TPSE011509 TRUB012010 TRUB024101 TTHE001492 TTHE008797 TTHE013260 TTHE019488 TVAG013044 TVAG021539 TVAG021725 TVAG033325 TVAG033595 TVAG036198 TVAG043706 TVAG047682 TVAG048922 TVAG049232 UMAY004351 VCAR003568 YLIP003509
DRER006542 DRER016575 HSAP036121 MMUS004721 NGRU002895 TRUB044209
DRER012084 HSAP059723 MMUS015848 TRUB008388
HSAP016475 MMUS004549 TRUB001215 TTHE027070
DRER012465 HSAP001242 HSAP001573 HSAP002201 HSAP003933 HSAP004563 HSAP039821 HSAP070084 MMUS044785
AGAM011405 ATHA029786 BFLO034788 CELE008139 CGLA002969 CINT016980 CNEO002295 DDIS000294 DDIS010191 DHAN003758 DMEL021577 DRER002990 HSAP053350 KLAC003301 MBRE007505 MMUS043354 MPUS000194 NCRA000239 NGRU002940 NGRU005173 NGRU007150 NGRU007822 NGRU007991 NGRU008723 NGRU009233 NGRU009985 NGRU010079 NGRU010678 NGRU010809 NGRU010818 NGRU011092 NVEC011841 OSAT046671 OTAU005494 PBLA009018 PBLA012634 PINF005297 PPAT000151 PPAT031614 PPAT034614 PSOJ005796 RORY003413 RORY007613 SCER002283 SMOE016522 SPOM004417 TADH000799 TRUB010703 TVAG022307 TVAG039095 UMAY002524 VCAR004407 YLIP000792
CINT005270 CINT015891 HSAP064130 MMUS050913
PINF013746 PSOJ020470
DRER017360 HSAP001598 MMUS011566 TRUB024099
AGAM011365 BFLO026027 CELE002659 DDIS011301 DMEL008172 DRER014993 HSAP019981 MMUS043898 NGRU003929 NVEC003284 PINF001772 PPAT013367 PSOJ019728 TADH008933 TRUB034595
BFLO023432 HSAP006729 MMUS036299 TRUB028861
AGAM006464 BFLO005385 BFLO005386 CELE026855 CINT019573 DDIS000454 DMEL009065 DRER024102 HSAP026097 HSAP073328 MBRE008149 MMUS011561 MMUS044936 NGRU004555 NVEC010976 NVEC020078 RORY015351 TRUB033763 TRUB046684
PINF001143 PSOJ012496
AGAM008507 ATHA027008 BDEN002253 BFLO016731 BFLO042633 CELE004159 CELE008483 CGLA000787 CGLA002424 CNEO001960 CPAR003049 DDIS000896 DDIS007468 DDIS007469 DDIS007505 DDIS008963 DDIS009304 DHAN005988 DHAN005989 DMEL019544 DMEL021109 DRER001679 DRER001716 DRER008583 EHUX017783 HSAP006839 HSAP050451 HSAP076011 KLAC004539 KLAC004540 MBRE004412 MMUS009921 MMUS032596 MMUS038514 NCRA002814 NVEC011795 OSAT051714 PBLA014040 PINF001782 PINF002840 PINF009551 PPAT000480 PPAT006484 PPAT006625 PPAT011080 PPAT016800 PPAT024431 PPAT033517 PSOJ001620 PSOJ010390 PSOJ023784 PTET031159 PTRI007909 RORY009128 RORY010421 RORY012713 SCER002872 SCER004525 SMOE012561 SMOE012871 SPOM001150 SPOM003024 TADH003883 TPSE006738 TRUB009297 TRUB011483 TTHE003172 TTHE010742 TTHE016258 TTHE016259 TTHE023039 TTHE023674 UMAY000067 YLIP000828
BFLO028395 BFLO034776 DRER005816 DRER017362 DRER017755 HSAP036049 MMUS010966 NVEC018667 NVEC018668 TRUB029026
AGAM012429 CELE002938 DDIS004808 DDIS006418 DDIS009740 DDIS009741 DDIS009742 DDIS013105 DMEL000591 DRER010077 HSAP056321 MMUS021509 NCRA004339 TRUB010608
PINF007587 PSOJ021840
PINF004044 PSOJ025083 TGON001855
DRER012372 DRER012684 HSAP016728 MMUS038278 TRUB024722
AGAM006238 ATHA006423 ATHA018510 BDEN007176 BFLO031280 BFLO031282 CELE003161 CGLA001598 CINT005872 CMER001170 CNEO002611 CPAR002060 DHAN005166 DMEL013257 DRER018474 ECUN000563 EHIS008614 EHUX019245 HSAP014145 HSAP023464 KLAC000416 MBRE006344 MMUS030886 MPUS000243 MPUS009683 NCRA002219 NGRU002649 NGRU015212 NVEC015455 OSAT029026 OTAU006236 PBLA010259 PINF002231 PPAT009216 PSOJ004180 PTET007320 PTET021275 PTRI002723 RORY002397 RORY014287 SCER006409 SMOE010188 SPOM001523 TADH002635 TGON003850 TGON005403 TGON007365 TGON007393 TGON007479 TRUB039887 TVAG023989 TVAG054511 UMAY000741 VCAR008481 YLIP006447
AGAM003408 ATHA017265 BDEN005274 BFLO001642 BFLO022095 CELE004332 CGLA002254 CINT009068 CMER004249 CNEO001855 DDIS000823 DHAN004371 DMEL015057 DRER012062 ECUN001694 EHIS009265 EHUX018306 HSAP046826 KLAC003818 MBRE008816 MMUS012982 MPUS002231 NCRA006533 NGRU001405 NVEC014919 OSAT046296 OTAU002606 PBLA015943 PINF008282 PPAT024140 PSOJ010725 PTET014274 PTET030011 PTRI007216 RORY012358 SCER005797 SMOE017525 SPOM003601 TADH007881 TRUB012881 TTHE004928 TVAG022992 TVAG042877 UMAY004230 VCAR007348 YLIP006404
HSAP055511 MMUS016377 TRUB029699
HSAP047632 MMUS018256 TRUB023753
BFLO012013 BFLO012087 HSAP058947 MMUS019734 TRUB028267
AGAM004449 ATHA015620 BDEN005135 BFLO020972 BFLO049768 CELE000112 CELE020235 CGLA001283 CGLA004386 CINT018046 CMER003782 CNEO005396 DDIS008133 DHAN005322 DRER010484 HSAP073180 KLAC003312 MBRE007886 MMUS017111 MPUS009421 NCRA004819 NGRU015333 NVEC009610 OSAT026746 OTAU004718 PBLA015647 PINF015054 PINF016729 PSOJ020533 PTET028007 PTET035680 RORY008849 SCER006410 SMOE006083 SMOE006371 SMOE006534 TADH006119 TRUB041873 TTHE020242 TTHE021829 TVAG010841 TVAG012743 TVAG040156 TVAG052642 TVAG053087 UMAY001652 VCAR006442 YLIP003471
AGAM005539 BFLO026991 BFLO044949 BFLO047145 CELE026368 DMEL014240 DRER005648 DRER018101 EHIS004280 EHIS006567 HSAP008779 HSAP053729 MMUS029361 MMUS033436 NVEC008732 TADH005825 TRUB018638 TRUB044656
PINF000649 PSOJ015550
AGAM005063 ATHA014283 ATHA015943 BDEN005241 BFLO029614 BFLO050270 CELE011593 CGLA000153 CINT004796 CMER000745 CNEO004425 CPAR001600 CREI009296 DDIS002900 DHAN003173 DMEL020808 DRER006427 EHIS008478 GINT000595 HSAP044918 HSAP079005 KLAC004306 LMAJ004075 MBRE002885 MMUS009898 MPUS003457 NCRA002174 NGRU000886 NVEC014506 OSAT000410 OSAT004565 OTAU003541 PBLA000345 PBLA008226 PFAL003116 PINF001778 PPAT000370 PPAT000834 PPAT004142 PPAT030724 PSOJ010381 PSOJ022201 PTET014033 PTET018808 PTRI007345 RORY007470 SCER004956 SMOE006348 SMOE017164 SPOM000942 TADH003529 TBRU005123 TGON004333 TPSE011652 TRUB000705 TRUB018580 TRUB030315 TTHE008246 TVAG019808 UMAY003921 VCAR006963 YLIP000512
HSAP009763 MMUS007606
DRER002129 HSAP050590 MBRE009122 MMUS004968
AGAM001830 ATHA027760 BDEN004278 BFLO032394 BFLO050685 CELE024953 CGLA004050 CNEO004384 CREI005179 DHAN005866 DMEL011605 EHUX018014 KLAC003640 MBRE002481 MPUS001778 NCRA001500 NVEC014877 NVEC021829 NVEC022641 OSAT034127 OSAT055552 PBLA006835 PFAL003464 PINF009896 PINF013192 PPAT008359 PPAT011604 PPAT012583 PPAT023033 PSOJ021740 PTRI003689 RORY001088 RORY016240 SCER005184 SMOE005949 SMOE008992 SMOE010710 SMOE010711 SMOE016127 SPOM002070 TPSE008627 UMAY003850 VCAR013816 YLIP001483
DRER015294 DRER016828 DRER016868 DRER016913 DRER017042 TRUB006492
DRER005534 HSAP042235 MMUS026680 TRUB032485 TRUB032957
AGAM008754 ATHA029648 BDEN006220 BFLO016408 BFLO047996 CELE005950 CGLA003203 CINT018819 CMER003593 CNEO001971 CPAR002194 CREI004916 DDIS012804 DHAN002501 DMEL020714 DRER012929 ECUN001207 EHIS002033 EHIS009185 HSAP074981 KLAC002295 LMAJ000202 MBRE003150 MMUS009102 MPUS003886 NCRA005055 NGRU001860 NVEC018496 OTAU001248 PBLA002005 PINF003320 PPAT007394 PSOJ002188 PTET014222 RORY007750 SCER004884 SMOE000585 SMOE000773 SPOM004036 TADH006963 TBRU006093 TPSE011650 TRUB002471 TTHE018072 TVAG024573 UMAY002427 YLIP003239
AGAM003060 AGAM007931 AGAM009468 ATHA000251 ATHA000693 ATHA006942 BDEN002131 BDEN005845 BFLO003456 BFLO004450 BFLO012644 BFLO016402 BFLO017224 BFLO024596 BFLO042803 BFLO042943 CELE005733 CELE009438 CELE024141 CGLA000913 CGLA003289 CINT006036 CINT010144 CINT010577 CINT011550 CINT012821 CINT017645 CNEO003913 CNEO006765 CREI012976 CREI014259 DDIS001538 DDIS004156 DDIS006413 DDIS006414 DDIS009732 DDIS009733 DDIS012032 DHAN003134 DHAN003435 DMEL008584 DMEL015827 DMEL018817 DRER001211 DRER001284 DRER003407 DRER006122 DRER008256 DRER008358 DRER010169 DRER018658 DRER025323 ECUN000223 ECUN000852 EHIS000463 EHIS000900 EHIS002132 EHIS003632 EHIS004318 EHIS004804 EHIS006424 EHIS006590 EHIS007345 EHIS007724 EHIS007993 EHIS008454 EHIS009666 EHUX018056 EHUX018313 EHUX019297 EHUX019300 EHUX029813 GINT000686 HSAP035788 HSAP048712 HSAP058843 HSAP060918 HSAP062825 HSAP066300 HSAP079006 KLAC001224 KLAC001870 LMAJ003796 LMAJ007492 MBRE000004 MBRE000728 MBRE000729 MBRE002832 MBRE007815 MMUS001321 MMUS003703 MMUS023506 MMUS027278 MMUS036076 MMUS038115 MPUS007606 NCRA008120 NCRA008783 NGRU000014 NGRU000639 NGRU002570 NGRU010389 NGRU012280 NGRU014845 NVEC001738 NVEC014637 NVEC025385 OSAT018024 OSAT044437 OTAU002853 PBLA001145 PBLA006427 PBLA007335 PINF000515 PINF003433 PINF014222 PPAT004400 PPAT028960 PSOJ015754 PSOJ024856 PTET011144 PTET015096 PTET017836 PTET020331 PTET024501 PTET026410 PTET026847 PTET028469 PTET028915 PTET032482 PTET034013 PTET035125 PTET036700 PTET036979 PTRI006402 PTRI008833 PTRI009819 RORY000360 RORY008879 RORY009004 SCER001242 SCER002188 SMOE002453 SMOE020359 SPOM000454 SPOM003389 TADH001930 TADH004052 TADH007551 TBRU008575 TPSE008586 TPSE008734 TPSE010588 TRUB000379 TRUB002644 TRUB008194 TRUB009531 TRUB013971 TRUB016050 TRUB017655 TRUB017982 TRUB025672 TRUB029189 TRUB031806 TRUB047527 TTHE002244 TTHE004398 TTHE014145 TTHE019889 TTHE019890 TTHE025590 TVAG005029 TVAG005828 TVAG008475 TVAG010498 TVAG010658 TVAG029652 TVAG044176 TVAG057260 UMAY004931 UMAY006103 VCAR004906 YLIP000778 YLIP004812
AGAM005871 ATHA000826 ATHA001619 ATHA007997 BDEN005108 BFLO028163 BFLO032003 CELE012252 CGLA004215 CINT008520 CMER000214 CNEO003545 CPAR003135 CREI009727 DDIS008207 DHAN001491 DMEL019289 DRER007230 ECUN000649 EHIS001754 HSAP021038 KLAC000968 LMAJ004474 MBRE007591 MMUS000701 MPUS009433 NCRA004020 NGRU002931 NVEC016101 OSAT033550 OTAU005209 OTAU006761 PBLA004477 PPAT027970 PPAT027990 PSOJ005347 PTET018426 PTET027454 PTRI007443 RORY016457 SCER004369 SMOE021981 SPOM000586 TADH010133 TBRU008069 TGON000012 TPSE011651 TRUB036812 TTHE014899 TVAG034052 UMAY000174 VCAR014327 YLIP000732
DRER001225 HSAP011298 MMUS002239 TRUB003119 TRUB015246
PINF013794 PSOJ012746
AGAM010424 ATHA008919 BDEN007382 BFLO015564 BFLO018970 BFLO031012 BFLO032308 CELE011307 CGLA001078 CINT015617 DDIS012476 DHAN004123 DMEL005478 DRER020305 EHUX005663 HSAP026599 KLAC002813 MBRE007819 MMUS002893 MPUS004539 NCRA000680 NGRU004689 NVEC007757 OSAT000667 OSAT000793 OSAT004846 OTAU002037 PBLA005856 PINF003875 PSOJ022315 RORY002505 SCER005798 SMOE009449 SPOM001974 TADH004826 TRUB008921 VCAR011171 YLIP001776
DRER015514 HSAP028339 MMUS025807 TRUB008939 TRUB017371
BFLO007727 HSAP029106 MMUS017772 NVEC012298 TADH002119 TRUB010754
HSAP017209 MMUS040891 TRUB041589
PINF001006 PSOJ000743
AGAM004797 AGAM010869 ATHA004958 ATHA014073 ATHA019886 ATHA030476 BDEN002203 BDEN004129 BDEN006520 BFLO038240 BFLO045718 CELE009128 CINT001691 CNEO002439 CREI010157 DMEL006733 DMEL016260 DRER002944 EHUX015927 HSAP073288 MMUS041415 NCRA005831 NCRA007182 NGRU002689 NGRU005986 OSAT013762 OSAT038427 OSAT040229 OSAT043378 PBLA009938 PINF008255 PPAT008830 PPAT031617 PPAT032220 PSOJ010765 PTET006091 PTET007290 PTET015608 PTET020383 PTET030174 PTET030656 PTET036931 RORY010087 RORY015426 SMOE004170 SMOE005907 SMOE005909 SMOE007167 SMOE011659 SMOE016624 SMOE018102 SPOM004548 TADH006015 TADH006309 TADH006376 TRUB014961 TTHE003510 TTHE018509
AGAM011337 BFLO028535 CELE009718 DMEL005367 DRER014324 GINT004763 HSAP075752 MMUS004940 TADH005492 TADH008045 TRUB043985
AGAM001855 AGAM001858 AGAM003643 ATHA009896 ATHA027108 BDEN004765 BFLO002630 BFLO005334 BFLO006517 BFLO008664 BFLO008668 BFLO011225 BFLO011285 BFLO011288 BFLO020159 BFLO020251 BFLO049874 CINT019730 CPAR001002 CREI008812 DDIS008284 DDIS009054 DMEL016589 DRER010670 DRER010688 DRER014252 DRER018541 DRER018586 EHIS000049 EHUX010227 HSAP007361 HSAP025333 HSAP056043 MBRE000320 MMUS040527 MMUS042502 MMUS042511 NVEC002195 OSAT041765 OTAU004134 PINF002635 PPAT029565 PSOJ001291 PTET030005 PTET037534 PTRI002979 RORY013474 TADH002818 TADH002819 TGON000301 TPSE010614 TRUB001375 TRUB002190 TRUB034294 TTHE023978 TVAG015813 TVAG018054 TVAG046411 TVAG046574 TVAG050948 VCAR005167
AGAM010166 BFLO004174 BFLO035381 BFLO037788 DMEL011212 DRER017086 HSAP049382 MMUS047431 NVEC024850 TRUB001153
DRER017602 HSAP017619 MMUS005806 TRUB041183
AGAM002339 BFLO001992 BFLO004919 BFLO009797 BFLO011313 BFLO013293 BFLO040285 CELE002055 CELE016783 CELE017669 CREI006488 DMEL006176 DRER001929 DRER001941 DRER002052 DRER011255 DRER011455 DRER011466 DRER014081 DRER014627 DRER015075 DRER015298 EHUX000325 EHUX004842 EHUX006859 EHUX011601 HSAP003506 HSAP006074 HSAP009074 HSAP018288 HSAP078227 MBRE004811 MBRE005466 MBRE007534 MMUS005491 MMUS006077 MMUS034934 MMUS039438 MMUS047552 NVEC006000 NVEC007915 NVEC027136 SPOM002431 TADH003939 TADH003940 TADH004370 TADH005668 TADH009012 TADH009376 TRUB001056 TRUB019365 TRUB028728 TRUB029810 TRUB030892 TRUB041726 VCAR000070
HSAP068130 MMUS025454 TRUB031042
AGAM000759 BDEN001569 BFLO030155 BFLO032198 BFLO032199 CELE024613 CINT017340 CREI007486 DMEL008954 DRER016058 EHUX011993 GINT002816 HSAP072187 LMAJ001578 MBRE007588 MMUS046927 MPUS001341 NGRU000852 NVEC014938 PINF016049 PPAT021750 PSOJ012694 PTET038560 PTET039000 SMOE019069 TADH001292 TBRU000670 TBRU009475 TGON004109 TRUB031954 TTHE014580 TVAG007953 TVAG012747 VCAR002755
AGAM008721 BFLO032282 BFLO050389 DMEL007943 DRER024515 HSAP012595 MBRE000402 MMUS025830 NVEC018095 TRUB023945
AGAM004073 BFLO024572 CELE001103 CINT016983 DMEL016698 DRER000963 HSAP054117 MBRE007660 MMUS019628 NVEC010864 RORY012228 TADH006436 TRUB012797 TRUB014725
AGAM006455 BFLO005356 BFLO007399 BFLO007402 BFLO007403 BFLO011788 BFLO013575 BFLO028214 BFLO028256 BFLO032521 BFLO039168 CELE018049 CINT001116 DMEL016191 DRER001256 DRER001375 DRER002334 DRER008331 DRER009024 DRER023847 HSAP024896 HSAP072530 HSAP073145 MMUS014809 MMUS017145 MMUS020769 NVEC016766 NVEC019512 TRUB012473 TRUB031337 TRUB041947
PINF001415 PSOJ009716
AGAM011776 BDEN002881 BFLO040771 CELE021910 CINT014005 DRER007322 HSAP069074 HSAP071906 MMUS010000 MMUS028583 TRUB001442 TVAG058755
DRER000395 TRUB023680
HSAP067055 MMUS048017
DRER001557 HSAP069292 MMUS004444 TRUB013369
AGAM007206 ATHA003474 ATHA026844 ATHA027320 BDEN000180 BFLO034105 BFLO043483 CELE010540 CGLA002604 CGLA004937 CINT009166 CNEO006535 CPAR002941 CREI014921 DDIS007588 DHAN000500 DMEL005507 DRER002279 DRER002285 EHIS007640 EHUX015694 HSAP051839 KLAC003775 LMAJ005151 MBRE008071 MMUS040847 MPUS007347 NCRA006961 NGRU013603 NVEC011812 OSAT034681 OSAT044056 OSAT047752 OTAU000019 PBLA015202 PINF000832 PINF006818 PPAT003100 PPAT004884 PPAT018248 PSOJ000376 PSOJ023162 PTRI009847 RORY002730 RORY011481 SCER002967 SCER004632 SMOE017187 SPOM003160 TADH001823 TBRU008844 TPSE010548 TRUB008395 TVAG029056 UMAY001162 VCAR001861 YLIP004468
AGAM007980 BFLO013771 DRER001682 HSAP033604 MBRE005901 MMUS010662 TADH002136 TRUB033591 TRUB043878
AGAM004326 CINT003871 DMEL009147 DRER001042 DRER008390 HSAP073277 MMUS013807 NVEC020510 NVEC021700 NVEC026980 TRUB009914
PINF008262 PSOJ010750
ATHA011182 PINF003412 PSOJ002356
AGAM004666 DMEL008202 DRER012788 HSAP008085 MMUS014790 TRUB035827 TRUB036180
AGAM006688 BFLO004238 BFLO004707 BFLO009700 BFLO011953 BFLO020883 BFLO038649 BFLO039368 BFLO040951 CELE015121 CINT013913 DMEL014965 DRER003612 DRER003644 DRER015798 DRER022131 HSAP010815 HSAP055912 MMUS026787 MMUS039478 MPUS006204 NVEC006150 NVEC007133 PSOJ020397 TRUB020156 TRUB042870
DRER004894 HSAP044065 MMUS009725 TADH001691 TRUB010515
AGAM010941 AGAM011840 AGAM012671 AGAM012826 BFLO032901 CINT007644 DRER001458 DRER007244 HSAP003190 HSAP003767 HSAP004889 HSAP006601 HSAP008290 HSAP041378 HSAP045483 HSAP070714 MBRE001633 MMUS031250 MMUS036020 NVEC007790 NVEC017852 NVEC018000 TRUB013308 TRUB023102 TRUB028579 TRUB035962 TRUB042818 TRUB047347 TRUB047461
HSAP060130 MMUS048977 TRUB027036
CREI004835 VCAR004375
BDEN007975 EHUX032972 PINF002968 PSOJ001769 RORY014356 TVAG022943
CELE004284 DRER020604 HSAP049253 MMUS028023 TRUB008866 TRUB037308
CINT001810 CINT002119 DRER001808 HSAP030810 MMUS010329 TRUB038802
DRER024517 HSAP078508 MMUS007033 RORY013882 TRUB012449
HSAP050769 MMUS031912
DRER008324 TRUB025762
DRER019197 HSAP058506 MMUS027876 TRUB003051
AGAM008705 BFLO002245 BFLO023435 CELE016306 CINT013805 DMEL021410 DRER005560 HSAP042904 MMUS006698 NVEC002207
BFLO030048 BFLO030051 HSAP001829 MMUS019265 NVEC026492 TRUB033238
AGAM010673 BFLO018277 CELE020865 CINT009890 DMEL008201 DRER000949 DRER015181 HSAP068902 MBRE003362 MMUS006062 TRUB017957
AGAM009802 BFLO010407 BFLO010692 BFLO022805 BFLO027972 BFLO030023 BFLO030027 BFLO030032 BFLO030037 BFLO033613 CELE018782 DDIS001124 DMEL015071 DRER001463 DRER017759 HSAP021308 HSAP022472 MBRE006149 MBRE006523 MBRE006532 MBRE007354 MMUS039222 MMUS039605 MMUS042843 NVEC002663 NVEC002671 NVEC003321 NVEC003810 NVEC006202 NVEC006994 NVEC008462 TADH006318 TRUB029601 TRUB037337
AGAM008360 BFLO018406 CELE019602 DMEL020037 HSAP058833 MMUS024486
AGAM005829 BFLO002829 BFLO013569 BFLO015400 BFLO033462 BFLO049399 BFLO050444 CELE014952 CINT001987 CINT005795 DMEL001477 DRER006087 DRER011644 DRER021821 HSAP049115 HSAP050865 MMUS023784 MMUS050912 NVEC015848 TADH001231 TRUB000754 TRUB005293 TRUB019230 TRUB038766
DRER025224 HSAP063870 MMUS012012 TRUB035756
PINF017843 PSOJ013061 PSOJ013099 PTRI003477
AGAM010377 BFLO004858 BFLO005222 BFLO013923 BFLO022074 BFLO028666 BFLO033519 BFLO041298 CINT006420 DMEL005815 DRER002369 DRER018241 DRER018453 HSAP006897 HSAP032429 MMUS005401 MMUS006913 NVEC002307 NVEC005759 NVEC014189 TADH005997 TRUB006122 TRUB044450
BFLO022701 BFLO032129 DDIS007677 DRER025753 HSAP070225 LMAJ000348 MBRE000763 MMUS037146 TADH006621 TBRU008238 TRUB014381 TTHE021448 TTHE021646 UMAY005887 VCAR009456
DRER005411 DRER015722 DRER016142 DRER017565 DRER020226 HSAP065392 MMUS016082 TRUB001026 TRUB003241
DRER002274 TRUB024988
ATHA017111 BDEN004340 BFLO032357 BFLO037995 CELE006738 CGLA001153 CINT017410 CMER001685 CNEO001060 CPAR001526 CREI003893 DDIS004862 DHAN001809 DMEL006039 DRER026692 DRER026693 ECUN000795 EHIS001215 EHIS005191 EHIS007413 EHUX021018 GINT001081 HSAP074341 KLAC004867 LMAJ001471 MBRE002659 MMUS040407 MPUS004475 NCRA001433 NGRU000002 NVEC008858 OTAU000812 PBLA004829 PFAL004398 PINF003389 PSOJ002306 PTET025580 PTRI000093 RORY008185 RORY016511 SCER006589 SMOE015683 SPOM002315 TADH004992 TBRU008784 TGON002821 TPSE010004 TRUB005069 TTHE009535 TVAG010844 TVAG047396 UMAY002628 VCAR001207 YLIP005706
HSAP071537 MMUS044330 TRUB000295
PINF006934 PSOJ011500
CINT008298 HSAP029473 MMUS027704
AGAM010331 AGAM010725 ATHA027289 BFLO002908 BFLO005880 BFLO020931 BFLO026506 BFLO027852 CELE014066 CINT008693 DMEL007491 DRER007612 DRER007617 DRER013680 HSAP071362 MMUS049938 NGRU004670 TRUB013165 TRUB036683
AGAM009335 ATHA002008 ATHA007854 ATHA014784 BDEN001500 BFLO047880 BFLO049217 BFLO050736 CELE015805 CINT003163 CNEO002442 CNEO003313 CPAR001089 CREI006907 DDIS009541 DDIS009636 DHAN004199 DMEL012652 DMEL020696 DRER013355 EHIS006968 EHUX000597 EHUX018670 HSAP039714 LMAJ004579 MBRE000012 MMUS001891 MPUS004417 NCRA002350 NGRU015548 NVEC014613 OSAT016498 OSAT016549 OTAU000005 PBLA012514 PFAL004822 PINF003508 PPAT008974 PSOJ024971 PTET000242 PTRI003986 RORY002332 SMOE003052 SPOM004920 TADH008521 TBRU008544 TGON005848 TPSE010007 TRUB022320 TTHE005632 TVAG036187 UMAY001174 VCAR002092 YLIP001830
DRER006967 DRER006972 HSAP043421 MMUS008080 TRUB034035
PINF006593 PSOJ023572
AGAM000591 BDEN005847 BFLO029989 BFLO029990 CGLA003216 CINT008460 CNEO005250 DHAN004492 DMEL005637 DRER001139 EHIS003896 EHIS008204 HSAP036768 KLAC003271 MBRE003257 MMUS048183 MPUS006208 NCRA000174 NGRU002696 NVEC025419 OTAU004945 PBLA000381 PBLA006094 PPAT018833 RORY011284 RORY015471 SCER004122 SPOM002255 TADH004142 TRUB046800 UMAY006099 YLIP005695
AGAM012296 BFLO010501 CELE013156 DMEL003625 DRER010847 DRER023421 EHIS008738 HSAP006094 HSAP071784 MBRE006943 MMUS031289 MMUS034064 NVEC017251 NVEC017444 NVEC024475 PBLA006406 RORY000163 TRUB016496 TRUB040257
DRER006353 HSAP072199 MMUS040645 TRUB025132
BFLO007153 BFLO050316 CINT000974 CREI014034 DDIS007016 HSAP000652 MBRE009136 MMUS039388 NGRU007103 NVEC015002 NVEC025704 VCAR005572
AGAM012263 ATHA018397 BDEN000603 BFLO023373 BFLO032670 BFLO038792 CELE006473 CGLA001766 CNEO003948 CPAR001335 CPAR002072 CPAR002828 CREI004269 DDIS000805 DHAN000672 DMEL001295 DRER003068 DRER003139 EHIS005963 EHUX017078 GINT002066 GINT002419 HSAP069169 KLAC004792 MBRE000642 MMUS026056 MPUS002877 NCRA000298 NGRU014274 NVEC026530 OSAT038740 OTAU003262 PBLA002745 PINF000677 PPAT024100 PSOJ015522 PTRI009809 RORY009835 SCER003146 SMOE015432 SPOM002726 TADH004441 TRUB007592 TTHE004520 TTHE012394 TTHE012816 TTHE019748 TVAG028204 UMAY003376 VCAR011504 YLIP004876
BFLO011281 BFLO021658 DRER016785 HSAP075570 MMUS044717 TRUB009238
PINF013045 PSOJ009340
CINT011640 DRER018288 HSAP020761 MMUS008318 TRUB034958 TRUB038706
AGAM008354 BDEN001572 BFLO004581 BFLO045972 CELE005038 CGLA002685 CINT000736 CNEO005557 DDIS001534 DHAN000426 DMEL021451 DRER005311 DRER010725 EHIS006442 HSAP020621 KLAC003663 LMAJ006194 MBRE004869 MMUS005471 NCRA006808 NVEC001101 PBLA007179 PINF003308 PSOJ002168 PTET036681 RORY016940 SCER005455 SPOM002389 TADH004970 TBRU008090 TRUB009088 TTHE008131 TVAG001195 TVAG001196 TVAG003131 TVAG019289 TVAG024816 TVAG047740 TVAG054883 UMAY006215 YLIP005174
AGAM006196 BFLO023160 BFLO031861 BFLO048288 CELE012032 CINT018691 DMEL015356 DRER001605 HSAP035441 MBRE006534 MMUS019596 NGRU013787 NVEC007078 TADH010041 TRUB015560
AGAM002534 BFLO026208 BFLO027192 BFLO027679 BFLO032534 CELE027102 DMEL007805
HSAP017185 MMUS007875 NCRA007883
PINF009132 PSOJ005631
AGAM004595 ATHA005307 ATHA006585 ATHA015424 ATHA019873 ATHA021265 ATHA022835 BFLO030004 CREI000642 DMEL013783 DRER008997 DRER026739 EHUX009796 EHUX019173 EHUX023435 EHUX023745 HSAP041404 HSAP074369 MMUS005617 MMUS039251 MPUS005149 NVEC014779 OSAT014456 OSAT014505 OSAT042827 OSAT045826 OSAT051220 PBLA016136 PPAT010980 PPAT011547 PPAT014758 RORY002002 TADH009151 TRUB002076 TRUB004574
PINF007740 PSOJ022163
AGAM010075 BFLO001905 BFLO005994 CINT010133 CREI001585 DMEL005518 DRER018084 HSAP007058 MMUS032768 NVEC017452 NVEC017454 NVEC019385 NVEC026276 TADH006871 TRUB012065
PINF016161 PSOJ000016
PINF017543 PSOJ010137
HSAP063610 MMUS017786 TRUB020839
DRER019719 HSAP037369 MMUS011715
HSAP070886 MMUS028059
AGAM013222 ATHA028403 BDEN001881 CELE013888 CGLA004746 CINT002322 CNEO000694 CREI004843 DDIS004746 DHAN003585 DMEL001537 DRER016518 EHIS007135 EHUX011495 HSAP026505 KLAC000313 MBRE006652 MMUS030752 MPUS004416 NCRA004834 NGRU013544 NVEC015277 OSAT056289 PBLA003240 PINF007789 PPAT032833 PSOJ022239 PTET000815 PTET018250 PTET027618 PTET029839 RORY005230 RORY005231 SCER001673 SMOE014111 SPOM001778 TADH006776 TRUB041822 TTHE003265 TTHE018283 UMAY000539 VCAR004367 YLIP001605
AGAM000208 AGAM002284 AGAM009819 ATHA001264 ATHA003571 ATHA008869 ATHA009373 ATHA021974 ATHA024962 ATHA026626 ATHA029529 BDEN001507 BDEN005861 BFLO022237 CELE013139 CGLA001932 CGLA002036 CGLA004521 CINT001077 CINT010232 CMER004379 CNEO005078 CNEO006432 CREI007609 CREI008827 DDIS006470 DHAN002224 DHAN003644 DHAN004273 DMEL001112 DMEL004492 DMEL005733 DRER005310 DRER012118 DRER013145 DRER013523 DRER014719 DRER024362 EHIS008772 EHUX009300 EHUX021641 EHUX031558 EHUX032953 HSAP000209 HSAP001447 HSAP019705 HSAP028563 HSAP042203 HSAP042234 HSAP068197 KLAC001823 KLAC001888 KLAC002405 LMAJ008007 MBRE000084 MBRE007243 MMUS001351 MMUS005230 MMUS013007 MMUS023034 MMUS029925 MMUS048744 MPUS003980 MPUS005282 MPUS006300 MPUS008341 NCRA001093 NCRA003049 NGRU002885 NGRU014601 NVEC001212 NVEC009030 NVEC016040 NVEC024619 OSAT012470 OSAT030747 OSAT031878 OTAU001029 OTAU005864 OTAU006844 PBLA002463 PBLA006848 PINF000874 PINF009335 PPAT001329 PPAT001345 PPAT013176 PPAT030134 PSOJ000457 PSOJ006012 PTET007819 PTET009025 PTET009072 PTET010289 PTET010336 PTET033064 PTET033107 PTET037190 PTET037393 PTET037667 PTRI006566 PTRI008442 RORY010049 RORY013092 RORY014956 SCER000528 SCER001144 SCER003132 SCER006561 SMOE001795 SMOE008334 SMOE010343 SPOM000477 SPOM001874 SPOM002464 SPOM003720 TADH001425 TADH001620 TADH004800 TGON001299 TGON007729 TPSE000978 TPSE006309 TRUB000685 TRUB005011 TRUB016692 TRUB033883 TRUB037694 TTHE000874 TTHE016366 TTHE017883 UMAY002582 UMAY005449 VCAR002776 VCAR003021 VCAR003826 VCAR005159 VCAR009602 YLIP001249 YLIP002246 YLIP005734
ATHA021164 BFLO008038 BFLO023698 DDIS005012 DMEL007838 HSAP009652 MBRE004904 MMUS019275 NGRU013509 OSAT052029 PPAT000354 PPAT000863 PPAT010857 SMOE020352 TADH000359 TRUB036960 TVAG019039 TVAG047814
AGAM011412 BFLO005057 BFLO005884 CELE011433 CNEO001880 DMEL006326 DRER021586 HSAP074577 MBRE000706 MMUS029048 MPUS003255 NGRU013652 NVEC008030 TADH002965 TRUB014859
AGAM004512 BFLO002416 BFLO005596 BFLO006200 BFLO007117 BFLO009744 BFLO013877 BFLO014150 BFLO014280 BFLO014411 BFLO014441 BFLO014453 BFLO015381 BFLO015413 BFLO016515 BFLO016698 BFLO016815 BFLO017459 BFLO018143 BFLO018297 BFLO018859 BFLO019334 BFLO021766 BFLO022205 BFLO022387 BFLO022397 BFLO022458 BFLO022783 BFLO023069 BFLO023274 BFLO023321 BFLO023842 BFLO023943 BFLO028253 BFLO029747 BFLO031510 BFLO032243 BFLO033264 BFLO035368 CELE012441 DMEL010121 HSAP040176 NVEC011830 PPAT004554 TADH010098 TRUB002021 TRUB047481
BFLO007024 BFLO033117 CELE015953 CELE016855 HSAP048169 MMUS027111 PPAT023566 TRUB039968
AGAM009956 BDEN002217 BFLO002639 BFLO026452 BFLO026453 CELE000642 CGLA004166 CINT013721 DHAN000197 DMEL008562 DRER002481 DRER009054 DRER020358 DRER023110 DRER025980 EHUX000153 EHUX005655 EHUX015385 EHUX023789 HSAP009937 HSAP015119 HSAP021590 HSAP079003 HSAP079004 KLAC001710 MBRE006104 MMUS017507 MMUS021109 MMUS025163 MPUS006653 NCRA000209 NGRU002233 NVEC003283 NVEC012839 OSAT034341 OSAT055166 PBLA000297 PBLA006258 PINF001000 PSOJ000730 PTRI007760 RORY003522 SCER002602 SMOE004290 SPOM000033 SPOM001721 TADH000385 TPSE006831 TRUB005622 TRUB007277 TRUB019000 TRUB032699 TRUB040578 TRUB045349 YLIP002778
AGAM001744 ATHA030999 BFLO003782 BFLO016885 CELE008928 CINT009912 CINT011978 CREI011115 CREI012346 DDIS001999 DDIS002180 DMEL016553 DRER024931 EHUX002878 EHUX013311 EHUX017027 HSAP024764 LMAJ001182 MMUS004737 MPUS010024 NCRA005023 NCRA007983 NGRU014732 NVEC001703 NVEC002706 NVEC010546 NVEC010553 NVEC012151 PINF008673 PSOJ008830 PSOJ008833 PSOJ008839 PTET000282 PTET013219 PTET018755 PTET018777 PTET018884 PTET020164 PTET027958 RORY001290 SMOE005701 SMOE005715 SMOE006330 SMOE012401 SPOM004735 TBRU008661 TPSE002439 TRUB036263 TTHE008125 TTHE008126 TTHE010781 TTHE016619 TTHE020321 TTHE020322 TVAG010353 TVAG019578 TVAG054221 VCAR002159
AGAM009105 BFLO001557 BFLO020904 CELE007599 CMER002076 DMEL005935 DRER002135 DRER005314 HSAP078980 HSAP079009 MBRE005063 MMUS007379 MMUS033012 NVEC001761 PPAT019216 TBRU005464 TGON007818 TRUB011231 TRUB031155 TRUB041008
DRER015221 TRUB010121
BFLO035371 CELE003607 CINT012707 DRER001426 HSAP007468 MMUS050385 NVEC011866 TADH006666 TRUB017140
AGAM002516 BFLO021359 CELE004896 DMEL004111 DRER002925 HSAP011290 MMUS042104 TADH000795 TRUB009662
BFLO026144 HSAP020061 MMUS007053 NVEC017280 TADH004377 TRUB034176
AGAM011544 ATHA003060 BDEN002363 BFLO040400 BFLO049588 CELE010215 CGLA003175 CINT007872 CMER000840 CNEO000275 CNEO002698 CNEO003172 CNEO003539 CPAR001681 DDIS002409 DDIS002492 DDIS003000 DDIS003747 DDIS003879 DDIS004316 DDIS004623 DDIS005485 DDIS005652 DDIS008464 DDIS009109 DDIS009257 DDIS009335 DDIS009338 DDIS009404 DDIS009487 DDIS009641 DDIS009828 DDIS010467 DDIS011530 DDIS011536 DHAN001641 DMEL000364 DRER026640 EHIS008472 EHUX025831 HSAP032358 KLAC000482 MBRE001202 MBRE001355 MBRE001573 MBRE001927 MBRE003702 MBRE004660 MBRE005850 MBRE006533 MBRE007464 MBRE007798 MMUS047178 MPUS005996 NCRA000595 NCRA001249 NCRA001877 NCRA001968 NCRA002009 NCRA002992 NCRA003291 NCRA003413 NCRA003813 NCRA003954 NCRA004008 NCRA004215 NCRA004374 NCRA004803 NCRA004924 NCRA005317 NCRA005372 NCRA005382 NCRA005744 NCRA005968 NCRA006034 NGRU001813 NVEC005289 NVEC015027 OSAT045598 OSAT057470 OTAU004261 PINF011566 PINF011654 PPAT025234 PSOJ024160 PTET002102 PTRI007226 RORY005996 SCER003782 SMOE007577 SPOM000006 TADH002874 TGON000087 TGON000340 TGON000721 TGON001076 TGON001578 TGON001613 TPSE006890 TRUB038623 TTHE009536 TVAG043605 TVAG044478 VCAR001662 YLIP000499
CREI012975 DRER005206 DRER023164 HSAP007911 MMUS015390 NCRA004613 TADH001692 TRUB005335 TRUB030217
PINF012996 PSOJ009419
BDEN002390 BDEN006689 BFLO043171 BFLO050009 CELE003183 CGLA002052 CINT007215 CNEO003371 CNEO006247 DDIS000374 DDIS006284 DDIS007212 DDIS010833 DDIS011474 DHAN002549 DRER020355 DRER024314 ECUN001177 EHIS000155 EHIS009293 HSAP022383 HSAP028060 HSAP066929 KLAC002502 MBRE002382 MBRE004855 MMUS009095 MMUS011089 MMUS041701 NCRA002702 NCRA005252 NGRU001171 NGRU001647 NGRU014823 NVEC020614 NVEC025587 PBLA000265 PBLA003127 PBLA011368 PBLA012665 PBLA014808 PPAT007445 RORY000166 RORY005679 RORY008136 RORY010653 RORY012210 RORY013363 SCER006598 SPOM001129 SPOM002323 TADH000118 TADH001193 TRUB011154 TRUB012578 TRUB034912 TVAG048239 UMAY000949 UMAY005668 YLIP000858 YLIP004036
AGAM003132 ATHA022945 BDEN003933 CELE017225 CGLA000026 CINT019104 CNEO006018 CPAR001665 CPAR002432 DDIS013244 DHAN000364 DMEL009724 EHIS003202 EHIS008149 HSAP063348 KLAC001920 LMAJ003187 MBRE007870 MMUS006715 NCRA002217 NGRU005006 NGRU015395 NVEC012009 OTAU004045 PBLA012157 PINF008315 PPAT016868 PPAT033527 PSOJ010691 PTET000921 PTET002090 PTET004343 PTET004611 PTET005977 PTET008546 PTET008820 PTET009541 PTET010590 PTET011062 PTET012318 PTET016252 PTET017400 PTET020969 PTET024131 PTET024950 PTET027905 PTET031338 PTET033952 PTET034803 PTET036370 PTET036999 PTET037380 PTRI002907 RORY007649 RORY013549 SCER003348 SMOE004981 SPOM001637 TADH000502 TBRU007499 TPSE011072 TRUB009186 TTHE001664 TTHE014601 TTHE016762 TTHE017570 TTHE021013 TTHE022191 TTHE023370 TVAG001037 TVAG021809 TVAG028916 TVAG029727 TVAG030567 TVAG031974 TVAG041737 TVAG049154 UMAY002909 YLIP002500
BFLO011912 HSAP028661 MMUS019247 TRUB011811
AGAM010741 BDEN007648 BFLO023966 BFLO029240 CELE016091 DMEL017945 DRER022776 HSAP046447 MBRE003676 MMUS040676 NVEC017826 NVEC017827 PINF013376 PSOJ008316 TADH002256 TRUB021005 TVAG004460
AGAM008946 ATHA010122 ATHA013476 BDEN007445 BFLO021169 BFLO039968 CELE012779 CGLA004557 CINT012804 CNEO006072 CPAR000233 CREI008503 DDIS001686 DHAN002687 DMEL013719 DRER018545 EHUX009050 EHUX012795 HSAP010701 KLAC002449 LMAJ002642 MBRE006503 MMUS014925 NCRA005387 NGRU007184 NGRU007499 NVEC022978 OSAT055426 PBLA006536 PFAL001135 PINF011526 PPAT001836 PSOJ023955 PTET008135 PTET008136 PTET017916 PTET022206 PTRI000524 RORY007962 SCER002524 SMOE015304 SPOM001773 TADH008131 TBRU004852 TGON005777 TPSE006259 TRUB028437 TTHE000552 TTHE013737 TTHE025807 TVAG005675 TVAG007018 TVAG008072 TVAG013580 TVAG031535 TVAG048689 TVAG051151 TVAG055755 TVAG057652 TVAG058549 TVAG058840 UMAY004073 VCAR001291 YLIP000123
CINT005811 DRER004275 DRER011380 HSAP054789 MMUS008932 TRUB040443
HSAP003492 MMUS039594
AGAM012176 ATHA017924 ATHA020371 BDEN002498 BFLO002700 BFLO018643 CELE005831 CELE009883 CGLA003173 CINT013349 CMER000113 CNEO000317 CPAR001109 CREI001255 DDIS001660 DDIS003252 DHAN003041 DMEL003367 DRER003577 DRER010490 ECUN000832 EHIS004518 EHUX024390 GINT001105 HSAP029110 HSAP039693 KLAC001720 LMAJ004334 MBRE001801 MMUS004260 MMUS024474 MPUS008100 NCRA005445 NGRU000633 NGRU000893 NVEC014490 OSAT050105 OTAU006745 PBLA002162 PFAL002603 PINF001160 PINF006557 PINF006599 PPAT023914 PPAT025460 PSOJ012479 PSOJ023632 PTET003069 PTET008325 PTET010799 PTET022380 PTRI001965 RORY008722 SCER001579 SMOE001599 SMOE003485 SPOM002782 TADH000210 TBRU004477 TGON000298 TPSE009465 TPSE009486 TRUB017341 TRUB041924 TTHE002599 TTHE017909 TVAG002635 UMAY003501 VCAR010281 YLIP003530
DRER004968 HSAP013241 MMUS043775 NVEC019456 TRUB011752
AGAM007740 AGAM011135 BFLO049495 CELE016683 CINT002751 CINT015865 DDIS004718 DDIS012162 DMEL002047 DRER000189 DRER000801 DRER022251 DRER026433 ECUN000791 HSAP010180 HSAP068077 MBRE005000 MMUS028776 MMUS034660 MPUS003308 MPUS005578 NVEC005953 PBLA012099 PINF000139 RORY004190 RORY012476 RORY013187 TADH006061 TRUB016651 TRUB018483 TRUB029017 TTHE016426
AGAM011051 BFLO012892 BFLO018272 CELE011943 CINT002922 CINT012015 DMEL002333 DRER021349 DRER021379 HSAP010504 MMUS046138 NVEC018245 RORY011130 SMOE004569 TADH003736 TRUB006991
PINF000147 PSOJ016206
DRER009464 HSAP034247 MMUS018602 TRUB027864
AGAM006332 DMEL004649 DRER012621 DRER019881 DRER021350 HSAP026635 MMUS018644 TADH001876 TRUB005528 TRUB006719
DRER009908 DRER010354 HSAP058640 MMUS032802 TRUB034800
AGAM003155 AGAM003757 AGAM006151 AGAM007846 AGAM008417 AGAM010703 AGAM010723 AGAM010828 AGAM012063 AGAM012594 AGAM013332 ATHA002543 ATHA002608 ATHA006029 ATHA007940 ATHA009019 ATHA011061 ATHA011292 ATHA014557 ATHA016389 ATHA016832 ATHA021707 ATHA021913 ATHA023620 ATHA023658 ATHA024142 ATHA024289 ATHA024510 ATHA024579 ATHA026771 ATHA027142 ATHA030334 ATHA033138 BDEN003323 BDEN003541 BDEN003627 BDEN003728 BDEN004743 BDEN005458 BDEN006165 BDEN007194 BDEN007766 BDEN007943 BDEN007972 BFLO001486 BFLO004185 BFLO005847 BFLO005921 BFLO006995 BFLO009165 BFLO014894 BFLO017273 BFLO017653 BFLO018603 BFLO024399 BFLO024775 BFLO026118 BFLO026968 BFLO028183 BFLO029172 BFLO030470 BFLO030564 BFLO030689 BFLO030713 BFLO031272 BFLO032761 BFLO033473 BFLO037771 BFLO037785 BFLO039550 BFLO040862 BFLO042075 BFLO043559 BFLO049405 BFLO049940 BFLO050244 BFLO050414 BFLO050623 BFLO050724 CELE002440 CELE002962 CELE006520 CELE008946 CELE009779 CELE011314 CELE015174 CELE015673 CELE019395 CELE021236 CELE021315 CELE023423 CELE025634 CGLA000186 CGLA001802 CGLA002306 CGLA002459 CGLA002710 CGLA002760 CGLA002767 CGLA003430 CGLA003903 CGLA004071 CGLA005073 CINT000938 CINT002936 CINT007892 CINT008160 CINT009020 CINT009661 CINT010349 CINT010860 CINT012048 CINT013955 CINT014087 CINT014343 CINT014358 CINT015584 CINT016248 CINT018793 CINT019095 CMER000836 CMER001033 CMER001107 CMER003164 CMER003576 CMER004262 CMER004585 CMER004682 CNEO000389 CNEO000665 CNEO001951 CNEO002153 CNEO002773 CNEO003601 CNEO003931 CNEO004188 CNEO004977 CNEO005160 CNEO005980 CNEO006238 CNEO006738 CPAR000121 CPAR000697 CPAR001597 CPAR002276 CPAR003557 CREI005929 CREI007666 CREI007955 CREI008864 CREI009668 CREI012756 CREI013095 CREI013130 CREI013428 DDIS000316 DDIS000326 DDIS003259 DDIS003363 DDIS004445 DDIS006569 DDIS008241 DDIS008445 DDIS008461 DDIS012318 DDIS012988 DDIS013233 DHAN000324 DHAN001896 DHAN002936 DHAN003105 DHAN004156 DHAN005081 DHAN005586 DHAN005608 DHAN005864 DMEL001999 DMEL005552 DMEL005977 DMEL008346 DMEL008668 DMEL009129 DMEL011862 DMEL012094 DMEL016271 DMEL019162 DMEL021811 DRER005392 DRER005402 DRER006081 DRER006313 DRER009210 DRER010032 DRER011628 DRER015067 DRER015404 DRER015636 DRER016214 DRER017490 DRER018047 DRER018375 DRER019260 DRER020245 DRER020261 DRER020940 DRER020976 DRER021034 DRER021691 DRER022325 DRER022880 DRER023300 DRER023393 DRER024025 DRER025123 ECUN000680 ECUN000710 ECUN000862 EHIS000405 EHIS000809 EHIS000927 EHIS001050 EHIS001132 EHIS004919 EHIS005487 EHIS006460 EHIS006722 EHIS007283 EHIS008128 EHIS009483 EHIS009664 EHUX003219 EHUX004142 EHUX017041 EHUX019087 EHUX019270 EHUX020495 EHUX023378 EHUX023539 EHUX023635 EHUX024349 EHUX025187 EHUX025344 EHUX026738 EHUX027778 EHUX028304 EHUX031964 GINT000238 GINT000325 GINT001387 GINT001393 GINT001713 GINT003111 HSAP000517 HSAP002039 HSAP002040 HSAP002280 HSAP002281 HSAP002887 HSAP002892 HSAP003755 HSAP004316 HSAP005067 HSAP011271 HSAP012635 HSAP013447 HSAP015513 HSAP015528 HSAP016097 HSAP019122 HSAP019124 HSAP019128 HSAP019129 HSAP019137 HSAP019139 HSAP019164 HSAP019171 HSAP019179 HSAP019184 HSAP019195 HSAP019196 HSAP019198 HSAP019211 HSAP019244 HSAP019263 HSAP019272 HSAP019291 HSAP019296 HSAP019304 HSAP019923 HSAP021054 HSAP025479 HSAP026407 HSAP033145 HSAP034449 HSAP037687 HSAP038611 HSAP043230 HSAP045353 HSAP045850 HSAP050128 HSAP050158 HSAP050728 HSAP051027 HSAP057587 HSAP062904 HSAP064985 HSAP067257 KLAC000013 KLAC000448 KLAC001270 KLAC001419 KLAC002308 KLAC002826 KLAC003238 KLAC003672 KLAC004681 LMAJ000325 LMAJ000336 LMAJ000432 LMAJ000513 LMAJ001255 LMAJ003555 LMAJ003614 LMAJ004396 LMAJ004606 LMAJ005660 LMAJ006054 LMAJ008050 MBRE000475 MBRE001301 MBRE001566 MBRE002908 MBRE003111 MBRE004018 MBRE004556 MBRE004583 MBRE004989 MBRE005112 MBRE005646 MBRE007061 MBRE007163 MBRE007378 MMUS000066 MMUS000346 MMUS002110 MMUS005236 MMUS008282 MMUS011348 MMUS014481 MMUS017901 MMUS018748 MMUS022468 MMUS022922 MMUS023997 MMUS023999 MMUS025105 MMUS025317 MMUS026724 MMUS027282 MMUS027592 MMUS028017 MMUS028099 MMUS028116 MMUS028127 MMUS030681 MMUS031328 MMUS032558 MMUS032997 MMUS033516 MMUS035784 MMUS039375 MMUS041136 MMUS041677 MMUS041925 MMUS049838 MPUS001476 MPUS001593 MPUS002716 MPUS003191 MPUS004240 MPUS005239 MPUS006722 MPUS007195 MPUS007727 NCRA000428 NCRA001654 NCRA002066 NCRA003480 NCRA003768 NCRA004945 NCRA007280 NGRU000179 NGRU000190 NGRU000192 NGRU001008 NGRU001325 NGRU001356 NGRU001658 NGRU005124 NGRU005207 NGRU013555 NGRU014333 NVEC001726 NVEC005152 NVEC009592 NVEC010005 NVEC010502 NVEC010539 NVEC011353 NVEC014743 NVEC015945 NVEC017511 NVEC018421 NVEC019340 NVEC020051 NVEC021131 NVEC021767 NVEC022411 NVEC023063 NVEC023588 NVEC024983 NVEC025727 OSAT004356 OSAT006967 OSAT006968 OSAT007503 OSAT008508 OSAT009418 OSAT015100 OSAT015410 OSAT019983 OSAT019986 OSAT019988 OSAT019991 OSAT020894 OSAT024660 OSAT029089 OSAT033700 OSAT037938 OSAT039610 OSAT040816 OSAT040833 OSAT049060 OSAT051973 OSAT054451 OSAT055520 OTAU000281 OTAU000633 OTAU000687 OTAU002109 OTAU002917 OTAU003542 OTAU003727 OTAU006741 PBLA000324 PBLA000856 PBLA001357 PBLA001904 PBLA004178 PBLA007514 PBLA009534 PBLA009637 PBLA010670 PBLA011258 PFAL002364 PFAL003025 PFAL003609 PFAL004461 PFAL005129 PINF000071 PINF000258 PINF002230 PINF005312 PINF005319 PINF006439 PINF008402 PINF009446 PINF009813 PINF010436 PINF017373 PPAT001358 PPAT006075 PPAT007699 PPAT008407 PPAT010596 PPAT011386 PPAT019002 PPAT021679 PPAT022033 PPAT024101 PPAT024107 PPAT027148 PPAT027233 PPAT027327 PPAT029123 PPAT029224 PPAT030132 PSOJ003524 PSOJ004181 PSOJ005526 PSOJ006145 PSOJ010544 PSOJ014019 PSOJ014034 PSOJ016065 PSOJ016569 PSOJ020624 PSOJ020879 PSOJ020908 PSOJ021660 PTET000076 PTET000752 PTET002182 PTET003967 PTET004395 PTET004505 PTET004683 PTET006213 PTET007006 PTET008286 PTET009366 PTET009790 PTET010193 PTET010782 PTET011656 PTET012146 PTET012807 PTET012977 PTET013196 PTET013249 PTET013395 PTET013453 PTET013756 PTET014074 PTET014356 PTET015471 PTET016141 PTET016177 PTET016742 PTET017447 PTET018290 PTET019134 PTET019582 PTET020162 PTET020998 PTET021580 PTET022680 PTET023307 PTET023535 PTET024216 PTET024985 PTET025234 PTET025551 PTET025814 PTET026106 PTET026128 PTET026550 PTET026769 PTET026992 PTET027083 PTET027087 PTET027088 PTET027089 PTET027582 PTET029286 PTET031550 PTET032605 PTET033164 PTET033677 PTET033680 PTET033789 PTET034406 PTET034853 PTET036128 PTET036561 PTET036683 PTET036888 PTET037111 PTRI002259 PTRI002294 PTRI002456 PTRI003697 PTRI004420 PTRI004925 PTRI006349 PTRI006589 PTRI007429 PTRI008005 PTRI008598 PTRI009320 PTRI009970 RORY000780 RORY004093 RORY006673 RORY007500 RORY008501 RORY009201 RORY009458 RORY010565 RORY012387 RORY013351 RORY013380 RORY015772 SCER000171 SCER000987 SCER002599 SCER002954 SCER003223 SCER003481 SCER003970 SCER004032 SCER004295 SCER004448 SCER004554 SCER005476 SMOE002437 SMOE004675 SMOE004705 SMOE005036 SMOE005936 SMOE008735 SMOE009131 SMOE010913 SMOE011649 SMOE013984 SMOE015480 SMOE015660 SMOE016606 SMOE017708 SMOE019415 SMOE020155 SMOE021739 SPOM000807 SPOM001658 SPOM001888 SPOM002811 SPOM002872 SPOM003770 SPOM003863 SPOM004447 SPOM004606 SPOM004618 TADH000577 TADH001550 TADH002646 TADH003226 TADH003416 TADH004245 TADH005221 TADH005264 TADH006667 TADH007210 TADH007314 TADH007506 TADH007916 TADH008404 TADH008835 TBRU000900 TBRU004640 TBRU005009 TBRU006187 TBRU007786 TBRU007948 TBRU008091 TBRU008922 TBRU009635 TBRU009819 TBRU010373 TGON000205 TGON000206 TGON001296 TGON001885 TGON002187 TGON002201 TGON005844 TGON006979 TPSE001554 TPSE001795 TPSE004093 TPSE005196 TPSE006394 TPSE006716 TPSE007433 TPSE009607 TPSE009918 TPSE011550 TRUB000650 TRUB011266 TRUB011556 TRUB012031 TRUB012091 TRUB012806 TRUB017505 TRUB020544 TRUB021260 TRUB022197 TRUB023769 TRUB025200 TRUB026413 TRUB030648 TRUB031683 TRUB033155 TRUB033448 TRUB034094 TRUB035924 TRUB036082 TRUB037950 TRUB038121 TRUB038292 TRUB043581 TRUB043994 TRUB045130 TRUB045214 TRUB047086 TTHE001048 TTHE001756 TTHE002019 TTHE002477 TTHE002578 TTHE002814 TTHE004564 TTHE006404 TTHE006578 TTHE007014 TTHE008407 TTHE009550 TTHE014171 TTHE014354 TTHE016186 TTHE017825 TTHE018549 TTHE019056 TTHE020114 TTHE021553 TTHE026236 TVAG000299 TVAG005187 TVAG006626 TVAG008711 TVAG008730 TVAG013859 TVAG014972 TVAG017737 TVAG017849 TVAG019594 TVAG019677 TVAG021523 TVAG023163 TVAG024732 TVAG024769 TVAG025271 TVAG029870 TVAG030165 TVAG032676 TVAG033016 TVAG033738 TVAG034020 TVAG034088 TVAG034983 TVAG034989 TVAG035134 TVAG035291 TVAG036881 TVAG037949 TVAG039133 TVAG039418 TVAG040202 TVAG040455 TVAG042903 TVAG045363 TVAG046040 TVAG047357 TVAG048068 TVAG048656 TVAG049965 TVAG050635 TVAG051564 TVAG052020 TVAG054881 TVAG055592 TVAG058076 TVAG058339 TVAG059379 UMAY000298 UMAY000376 UMAY000903 UMAY001273 UMAY002340 UMAY003053 UMAY003777 UMAY004202 UMAY005408 VCAR000572 VCAR001011 VCAR001702 VCAR002683 VCAR003934 VCAR004196 VCAR005974 VCAR009906 VCAR013504 VCAR013930 YLIP001256 YLIP001367 YLIP001997 YLIP002684 YLIP003539 YLIP004023 YLIP004356 YLIP005208 YLIP005773
DRER019350 HSAP075745 MMUS003306
AGAM003147 BFLO025828 BFLO043896 CELE027572 CINT002817 DMEL006218 DRER000075 DRER002017 DRER025951 HSAP029005 MMUS049620 NVEC014888 TADH005340 TBRU002529 TBRU003042 TRUB037323
PINF016040 PSOJ012704
PINF000263 PSOJ016059
HSAP019999 MMUS026668 PTRI001431
AGAM009609 AGAM010806 AGAM013491 DMEL000268 DRER014256 DRER019931 DRER023154 HSAP056702 MMUS001264 NVEC008293 TRUB013694
PINF002470 PSOJ003295
BFLO022249 DRER023910 HSAP028830 MMUS046807 TPSE007342 TRUB015657 TRUB021499
BFLO025937 MPUS000921 MPUS001430 MPUS007433 NGRU015555 PINF001330 PSOJ005563 PSOJ006231 PSOJ012187 PSOJ012193
AGAM002641 BFLO031754 BFLO038664 CELE007465 DMEL008889 DRER018476 HSAP012752 MBRE008753 MMUS038398 NVEC020084 TADH000578 TADH004754 TRUB004686
DRER014717 HSAP019793 MMUS029694 TRUB001097
DRER023336 HSAP015536 MMUS033455 TRUB016284 TRUB031261
DRER014845 HSAP062554 MMUS050626 TRUB039898
BFLO019461 DRER009957 HSAP059040 MMUS017535 TRUB030673
AGAM002725 BDEN002096 BFLO029817 CELE002175 CINT008781 DDIS009891 DMEL009003 DRER000072 DRER008892 DRER014209 DRER026206 EHIS008851 EHIS009550 HSAP030218 MMUS005748 NVEC006855 NVEC015564 NVEC021149 TADH000142 TRUB008075 TRUB021106 TRUB042462 TRUB044614
AGAM007820 BFLO003025 BFLO004216 BFLO028475 CELE025329 DMEL020662 DRER013398 HSAP015022 MMUS015784 NVEC005423 TADH006153 TRUB041845
DRER008213 HSAP073553 MMUS001502 TRUB041605
PINF012342 PINF016003 PSOJ013762
AGAM005753 BFLO016594 BFLO022902 CELE001771 DMEL013641 DRER002895 DRER006142 DRER012256 DRER021634 HSAP003341 HSAP018073 MMUS006119 MMUS043130 NVEC025425 TADH008629 TRUB023400 TRUB026299 TRUB031433 TRUB032947 TRUB044283
CELE017524 PINF000128 PSOJ016226 TPSE000545
ATHA001576 ATHA006739 ATHA020881 ATHA025469 MPUS008202 OSAT048179 OTAU004757 OTAU007138 PPAT000015 PPAT000642 PPAT015927 SMOE005703 SMOE006338 VCAR012405
AGAM013604 BFLO001760 BFLO015401 DMEL018597 DRER002124 DRER018765 DRER023043 EHUX025217 HSAP007360 MMUS010381 TRUB000121 TRUB013257
BDEN007248 BFLO021121 BFLO033090 CREI000075 HSAP056909 MMUS046947 MPUS005666 NVEC005468 PTET025602 PTET036673 TADH005544 TADH005545 TGON001859 TRUB025897 TTHE024207 TVAG045240 VCAR007235
AGAM003180 ATHA008891 BDEN001688 CELE010614 CELE010796 CELE011967 CINT015638 CNEO002672 CREI010866 DDIS006201 DHAN005126 DMEL012358 DRER012386 DRER015463 GINT002134 HSAP042014 HSAP075208 LMAJ001128 MBRE006594 MMUS022557 MMUS033688 NCRA006656 NGRU006014 NVEC006979 OSAT038407 OSAT049472 OTAU001396 PINF004472 PPAT001088 PPAT002699 PPAT010950 PPAT024337 PSOJ015412 PTRI006026 RORY005497 SMOE001162 SMOE015172 SPOM000276 TBRU004607 TPSE001572 TPSE003302 TRUB008620 TRUB026895 TRUB035056 TVAG058178 UMAY002259 UMAY004545 VCAR008837 YLIP003446
AGAM007748 BFLO020146 CELE002427 CINT017830 DDIS000068 DDIS003854 DDIS005073 DMEL018227 DRER019459 HSAP015454 HSAP022509 MMUS011177 MMUS038139 NGRU014527 NVEC011616 TADH000252 TRUB013724 TRUB019046 TRUB023005 TRUB045922
DRER027085 HSAP033343 MMUS050020 TRUB031227
DRER000617 DRER004569 HSAP059292 MMUS005203 TRUB006014
DRER001033 HSAP039463 MMUS039758 PFAL002765
DRER014940 HSAP065920 MMUS002745 TRUB008171 TRUB027407
CINT004763 DRER006539 HSAP052523 MMUS002820 TRUB014157
DRER003678 HSAP058508 MMUS010042 TRUB013010
DRER005723 HSAP028081 MMUS047057 TRUB027473 VCAR014250
AGAM002539 BDEN006006 BFLO010849 BFLO030425 CELE013006 CGLA004598 CINT013822 CNEO001409 DDIS008782 DHAN004058 DMEL008794 DRER003635 HSAP044038 KLAC000661 MBRE006225 MMUS049082 NCRA006671 NGRU013554 NVEC018109 PBLA005638 PINF014423 PINF014851 PSOJ000852 PSOJ001014 PTET023849 PTRI008953 RORY013042 SCER000535 SPOM003861 TADH005298 TRUB013325 TTHE004930 UMAY001612 YLIP002611
AGAM013042 BFLO000347 BFLO010917 DRER007687 HSAP008357 MMUS024548 TRUB023191
AGAM002085 BFLO013656 DMEL009584 HSAP004117 MBRE004268 MMUS020515 TRUB020890 TRUB023998 TRUB038426
AGAM004731 BFLO012289 CELE002977 CELE013856 CELE027027 CINT007728 CINT012347 DMEL006286 DRER001198 DRER021139 DRER021532 HSAP021026 HSAP049006 MMUS023048 MMUS027078 MMUS032267 TADH009478 TRUB015788 TRUB016299 TRUB022088 TRUB033694
AGAM009763 BDEN002595 BFLO001834 BFLO016778 CINT007291 CNEO002632 DDIS010488 DHAN001656 DMEL012144 HSAP010426 KLAC000491 MMUS031521 NCRA003562 NVEC005767 PBLA010455 PINF003273 PSOJ002138 RORY003220 SPOM000972 SPOM001043 TADH008257 TRUB022526 UMAY000939 YLIP003965
DRER008173 DRER012000 EHUX000115 EHUX003039 EHUX003493 EHUX008618 EHUX009264 EHUX012416 EHUX016986 EHUX017083 EHUX018702 EHUX019285 EHUX019378 EHUX019850 EHUX020866 EHUX021034 EHUX021349 EHUX022223 EHUX022471 EHUX022574 EHUX023166 HSAP034108 MMUS021737 UMAY003347
BFLO044344 CINT015431 DRER004474 MBRE002552 MBRE004939 TRUB022540
AGAM000961 AGAM001580 AGAM002888 AGAM003834 AGAM004671 AGAM005113 AGAM005824 AGAM008890 AGAM009670 AGAM010442 AGAM010832 AGAM011357 AGAM012120 ATHA000256 ATHA001077 ATHA001513 ATHA004337 ATHA004887 ATHA006175 ATHA008851 ATHA009074 ATHA009435 ATHA009862 ATHA011407 ATHA012495 ATHA014121 ATHA014575 ATHA015234 ATHA015643 ATHA016075 ATHA016296 ATHA016850 ATHA017862 ATHA018542 ATHA018779 ATHA019055 ATHA019061 ATHA019124 ATHA019463 ATHA019642 ATHA019969 ATHA021421 ATHA022079 ATHA023645 ATHA024346 ATHA024515 ATHA025002 ATHA025085 ATHA026292 ATHA026755 ATHA029227 ATHA029684 ATHA030478 ATHA031044 ATHA031646 ATHA031657 ATHA031724 ATHA032309 BDEN001230 BDEN001759 BDEN001906 BDEN001994 BDEN002462 BDEN002737 BDEN003289 BDEN003308 BDEN003486 BDEN004099 BDEN005452 BDEN006264 BDEN006422 BDEN007013 BDEN007104 BDEN007675 BDEN007734 BDEN007891 BDEN008005 BFLO000548 BFLO000602 BFLO000608 BFLO000862 BFLO006083 BFLO012325 BFLO013108 BFLO014537 BFLO018415 BFLO019179 BFLO019596 BFLO019685 BFLO021744 BFLO022505 BFLO025062 BFLO025223 BFLO025435 BFLO026724 BFLO027096 BFLO029170 BFLO029590 BFLO029801 BFLO031041 BFLO033616 BFLO036309 BFLO036902 BFLO037354 BFLO039777 BFLO040033 BFLO044877 BFLO045431 BFLO045545 BFLO046920 BFLO049209 BFLO050385 CELE000345 CELE000671 CELE001296 CELE003198 CELE007256 CELE009967 CELE011710 CELE013453 CELE016613 CELE017235 CELE017753 CELE018511 CELE024182 CELE024464 CELE024711 CELE025234 CELE025362 CELE026789 CELE027774 CGLA000374 CGLA000381 CGLA001578 CGLA001710 CGLA001969 CGLA003194 CGLA003597 CGLA003772 CGLA004952 CINT000107 CINT000957 CINT001882 CINT002391 CINT003029 CINT004117 CINT006056 CINT006427 CINT006814 CINT007143 CINT008874 CINT009550 CINT010947 CINT012435 CINT014773 CINT015768 CINT016672 CINT017004 CINT019605 CMER000756 CMER002071 CMER003151 CMER003675 CMER004738 CMER004759 CNEO000332 CNEO001982 CNEO002908 CNEO003195 CNEO003412 CNEO003631 CNEO003744 CNEO004210 CNEO004562 CNEO005676 CPAR000758 CPAR001232 CPAR002465 CREI001109 CREI001685 CREI004918 CREI006635 CREI006766 CREI009748 CREI011769 CREI011770 CREI014307 CREI016400 CREI016420 DDIS000709 DDIS000807 DDIS001282 DDIS001366 DDIS001500 DDIS002202 DDIS003144 DDIS003146 DDIS003768 DDIS003867 DDIS004742 DDIS004771 DDIS005460 DDIS005470 DDIS006085 DDIS006378 DDIS006401 DDIS006415 DDIS006416 DDIS007162 DDIS007682 DDIS008370 DDIS008475 DDIS008487 DDIS008723 DDIS009088 DDIS009685 DDIS009739 DDIS010602 DDIS010824 DDIS011305 DDIS011363 DDIS011408 DHAN001160 DHAN001196 DHAN001683 DHAN002412 DHAN003478 DHAN004564 DHAN005034 DHAN005793 DHAN005849 DMEL000682 DMEL001832 DMEL006129 DMEL006564 DMEL006567 DMEL009616 DMEL010618 DMEL011319 DMEL011382 DMEL012084 DMEL012829 DMEL015081 DMEL017451 DMEL017830 DMEL017831 DMEL021832 DRER000772 DRER000875 DRER000885 DRER001081 DRER001332 DRER001712 DRER002272 DRER002532 DRER005417 DRER006381 DRER007524 DRER008209 DRER008224 DRER008600 DRER008913 DRER010369 DRER010444 DRER010804 DRER011762 DRER011885 DRER012065 DRER012625 DRER012827 DRER013808 DRER014530 DRER014616 DRER015292 DRER015586 DRER015606 DRER019564 DRER019691 DRER019706 DRER020542 DRER021245 DRER022031 DRER022210 DRER022486 DRER023013 DRER023933 DRER024390 DRER024484 DRER024800 DRER025695 DRER026596 ECUN000099 ECUN000571 ECUN000921 EHIS000090 EHIS000108 EHIS000436 EHIS000800 EHIS001004 EHIS001459 EHIS001462 EHIS001692 EHIS002422 EHIS002977 EHIS003703 EHIS003929 EHIS004395 EHIS005468 EHIS005595 EHIS005685 EHIS005844 EHIS006138 EHIS006739 EHIS006847 EHIS007008 EHIS007021 EHIS009350 EHUX000082 EHUX000984 EHUX001350 EHUX002471 EHUX004266 EHUX005330 EHUX006062 EHUX006686 EHUX006813 EHUX008008 EHUX008022 EHUX008245 EHUX008478 EHUX008757 EHUX008986 EHUX009970 EHUX010064 EHUX010171 EHUX010898 EHUX011798 EHUX011936 EHUX012271 EHUX013251 EHUX014323 EHUX016072 EHUX016331 EHUX017124 EHUX017741 EHUX017829 EHUX018613 EHUX021146 EHUX021463 EHUX021685 EHUX023012 EHUX023213 EHUX024345 EHUX032503 EHUX033202 EHUX033207 GINT001245 GINT001646 GINT001965 GINT002309 GINT002697 GINT004777 HSAP000128 HSAP009046 HSAP010026 HSAP011134 HSAP013120 HSAP016551 HSAP017205 HSAP017979 HSAP018034 HSAP018446 HSAP020648 HSAP023043 HSAP024744 HSAP024957 HSAP025612 HSAP031263 HSAP036647 HSAP038105 HSAP045122 HSAP045831 HSAP046388 HSAP048426 HSAP049275 HSAP056746 HSAP057685 HSAP059746 HSAP061905 HSAP061931 HSAP062620 HSAP064355 HSAP065044 HSAP069251 HSAP072839 HSAP072982 HSAP073796 KLAC000649 KLAC000790 KLAC001025 KLAC002090 KLAC002281 KLAC002581 KLAC004926 LMAJ002687 LMAJ002693 LMAJ002941 LMAJ003546 LMAJ006588 LMAJ007285 LMAJ008039 MBRE000013 MBRE000051 MBRE000053 MBRE000472 MBRE000814 MBRE001504 MBRE001528 MBRE002070 MBRE002194 MBRE002195 MBRE002218 MBRE002969 MBRE003024 MBRE003988 MBRE004150 MBRE004873 MBRE006177 MBRE006545 MBRE007470 MBRE007521 MBRE007938 MBRE008622 MMUS000893 MMUS002553 MMUS004155 MMUS004935 MMUS007332 MMUS007388 MMUS007814 MMUS008292 MMUS009218 MMUS009439 MMUS013122 MMUS013623 MMUS014231 MMUS014380 MMUS015646 MMUS020675 MMUS026480 MMUS027018 MMUS027070 MMUS032586 MMUS032683 MMUS033282 MMUS033426 MMUS036362 MMUS037210 MMUS038094 MMUS041247 MMUS045234 MMUS045680 MMUS046769 MMUS047623 MMUS047662 MMUS048042 MPUS002175 MPUS003100 MPUS003541 MPUS004217 MPUS006170 MPUS007172 MPUS008878 MPUS009118 MPUS009545 MPUS009644 NCRA000601 NCRA001545 NCRA002779 NCRA002782 NCRA002821 NCRA005360 NCRA006086 NCRA006280 NCRA006296 NCRA007852 NGRU000083 NGRU000119 NGRU000133 NGRU000181 NGRU000228 NGRU000885 NGRU001185 NGRU001446 NGRU005496 NGRU014536 NVEC001171 NVEC002092 NVEC002253 NVEC002268 NVEC002377 NVEC006960 NVEC007699 NVEC008988 NVEC009485 NVEC010067 NVEC010096 NVEC011679 NVEC012993 NVEC013898 NVEC014940 NVEC017384 NVEC021174 NVEC023128 NVEC023176 NVEC023394 NVEC023741 NVEC025983 NVEC026430 OSAT000112 OSAT000384 OSAT000802 OSAT002151 OSAT003052 OSAT004299 OSAT004542 OSAT004961 OSAT009073 OSAT010056 OSAT011623 OSAT012340 OSAT013146 OSAT015214 OSAT015284 OSAT019667 OSAT019778 OSAT024822 OSAT026659 OSAT031094 OSAT033708 OSAT036674 OSAT037592 OSAT038250 OSAT038728 OSAT041331 OSAT041983 OSAT043845 OSAT047390 OSAT049336 OSAT049755 OSAT050326 OSAT051949 OSAT052071 OSAT052461 OTAU000081 OTAU000243 OTAU000244 OTAU002353 OTAU002701 OTAU003784 OTAU006069 PBLA000263 PBLA000547 PBLA001513 PBLA001822 PBLA004194 PBLA004408 PBLA005174 PBLA005548 PBLA006178 PBLA006466 PBLA006908 PBLA007358 PBLA007408 PBLA007916 PBLA008132 PBLA008703 PBLA010257 PBLA011226 PBLA011357 PBLA011538 PBLA011691 PBLA012567 PBLA013173 PBLA013480 PBLA014534 PBLA015563 PBLA015724 PBLA015732 PFAL000141 PFAL000373 PINF001395 PINF001716 PINF002125 PINF002533 PINF003076 PINF003295 PINF004716 PINF006638 PINF008664 PINF009020 PINF010101 PINF010874 PINF012185 PINF012277 PINF012769 PINF014837 PINF016007 PINF016685 PINF017070 PINF017289 PPAT000493 PPAT001895 PPAT002874 PPAT002876 PPAT005218 PPAT005888 PPAT005973 PPAT006026 PPAT006146 PPAT007023 PPAT007215 PPAT007491 PPAT007529 PPAT012089 PPAT012091 PPAT014289 PPAT016116 PPAT016481 PPAT016483 PPAT017364 PPAT017366 PPAT018241 PPAT020712 PPAT022398 PPAT026692 PPAT026841 PPAT028676 PPAT032115 PPAT033954 PSOJ001028 PSOJ002156 PSOJ002985 PSOJ003118 PSOJ004015 PSOJ005277 PSOJ007858 PSOJ008818 PSOJ009701 PSOJ010261 PSOJ011945 PSOJ013766 PSOJ015228 PSOJ015713 PSOJ017734 PSOJ020532 PSOJ023477 PTET000135 PTET000306 PTET000493 PTET000576 PTET000664 PTET000942 PTET000993 PTET001318 PTET002157 PTET002568 PTET002798 PTET002973 PTET003235 PTET003244 PTET003252 PTET003281 PTET003365 PTET003846 PTET003929 PTET004377 PTET004402 PTET004460 PTET005013 PTET005491 PTET005545 PTET006370 PTET006371 PTET006644 PTET006730 PTET007339 PTET007377 PTET007475 PTET007567 PTET007669 PTET007700 PTET007735 PTET007841 PTET008421 PTET009426 PTET009817 PTET009882 PTET010035 PTET010378 PTET010991 PTET011287 PTET011738 PTET012012 PTET012638 PTET012677 PTET012704 PTET013307 PTET013521 PTET013740 PTET014269 PTET014296 PTET014306 PTET014315 PTET014408 PTET014600 PTET014664 PTET015046 PTET015276 PTET015529 PTET015577 PTET015616 PTET015992 PTET016583 PTET016593 PTET016815 PTET016944 PTET017055 PTET017100 PTET017240 PTET017385 PTET017665 PTET018027 PTET018187 PTET018224 PTET018447 PTET018532 PTET018550 PTET018948 PTET019305 PTET019525 PTET019840 PTET019841 PTET020200 PTET020696 PTET021310 PTET021339 PTET021635 PTET021768 PTET022750 PTET023073 PTET023075 PTET023250 PTET023463 PTET023515 PTET023582 PTET023586 PTET023697 PTET024139 PTET024309 PTET024335 PTET024371 PTET024660 PTET025165 PTET025456 PTET025765 PTET025914 PTET026214 PTET026239 PTET026433 PTET026637 PTET027111 PTET027244 PTET027340 PTET027367 PTET027438 PTET027675 PTET027916 PTET028124 PTET028419 PTET028493 PTET028584 PTET028589 PTET028662 PTET028847 PTET029016 PTET029179 PTET029224 PTET029242 PTET029368 PTET029505 PTET029719 PTET029869 PTET029997 PTET030016 PTET030197 PTET030458 PTET030657 PTET030745 PTET030846 PTET031186 PTET031194 PTET031251 PTET031300 PTET031440 PTET031635 PTET031647 PTET031678 PTET031877 PTET031985 PTET032389 PTET032418 PTET032631 PTET032795 PTET032844 PTET032897 PTET033132 PTET033706 PTET033746 PTET033937 PTET034202 PTET034235 PTET034243 PTET034341 PTET034831 PTET034845 PTET034856 PTET034915 PTET035040 PTET035087 PTET035298 PTET035372 PTET035373 PTET035580 PTET035731 PTET035753 PTET035796 PTET035882 PTET035891 PTET035904 PTET036584 PTET036595 PTET036617 PTET036692 PTET036836 PTET036980 PTET037324 PTET037346 PTET037586 PTET037933 PTET038066 PTET038197 PTET038413 PTET038414 PTET038448 PTET038456 PTET038465 PTET038493 PTET038495 PTET038501 PTET038699 PTET038863 PTET038900 PTET038909 PTET039112 PTET039212 PTET039297 PTET039300 PTET039337 PTET039487 PTRI002567 PTRI002773 PTRI003521 PTRI005023 PTRI006131 PTRI009225 RORY000002 RORY000654 RORY001061 RORY001646 RORY002020 RORY002049 RORY002399 RORY002485 RORY002631 RORY003481 RORY003864 RORY004182 RORY004365 RORY004573 RORY004730 RORY005483 RORY005530 RORY005676 RORY005994 RORY006003 RORY007820 RORY007946 RORY008143 RORY008204 RORY008598 RORY008799 RORY009686 RORY009733 RORY010122 RORY010730 RORY010828 RORY011672 RORY011843 RORY011846 RORY012106 RORY014374 RORY014577 RORY014930 RORY015317 RORY016236 RORY016466 RORY016999 SCER000775 SCER001272 SCER001343 SCER001538 SCER002030 SCER002658 SCER002861 SCER003157 SCER003246 SCER005119 SCER006551 SMOE002834 SMOE005210 SMOE005585 SMOE007071 SMOE009259 SMOE009261 SMOE009413 SMOE009541 SMOE011222 SMOE011313 SMOE011953 SMOE012668 SMOE013246 SMOE016143 SMOE017318 SMOE019956 SPOM001249 SPOM001374 SPOM001423 SPOM001662 SPOM001930 SPOM001981 SPOM002599 SPOM003666 SPOM003880 SPOM004185 SPOM004271 SPOM004545 SPOM004776 TADH002152 TADH002164 TADH002312 TADH002589 TADH003313 TADH003323 TADH004185 TADH004674 TADH004736 TADH004825 TADH005186 TADH005309 TADH005815 TADH006035 TADH007022 TADH008011 TADH008406 TADH009302 TBRU000220 TBRU001046 TBRU002235 TBRU003136 TBRU008275 TBRU008822 TBRU008954 TGON000926 TGON001708 TGON002120 TGON002318 TGON003640 TGON004081 TGON004676 TGON005127 TGON007967 TPSE000419 TPSE002415 TPSE005227 TPSE005406 TPSE008678 TPSE009093 TPSE009102 TPSE009293 TPSE009429 TPSE009463 TPSE009651 TPSE010064 TPSE010445 TRUB000125 TRUB000782 TRUB001341 TRUB001808 TRUB001826 TRUB002156 TRUB002749 TRUB002807 TRUB006466 TRUB008516 TRUB009006 TRUB009008 TRUB010892 TRUB011375 TRUB013497 TRUB013650 TRUB013710 TRUB014477 TRUB015108 TRUB019838 TRUB020607 TRUB020996 TRUB021114 TRUB021497 TRUB021556 TRUB021654 TRUB022790 TRUB023371 TRUB024005 TRUB024076 TRUB025435 TRUB026604 TRUB026640 TRUB026750 TRUB027071 TRUB028873 TRUB028962 TRUB030254 TRUB032222 TRUB034366 TRUB041514 TRUB047709 TTHE000453 TTHE000554 TTHE000708 TTHE000918 TTHE001283 TTHE001506 TTHE001687 TTHE001728 TTHE001974 TTHE002478 TTHE002574 TTHE002652 TTHE002673 TTHE003419 TTHE003803 TTHE004187 TTHE004249 TTHE004910 TTHE005871 TTHE005938 TTHE006450 TTHE006451 TTHE008842 TTHE008935 TTHE009040 TTHE009893 TTHE010197 TTHE010905 TTHE011500 TTHE011724 TTHE012607 TTHE012794 TTHE012984 TTHE013465 TTHE015131 TTHE015153 TTHE015452 TTHE015811 TTHE015833 TTHE015856 TTHE016051 TTHE016792 TTHE017227 TTHE017435 TTHE017875 TTHE017876 TTHE018057 TTHE018142 TTHE018401 TTHE018757 TTHE018775 TTHE020141 TTHE020502 TTHE020535 TTHE021349 TTHE021458 TTHE022581 TTHE023376 TTHE023377 TTHE023810 TTHE023811 TTHE023825 TVAG000510 TVAG001349 TVAG001662 TVAG002101 TVAG002541 TVAG002618 TVAG002765 TVAG002972 TVAG003020 TVAG003082 TVAG003529 TVAG003653 TVAG004765 TVAG004907 TVAG007399 TVAG008744 TVAG009740 TVAG010623 TVAG010742 TVAG010838 TVAG011090 TVAG011541 TVAG012045 TVAG012587 TVAG012671 TVAG012963 TVAG013096 TVAG014641 TVAG015284 TVAG015452 TVAG016657 TVAG016906 TVAG017443 TVAG018210 TVAG018906 TVAG019638 TVAG019687 TVAG020538 TVAG020874 TVAG021373 TVAG021510 TVAG021841 TVAG022473 TVAG022543 TVAG023648 TVAG024339 TVAG025094 TVAG025996 TVAG026184 TVAG027052 TVAG027053 TVAG027910 TVAG028324 TVAG028773 TVAG030155 TVAG030235 TVAG031003 TVAG031222 TVAG032093 TVAG032364 TVAG032480 TVAG032876 TVAG033252 TVAG033378 TVAG033387 TVAG035465 TVAG036856 TVAG039931 TVAG040313 TVAG041695 TVAG041740 TVAG041756 TVAG041787 TVAG042306 TVAG043434 TVAG044328 TVAG044336 TVAG046652 TVAG047317 TVAG047708 TVAG047857 TVAG047894 TVAG048999 TVAG049580 TVAG050733 TVAG051465 TVAG052629 TVAG054040 TVAG054457 TVAG054876 TVAG055282 TVAG055931 TVAG056039 UMAY000484 UMAY000602 UMAY001124 UMAY002741 UMAY003358 UMAY003446 UMAY003901 UMAY003973 UMAY004456 UMAY004956 UMAY005698 VCAR004740 VCAR007471 VCAR007473 VCAR008183 VCAR009860 VCAR009861 VCAR013036 YLIP000155 YLIP000848 YLIP001238 YLIP001789 YLIP001950 YLIP002216 YLIP003155 YLIP003616 YLIP003942
HSAP029959 MMUS033360 PTRI010251 TRUB006749
DRER007154 HSAP068632 MMUS020587 TRUB022391
AGAM009676 BFLO043733 BFLO049901 CELE024897 DDIS009734 DMEL010764 DRER007788 HSAP009748 HSAP068288 MBRE005036 MMUS016025 MMUS035277 NVEC006565 TRUB038296
AGAM002245 AGAM002246 AGAM002749 AGAM002753 AGAM002766 AGAM010648 AGAM012954 AGAM012958 AGAM012959 AGAM012960 AGAM012966 AGAM012968 AGAM012969 BFLO019131 BFLO038045 CELE000179 DMEL003118 DRER025412 MBRE008656 NVEC006410 TRUB003724 TRUB014309 TRUB019385
BFLO013216 BFLO029352 BFLO034770 CINT002688 CINT002708 CINT004072 CINT004092 CINT005750 CINT009837 CINT009921 CINT009942 CINT011950 CINT014800 CPAR000487 DRER004114 DRER008051 DRER014757 HSAP023563 HSAP075511 MBRE000391 MMUS006292 MMUS025849 PINF013710 PSOJ020389 TADH009762 TRUB002868 TRUB020149 TRUB021932
DRER002957 DRER020344 HSAP053231 MMUS005596 TRUB006383 TRUB024341
AGAM008129 BDEN002418 BFLO011301 BFLO029361 BFLO045964 CELE016128 DMEL021204 DRER006847 DRER019100 HSAP046785 HSAP070883 MMUS028008 MMUS029179 NVEC024885 TADH006380 TRUB006834 TRUB030906
DRER000106 DRER007630 HSAP053515 MMUS027663 TRUB021866 TRUB042445
PINF001945 PSOJ003776 TPSE001540
BDEN002520 BFLO003092 BFLO015772 CINT007055 DRER012023 DRER018610 HSAP010214 HSAP024248 MBRE003661 MMUS002284 MMUS047399 NGRU014260 TADH005027 TRUB022728 TRUB025863
PINF012484 PINF016065 PSOJ000150 PSOJ004730 PSOJ004735 PSOJ009162
HSAP075270 MMUS047069
HSAP005742 MMUS019183 MPUS002198 TRUB009283 TRUB013785
DRER003560 HSAP072504 MMUS044977
DRER005882 HSAP006158 MMUS003499 TRUB031038
HSAP016638 MMUS038203
BFLO022589 CINT018652 DRER019263 HSAP036023 MBRE001282 MMUS018922 NGRU013545 NVEC016882 TADH002475 TRUB018292
HSAP062085 MMUS026206
DRER020652 HSAP009838 LMAJ006530 MMUS000518 TRUB014542
DRER004870 HSAP022392 MMUS050493 TRUB030763 TRUB042154
BFLO015142 BFLO023916 DRER024945 DRER025923 HSAP030767 MMUS048152 TRUB023688
BFLO002577 BFLO002580 BFLO020884 BFLO026394 BFLO028558 BFLO031516 BFLO031517 BFLO042537 DRER025449 HSAP067840 MMUS015218 TRUB002018 TRUB034300
AGAM008034 DRER018214 HSAP076679 MBRE003937 MMUS017711 TRUB030770
PINF003904 PSOJ006699 PTET034296
BFLO012478 BFLO015591 BFLO029863 DRER024566 HSAP018523 MMUS005789 TADH001878 TRUB025148 TRUB029106 TRUB035588
BFLO013325 DRER004293 DRER025307 HSAP018400 MMUS045336 TRUB021592 TRUB040989
BFLO037423 BFLO038784 DMEL006124 HSAP064875 MMUS029555 NVEC002233
AGAM005721 AGAM008942 AGAM010799 BFLO034808 BFLO035399 DMEL012482 DRER020708 HSAP027714 MMUS022486 NVEC025638 TADH000948 TRUB030515
AGAM011122 AGAM011123 AGAM011128 BFLO016984 BFLO033119 BFLO033249 CINT010886 DMEL018192 DRER000586 DRER006252 DRER020193 HSAP049393 HSAP049491 HSAP054234 MMUS009971 MMUS045498 NVEC026032 TRUB029529 TRUB031850 TRUB043505
AGAM010550 BFLO041483 DMEL011118 DRER008501 HSAP013661 MMUS032625 NVEC018642 NVEC018643 TADH004037 TRUB031967
DMEL012491 DRER004678 DRER018815 HSAP076954 MMUS029503 TRUB025095
CELE006051 CREI013038 DDIS005414 DRER007323 HSAP058752 MBRE000339 MMUS029003 NCRA004700 TADH004231 TRUB023135
AGAM005845 CELE024383 CINT008190 DRER003296 DRER017577 DRER019722 HSAP059308 MMUS045515 NVEC001291
AGAM007656 BFLO033297 BFLO033736 BFLO039109 CELE001476 CINT008953 CNEO003911 DMEL012925 DRER016948 HSAP062027 HSAP079046 MMUS012460 NVEC015229 TADH002578 TRUB014198
BFLO013748 DRER000437 DRER014186 DRER022427 DRER025420 HSAP028685 MMUS029152 NVEC001108 TADH007770 TRUB012665
AGAM005235 DMEL014830 DRER002732 HSAP011832 MMUS010595 TADH010512 TRUB020076 TRUB031693
DRER020467 DRER026313 HSAP001008 MMUS029559 TRUB019915
AGAM003081 AGAM010877 ATHA023046 BFLO029799 BFLO034952 BFLO046896 BFLO048764 CELE012072 CELE013063 CINT010383 CINT012358 CPAR000700 CREI006659 DDIS003833 DMEL010032 DMEL014451 DRER004409 DRER004521 DRER006211 EHIS000991 EHIS005386 EHUX023866 GINT002517 HSAP032876 HSAP058980 LMAJ001259 MBRE002667 MMUS005850 MMUS017376 MPUS000391 MPUS010099 NCRA006396 NGRU002071 NGRU003156 NVEC006975 OSAT002156 OTAU001613 OTAU006215 PFAL001937 PPAT000341 PPAT007487 TADH003058 TBRU001434 TRUB047762 TVAG012416 TVAG025577 TVAG032003 TVAG032497 TVAG038005 TVAG046540 TVAG048011 VCAR011829
AGAM004033 BFLO028440 BFLO032958 CELE010111 CELE013350 DMEL017610 DRER011807 HSAP036805 MMUS012712 TRUB027316
PINF007732 PSOJ022151
AGAM012453 BFLO003009 BFLO016577 BFLO026487 BFLO037574 CELE007978 CELE011358 CELE012177 CELE013525 CELE021612 CELE026484 CINT014138 CINT014169 CINT019516 CPAR001855 DMEL000922 DRER015580 ECUN001113 HSAP010693 HSAP015033 HSAP029436 HSAP029537 MBRE005138 MBRE005139 MBRE005357 MMUS018230 MMUS018741 MMUS044807 NGRU008352 NGRU013849 NGRU014412 PPAT012386 PSOJ007015 TADH008585 TRUB002341 TRUB005124 TRUB014000 TRUB015804 TRUB020270 TRUB022776 TRUB024689 TRUB026253
HSAP000959 MMUS031885 NVEC011746 TRUB012362
CREI000366 VCAR002205
HSAP018374 MMUS011504
BFLO033388 BFLO044474 CINT003280 DRER000543 DRER018825 HSAP012925 MMUS040833 TRUB001532 TRUB015395
DRER018041 HSAP014554 MMUS015816 TRUB002899 TRUB023873
PINF001872 PSOJ006271
DRER013567 DRER013575 HSAP077753 MMUS019355
DRER000436 DRER024612 HSAP020369 MMUS025120 TADH004778 TRUB021081
PINF006125 PSOJ007654
AGAM006585 BFLO022847 BFLO040634 CINT015901 DMEL017231 DRER002307 DRER014909 DRER014936 HSAP062995 MMUS040940 TRUB005747
DRER009547 HSAP072943 MMUS031262 TRUB018958
AGAM005837 ATHA016219 BDEN005486 BFLO025738 BFLO027346 CELE012630 CGLA004796 CINT003353 CINT003366 CMER002669 CNEO002193 CPAR001432 CREI000241 DDIS002515 DDIS002649 DHAN005343 DMEL016590 DRER023616 EHIS006394 EHIS006476 EHUX026099 EHUX027458 GINT004000 HSAP052520 KLAC000833 MBRE003216 MMUS044741 MPUS003629 NCRA005391 NVEC025907 OSAT021259 OTAU002569 PINF013061 PPAT033321 PSOJ009306 PTET038243 PTET039380 RORY003906 SCER004028 SMOE002855 SMOE019481 SPOM004174 TADH009131 TRUB036548 TTHE021143 TVAG056604 UMAY000678 VCAR009988 YLIP004903
PINF002269 PSOJ004286
AGAM011797 BFLO038150 BFLO044677 CELE024799 CELE026032 CELE026837 CELE027034 CINT014512 DMEL001982 DRER004172 DRER011001 HSAP014617 MBRE006434 MMUS028332 NVEC024799 NVEC025834 OTAU003101 PTET025009 PTET029062 PTET036801 TADH001195 TRUB011969 TTHE026988
DRER026629 HSAP029029 MMUS016657 TRUB026075
HSAP072885 MMUS028516
AGAM010718 ATHA022864 BFLO040461 BFLO046178 CELE017295 CINT012626 DMEL007554 EHIS000415 EHIS003814 EHIS009514 HSAP052918 LMAJ003068 MMUS015226 NGRU005238 NVEC006847 OSAT040016 OTAU001272 PINF006474 PPAT012144 PPAT012749 PSOJ020660 TBRU006440 TRUB022941 VCAR005607
PINF006552 PSOJ000146 PSOJ013774 PSOJ023637 PTET026020 SMOE005777 SMOE005780 SMOE018696
PINF002392 PSOJ003436
PINF016004 PSOJ013761
PINF008276 PSOJ010732
DRER005250 HSAP039499 MMUS005511 TRUB017383
AGAM001795 ATHA026598 BFLO001588 BFLO009922 CELE001416 DDIS008077 DMEL004029 DRER011545 EHIS000840 HSAP036399 HSAP066580 MBRE007129 MMUS019413 MMUS021641 NGRU014259 NVEC018650 NVEC025794 OSAT015929 PPAT013188 PTET005385 PTET034540 SMOE007689 TADH006286 TRUB018889 TTHE020398 TVAG022476 TVAG024295 TVAG026991 TVAG031527 TVAG043314
DRER001953 HSAP022975 MMUS040851 TRUB007135
ATHA004219 ATHA023572 ATHA025487 BDEN005880 BFLO009373 BFLO020260 CGLA004427 CINT006005 CNEO000807 DDIS010600 DHAN005106 DMEL016160 DMEL016180 DRER018468 HSAP004259 KLAC003575 MBRE003575 MMUS023413 NCRA009456 OSAT039410 OTAU003960 PBLA009040 PINF002439 PPAT016273 PSOJ003387 RORY006034 SCER000604 SMOE009876 SPOM004605 TADH000725 TRUB023566 TVAG059540 UMAY003617 YLIP000948
AGAM007577 BFLO040659 CELE003027 DMEL017273 DRER002753 HSAP061436 MMUS005885 TRUB021739
PINF008371 PSOJ010601 PTET008134
BFLO026460 BFLO030445 HSAP021349 MMUS042433 TRUB022510
AGAM000036 ATHA030348 BDEN007241 BFLO027669 BFLO031917 BFLO045912 CELE017573 CGLA004512 CINT015124 CMER000943 CNEO005375 CPAR003433 CREI011093 DDIS013146 DHAN005749 DMEL020779 DRER000278 ECUN000688 EHIS003667 EHUX013104 GINT000453 HSAP044150 KLAC003712 LMAJ001456 MBRE009098 MMUS010343 MPUS007885 NCRA003459 NGRU001376 NVEC015983 OSAT038281 OTAU004468 PBLA007771 PFAL003077 PFAL003164 PFAL003709 PFAL004008 PFAL004214 PFAL004459 PINF007001 PPAT002313 PPAT006418 PPAT014785 PSOJ011994 PTET037310 PTET038602 PTRI001895 RORY012467 SCER005400 SMOE017235 SPOM002341 TADH001813 TBRU010387 TGON006245 TPSE008579 TRUB034398 TTHE012687 TVAG006281 TVAG029857 UMAY006156 VCAR003157 YLIP002483
PINF005775 PSOJ007081
PINF005589 PSOJ021368
HSAP018717 MMUS014624
PINF014012 PSOJ016638 PSOJ025325 PSOJ025658
AGAM001158 BFLO029060 BFLO049337 CELE012226 DDIS004734 DMEL008630 DRER011287 HSAP014618 MMUS016678 NVEC026487 TADH006552 TRUB034776 TVAG043305
DRER001347 HSAP065022 MMUS027262 TRUB011979
PINF005518 PSOJ021255
AGAM004089 DMEL006107 DRER006197 HSAP038935 MMUS015523 PPAT020330 TRUB010505
BFLO033913 HSAP071043 MMUS044296 TRUB014914 TRUB021430
DRER008320 HSAP012807 MMUS003059 TRUB011630 TRUB030773
CREI000392 VCAR000521
BFLO029776 BFLO031506 CINT013417 DMEL020081 HSAP031587 MMUS020699 TRUB020576
AGAM009963 ATHA028619 BDEN002897 BFLO000305 BFLO027795 BFLO032950 CELE017245 CGLA002077 CINT001545 CINT002570 CMER004123 CNEO005336 CREI004795 DDIS000269 DDIS001311 DHAN005959 DMEL006030 DRER009273 EHIS004212 HSAP021547 KLAC001564 LMAJ001420 MBRE007079 MMUS020897 MPUS009664 NCRA001799 NGRU014800 NVEC012867 NVEC016058 OSAT036121 OTAU005592 PBLA001683 PINF010134 PINF010135 PINF014890 PINF014940 PPAT033570 PSOJ008251 PSOJ008345 RORY004164 SCER005724 SMOE008239 SPOM002621 TADH002355 TBRU001842 TRUB033408 TVAG011085 UMAY004944 VCAR001887 YLIP003833
AGAM010949 ATHA015691 BFLO005392 BFLO011020 CELE008001 CGLA002065 CNEO005566 DDIS001430 DDIS003039 DDIS011295 DHAN004698 DMEL017928 HSAP004839 KLAC001587 MBRE000925 MMUS019334 MPUS009841 MPUS010030 NCRA001049 NGRU009030 NVEC002196 OSAT038283 OSAT038285 PFAL000966 PINF005490 PINF017566 PSOJ001539 PTET004020 PTET011530 RORY010558 SCER003708 SMOE005744 SMOE005745 SMOE021193 SPOM003247 TADH006169 TPSE000921 TRUB035789 TTHE016365 TTHE019405 UMAY005045 YLIP001272
AGAM005636 CINT010926 DMEL016524 DRER019424 DRER021259 HSAP060120 MMUS040035 TRUB026159
AGAM000975 AGAM010204 ATHA005408 BDEN002291 BDEN002625 BFLO012375 BFLO025404 BFLO032616 CELE001641 CELE011476 CGLA004481 CGLA004866 CINT003976 CINT015108 CINT018148 CMER000266 CNEO003017 CNEO003204 DDIS007794 DHAN002798 DHAN004479 DMEL006211 DMEL011208 DMEL017297 DRER009868 DRER015553 DRER025426 EHIS000131 EHIS002321 EHIS002862 EHUX008104 EHUX016126 EHUX019483 EHUX030154 HSAP002568 HSAP003313 HSAP042230 HSAP048567 KLAC001436 KLAC003824 LMAJ006227 MBRE006591 MBRE008786 MMUS030043 MMUS033519 MPUS003849 NCRA005034 NCRA006940 NGRU014192 NVEC015563 OSAT011781 OTAU006651 PBLA005395 PBLA005943 PBLA015465 PINF000135 PPAT003743 PPAT003814 PSOJ016224 PTET010097 PTET012127 PTET012636 PTET024374 PTRI001245 PTRI001257 RORY000438 RORY011377 RORY015321 SCER001896 SCER003530 SMOE013189 SPOM001168 SPOM001565 TADH003403 TADH009025 TBRU003802 TGON000792 TRUB003560 TRUB034250 TTHE021664 TTHE021880 TVAG018550 UMAY000505 UMAY003879 VCAR004164 YLIP000577 YLIP003377
AGAM012516 BFLO005382 BFLO005739 BFLO015504 BFLO018938 BFLO019520 BFLO022756 BFLO028546 BFLO033029 BFLO033145 CELE016230 CINT006375 DMEL001181 DRER013553 DRER020537 DRER026819 HSAP037508 HSAP037740 HSAP046064 MBRE004550 MMUS044259 MMUS050117 NVEC008003 TADH004708 TRUB009873 TRUB014901
PINF013733 PSOJ020448
HSAP006676 MMUS008387
AGAM006395 ATHA009142 BDEN001000 BFLO025734 BFLO029255 CELE023369 CINT008706 CPAR000351 CREI014171 DDIS006164 DHAN001578 DMEL014261 EHIS002076 EHIS007167 EHUX000770 HSAP004318 MBRE008893 MMUS016310 MPUS000338 NCRA006818 NGRU013427 NVEC015104 OSAT042444 OTAU000002 PBLA013536 PFAL003715 PINF015128 PPAT003188 PSOJ018321 PTET015425 PTRI008155 RORY003277 SMOE007947 SPOM003627 TADH002259 TGON000494 TPSE010552 TRUB036449 TVAG055720 VCAR004293 YLIP002551
DRER005864 HSAP009290 MMUS015949 TRUB046222
PTET019986 TTHE005520
CELE019510 HSAP013115 MMUS008041
AGAM011323 ATHA023442 BDEN004725 BFLO024637 BFLO033387 CELE009816 CINT012489 CNEO002160 DDIS011575 DMEL018674 DRER000910 EHUX001236 EHUX028127 HSAP005711 MBRE007051 MMUS006486 NGRU013528 NVEC001718 OSAT027024 OTAU004758 PBLA009707 PINF006654 PSOJ023428 PTET008434 RORY006516 SMOE015776 TADH001140 TRUB001822 TTHE003163 TVAG019902 UMAY000475
BFLO001526 BFLO020932 BFLO022873 BFLO026568 BFLO029585 BFLO032501 BFLO032706 BFLO032855 BFLO033627 HSAP029661 MMUS034279
PINF012120 PSOJ017835
AGAM001568 BFLO012932 BFLO019549 BFLO024064 BFLO024142 BFLO029239 BFLO031031 BFLO040706 CELE003328 CINT005187 DMEL005582 DRER016180 HSAP005617 HSAP016048 MMUS011861 MMUS016851 TRUB013389 TRUB042311
AGAM001909 AGAM003339 AGAM003346 AGAM005340 AGAM007278 AGAM007279 AGAM011238 AGAM011725 AGAM011726 AGAM013089 ATHA004094 ATHA004126 ATHA004133 ATHA005352 ATHA005859 ATHA007628 ATHA009071 ATHA010814 ATHA011160 ATHA014866 ATHA015770 ATHA015817 ATHA016059 ATHA016366 ATHA016536 ATHA016758 ATHA017273 ATHA019365 BDEN001339 BDEN001855 BDEN002133 BDEN002313 BDEN003037 BDEN003279 BDEN003321 BDEN003915 BDEN005038 BDEN005276 BDEN005284 BDEN005684 BDEN005688 BDEN007111 BDEN007432 BDEN007590 BFLO003381 BFLO005145 BFLO006582 BFLO009353 BFLO009560 BFLO010254 BFLO010259 BFLO011049 BFLO012300 BFLO015109 BFLO015136 BFLO015945 BFLO016235 BFLO023019 BFLO023179 BFLO023180 BFLO023211 BFLO024087 BFLO026676 BFLO026677 BFLO026907 BFLO026908 BFLO027214 BFLO029036 BFLO029056 BFLO031319 BFLO031321 BFLO031472 BFLO031941 BFLO033748 BFLO034773 BFLO036601 BFLO036825 BFLO040210 BFLO043204 BFLO043206 BFLO043473 BFLO043475 BFLO045621 BFLO046047 BFLO047288 BFLO047314 BFLO047497 BFLO047661 BFLO047663 BFLO048348 BFLO049341 BFLO049521 BFLO049758 CELE010402 CELE019435 CELE020740 CELE026031 CELE026127 CELE026167 CELE026906 CELE026935 CELE027496 CELE027732 CGLA000542 CGLA001060 CGLA001085 CGLA001590 CGLA004287 CINT002444 CINT010902 CINT011054 CINT014699 CINT015063 CINT017026 CMER000471 CMER002586 CNEO000699 CNEO000730 CNEO001405 CNEO002038 CNEO002186 CNEO002652 CNEO003092 CNEO003139 CNEO006802 CPAR000517 CPAR000874 CPAR001035 CPAR001881 CPAR002170 CPAR002702 CPAR002823 CPAR003223 CPAR003455 CREI004619 CREI009338 CREI011261 CREI014184 CREI015693 CREI015697 DDIS001227 DDIS001228 DDIS002842 DDIS002843 DDIS004515 DDIS006126 DDIS011081 DDIS011082 DDIS011083 DDIS012777 DDIS012779 DHAN000687 DHAN001225 DHAN001895 DHAN002641 DHAN003064 DHAN003713 DHAN006254 DMEL001600 DMEL001611 DMEL001933 DMEL002443 DMEL003271 DMEL003272 DMEL003601 DMEL004847 DMEL007477 DMEL014179 DMEL015699 DMEL016636 DMEL017491 DMEL017493 DRER000983 DRER001346 DRER002029 DRER011024 DRER012512 DRER012562 DRER013676 DRER013806 DRER013827 DRER014002 DRER018147 DRER019092 DRER019663 DRER026774 EHIS000656 EHIS004163 EHIS004207 EHIS005724 EHIS006040 EHIS007722 EHUX000322 EHUX004126 EHUX007131 EHUX011261 EHUX011812 EHUX013652 EHUX015799 EHUX017298 EHUX017812 EHUX018637 EHUX021573 EHUX022579 EHUX024766 EHUX025994 EHUX029003 EHUX030925 GINT000359 GINT000403 GINT003198 GINT003373 HSAP002591 HSAP009461 HSAP014297 HSAP023282 HSAP023350 HSAP042028 HSAP050347 HSAP051427 HSAP063101 KLAC001736 KLAC002126 KLAC002804 KLAC004743 LMAJ000834 LMAJ002532 LMAJ003493 LMAJ004853 LMAJ004929 LMAJ006220 LMAJ007422 MBRE000002 MBRE001449 MBRE002512 MBRE002836 MBRE003034 MBRE003976 MBRE005649 MBRE007508 MBRE008204 MMUS015075 MMUS019854 MMUS022238 MMUS025476 MMUS032181 MMUS032875 MMUS038378 MMUS049956 MPUS002915 MPUS004720 NCRA001770 NCRA003126 NCRA003282 NCRA003615 NCRA005485 NCRA006277 NCRA007262 NCRA007801 NCRA008521 NGRU001110 NGRU001389 NGRU003492 NGRU005068 NGRU005583 NGRU010600 NGRU011081 NGRU013468 NGRU014122 NVEC000010 NVEC001100 NVEC001106 NVEC001119 NVEC001128 NVEC001266 NVEC001709 NVEC001722 NVEC002097 NVEC002215 NVEC002833 NVEC005849 NVEC006133 NVEC006301 NVEC007047 NVEC007419 NVEC008234 NVEC009170 NVEC009276 NVEC009473 NVEC009596 NVEC009597 NVEC009752 NVEC010526 NVEC011137 NVEC011774 NVEC012136 NVEC012137 NVEC012139 NVEC012155 NVEC013377 NVEC013484 NVEC014229 NVEC014744 NVEC015529 NVEC015977 NVEC023581 OSAT003860 OSAT005000 OSAT025478 OSAT025684 OSAT028297 OSAT030743 OSAT035652 OSAT035653 OSAT039090 OSAT039091 OSAT039361 OSAT040412 OSAT047417 OSAT047420 OSAT051942 OSAT053522 OSAT057351 OTAU002062 OTAU002342 PBLA000424 PBLA000814 PBLA002137 PBLA003515 PBLA004573 PBLA009181 PBLA010462 PBLA011393 PBLA011395 PBLA011397 PBLA016129 PFAL003883 PINF001209 PINF001222 PINF005256 PINF005624 PINF005626 PINF005627 PINF008389 PINF008391 PINF008937 PINF011444 PINF012040 PINF012413 PINF013764 PINF013768 PINF015514 PINF017295 PINF017444 PPAT001471 PPAT001715 PPAT001826 PPAT001916 PPAT002134 PPAT003229 PPAT003653 PPAT007760 PPAT010476 PPAT019062 PPAT019233 PPAT025844 PPAT032480 PPAT032740 PSOJ002516 PSOJ002802 PSOJ010548 PSOJ010549 PSOJ010552 PSOJ010554 PSOJ012369 PSOJ012865 PSOJ013605 PSOJ013606 PSOJ013607 PSOJ020494 PSOJ020501 PSOJ020502 PSOJ020510 PSOJ020786 PSOJ021138 PSOJ021149 PSOJ021433 PSOJ021435 PSOJ022800 PTET001260 PTET001402 PTET002991 PTET003564 PTET005180 PTET005181 PTET005970 PTET007372 PTET007392 PTET010957 PTET011581 PTET013105 PTET014960 PTET015911 PTET020604 PTET020878 PTET021349 PTET021974 PTET025915 PTET026585 PTET026799 PTET029684 PTET030976 PTET032170 PTET032592 PTET032891 PTET033991 PTET034280 PTET034281 PTET034639 PTET038292 PTRI002221 PTRI003714 PTRI003984 PTRI004543 PTRI005049 PTRI005209 RORY000169 RORY002013 RORY010281 RORY010642 RORY012404 RORY014810 RORY015613 SCER001274 SCER001529 SCER003173 SCER004328 SCER005591 SCER006182 SMOE002779 SMOE005272 SMOE008234 SMOE008245 SMOE009776 SMOE010349 SMOE010387 SMOE011294 SMOE011385 SMOE011387 SMOE012182 SMOE013914 SMOE014043 SMOE014044 SMOE014053 SMOE014585 SMOE014890 SMOE015669 SMOE015995 SMOE018815 SMOE020124 SMOE020870 SMOE021559 SPOM000105 SPOM000741 SPOM001176 SPOM003743 TADH000664 TADH000909 TADH000910 TADH000911 TADH000912 TADH000914 TADH000940 TADH000942 TADH000943 TADH000944 TADH000945 TADH003408 TADH003829 TADH003830 TADH006434 TADH006481 TADH006504 TADH007791 TADH008269 TADH008270 TADH008274 TADH008275 TADH008276 TADH010539 TBRU006276 TBRU007198 TBRU009958 TGON005463 TGON005757 TPSE000108 TPSE009067 TPSE009535 TPSE009850 TPSE010041 TPSE011264 TRUB005552 TRUB010438 TRUB011180 TRUB015125 TRUB019483 TRUB021067 TRUB023464 TRUB029064 TRUB030663 TRUB033312 TTHE002680 TTHE003406 TTHE004048 TTHE004050 TTHE004069 TTHE004740 TTHE005053 TTHE005055 TTHE005922 TTHE005958 TTHE006331 TTHE006332 TTHE006893 TTHE009920 TTHE012943 TTHE013390 TTHE013392 TTHE014288 TTHE014729 TTHE016846 TTHE017010 TTHE019898 TTHE021212 TTHE021215 TTHE021263 TTHE021264 TTHE021836 TTHE022454 TTHE022456 TTHE022457 TTHE022465 TTHE023423 TTHE025183 TTHE025185 TTHE025694 TTHE025783 TTHE025880 TTHE026084 TTHE026624 UMAY000450 UMAY000712 UMAY000824 UMAY001431 UMAY001745 UMAY001758 UMAY002568 UMAY002818 UMAY003048 UMAY003861 UMAY004674 VCAR002928 VCAR004101 VCAR004666 VCAR006175 YLIP000514 YLIP000610 YLIP002302 YLIP003538 YLIP004029 YLIP004253 YLIP004701 YLIP004706 YLIP005636 YLIP006436
AGAM004517 BFLO027100 BFLO027103 CINT009413 DDIS004310 DMEL002559 DRER024829 EHIS004224 HSAP017299 MMUS038835 NVEC027115 TRUB039813
DRER010916 HSAP049199 MMUS036062 OSAT053363 TRUB029738
AGAM001514 AGAM004157 AGAM009618 AGAM013239 ATHA001190 ATHA001245 ATHA001295 ATHA004775 ATHA004792 ATHA004815 ATHA007438 ATHA010496 BDEN000241 BDEN002034 BDEN003919 BDEN004126 BDEN005308 BFLO005626 BFLO010456 BFLO012900 BFLO020663 BFLO025893 BFLO025896 BFLO025946 BFLO028577 BFLO030718 BFLO032260 BFLO033164 BFLO047550 BFLO048051 CELE001020 CELE002375 CELE003549 CELE003880 CELE012647 CELE013635 CGLA001429 CGLA001453 CGLA002970 CGLA004221 CGLA004223 CGLA004262 CINT001302 CINT002242 CINT004639 CINT007401 CINT008235 CINT013460 CINT018871 CMER000191 CMER000917 CMER002315 CNEO000347 CNEO001070 CNEO001196 CNEO004203 CNEO004397 CNEO006343 CNEO006490 CPAR000142 CPAR000334 CPAR001350 CPAR001991 CPAR003023 CPAR003723 CREI000436 CREI000993 CREI001215 CREI001289 CREI001445 CREI001782 CREI001867 CREI002009 CREI002096 CREI002401 CREI002557 CREI002693 CREI002803 CREI002918 CREI004164 CREI004272 CREI004551 CREI005083 CREI005518 CREI006018 CREI006452 CREI006933 CREI015138 DDIS001508 DDIS003829 DDIS006392 DDIS010254 DDIS011380 DHAN001283 DHAN001962 DHAN001982 DHAN002327 DHAN003352 DHAN003861 DHAN004609 DHAN005767 DMEL002329 DMEL005551 DMEL006440 DMEL015662 DMEL016442 DRER000780 DRER004613 DRER008319 DRER011862 DRER011870 DRER023641 DRER026617 ECUN000473 ECUN001819 EHIS005111 EHIS006650 EHIS006685 EHIS006996 EHUX003872 EHUX008161 EHUX012356 EHUX022679 GINT000221 GINT001861 GINT002235 GINT003868 GINT004845 HSAP004943 HSAP006518 HSAP019053 HSAP019106 HSAP020684 HSAP025688 HSAP028972 HSAP030796 HSAP050897 KLAC000752 KLAC000957 KLAC003302 KLAC004834 KLAC005015 LMAJ000169 LMAJ000425 LMAJ000970 LMAJ001087 LMAJ002815 LMAJ003212 LMAJ004268 LMAJ005174 LMAJ005411 LMAJ005413 LMAJ006534 LMAJ006923 LMAJ007661 LMAJ007786 MBRE001617 MBRE006360 MBRE006462 MBRE007019 MBRE007826 MBRE008171 MMUS016413 MMUS022719 MMUS026559 MMUS029119 MMUS030937 MMUS038972 MMUS043076 MPUS001353 MPUS001519 MPUS001520 MPUS002828 MPUS005589 MPUS005590 MPUS006603 MPUS006618 MPUS009560 NCRA001633 NCRA002140 NCRA002451 NCRA003863 NCRA004162 NCRA005934 NCRA006623 NGRU001981 NGRU002627 NGRU002683 NGRU004302 NGRU004944 NGRU005021 NGRU005689 NGRU007243 NGRU009748 NGRU010956 NGRU011714 NGRU013813 NGRU014258 NGRU014757 NVEC000173 NVEC008035 NVEC014682 NVEC018129 NVEC021683 NVEC023438 NVEC024280 OSAT000946 OSAT000947 OSAT022150 OSAT040670 OSAT041787 OSAT056982 OTAU000892 OTAU001093 OTAU004188 OTAU004268 PBLA003943 PBLA009264 PBLA013449 PBLA014985 PFAL003936 PFAL005263 PINF001479 PINF008114 PINF009684 PINF009706 PINF011907 PPAT007676 PPAT007679 PPAT018143 PPAT020633 PPAT031670 PPAT032836 PPAT033864 PSOJ000813 PSOJ006504 PSOJ009869 PSOJ016901 PTET012787 PTET033084 PTRI000470 PTRI001335 PTRI001398 PTRI003255 PTRI004285 PTRI005306 PTRI007628 PTRI007928 PTRI008811 PTRI009602 RORY002728 RORY002813 RORY003429 RORY003894 RORY004979 RORY005877 RORY008619 RORY009710 RORY013250 RORY017168 SCER000600 SCER002056 SCER002107 SCER002747 SCER004964 SCER005265 SCER005677 SCER005851 SMOE000560 SMOE011047 SMOE018511 SPOM000263 SPOM001014 SPOM001339 SPOM003845 SPOM004008 TADH002773 TADH004940 TADH009764 TADH010069 TBRU001788 TBRU002130 TBRU003880 TBRU005726 TBRU008122 TGON000025 TGON000808 TGON001012 TGON001840 TGON002861 TGON003051 TGON006272 TGON007845 TPSE002187 TPSE005570 TPSE006177 TPSE006429 TPSE010694 TRUB006218 TRUB020099 TRUB036375 TRUB045405 TRUB046467 TTHE011539 TTHE013709 TTHE022010 TVAG002538 TVAG019302 TVAG026207 TVAG041476 TVAG047974 TVAG049498 TVAG050934 TVAG052904 UMAY001292 UMAY001308 UMAY001418 UMAY001566 UMAY002280 UMAY002319 UMAY002552 UMAY003017 UMAY003518 UMAY003574 UMAY003859 UMAY004013 UMAY004016 UMAY004509 UMAY004640 UMAY004709 UMAY005026 UMAY005158 UMAY005258 VCAR000117 VCAR000125 VCAR000251 VCAR000783 VCAR001556 VCAR001840 VCAR002180 VCAR002515 VCAR002613 VCAR002619 VCAR003770 VCAR004046 VCAR004154 VCAR004781 VCAR004811 VCAR004825 VCAR005141 VCAR005202 VCAR005267 VCAR006011 VCAR006154 VCAR006230 VCAR006318 VCAR006460 VCAR006469 VCAR006801 VCAR006919 VCAR007624 VCAR007835 VCAR007966 VCAR008071 VCAR008169 VCAR008456 VCAR008646 VCAR008807 VCAR009062 VCAR009294 VCAR009394 VCAR009639 VCAR009784 VCAR009856 VCAR010518 YLIP000657 YLIP000790 YLIP002509 YLIP003284 YLIP004658 YLIP005191 YLIP006072 YLIP006304
DRER000055 HSAP029860 MMUS011513 TRUB044953
AGAM011143 BFLO026917 DMEL003883 DRER016771 HSAP014097 MMUS019834 TRUB026189
AGAM001807 BFLO029919 CELE025132 CINT010540 DDIS011311 DMEL009022 DRER002151 DRER019097 DRER020121 DRER024886 EHIS001790 EHIS007233 EHUX024219 HSAP012281 HSAP062663 HSAP074741 MMUS014401 MMUS034723 MMUS037161 MMUS038144 TADH006531 TRUB008794 TRUB015561 TRUB031094 TRUB038628 TRUB041760 TTHE026709 TVAG049340
AGAM006462 AGAM007019 ATHA000315 ATHA004384 ATHA026792 BDEN004575 BFLO011223 BFLO028525 CELE007098 CELE007239 CGLA004263 CGLA004445 CINT000166 CMER003424 CMER003861 CMER004127 CNEO001963 CNEO005243 CPAR001294 CPAR001541 CREI006985 CREI009818 CREI013745 CREI015781 DDIS006590 DDIS009907 DHAN003768 DMEL001300 DMEL021474 DRER017965 ECUN000452 EHIS002266 EHIS002436 EHIS002462 EHIS006771 EHIS006833 EHUX008833 EHUX013872 EHUX014959 EHUX016129 EHUX017634 EHUX028703 EHUX029880 EHUX030194 EHUX030450 EHUX031330 GINT002064 HSAP013947 HSAP061140 KLAC004202 KLAC004835 LMAJ005114 LMAJ005785 LMAJ007062 MBRE002206 MBRE002651 MMUS036601 MMUS048400 MPUS004411 NCRA001243 NCRA001436 NCRA005751 NGRU001463 NGRU004735 NGRU005756 NGRU015074 NVEC025336 OSAT005014 OSAT045132 OSAT048275 OSAT057123 OTAU002264 OTAU003660 PFAL000202 PFAL002779 PFAL003199 PFAL004778 PFAL004968 PFAL005143 PINF005916 PINF014244 PTET014929 PTET015878 PTET036303 PTRI002788 PTRI002789 RORY000872 RORY005295 RORY006772 SCER003018 SCER006504 SMOE019301 SPOM001217 SPOM001506 TADH003963 TBRU000079 TBRU002766 TGON002657 TGON006204 TPSE008760 TRUB011685 TRUB039612 TTHE013933 TTHE021002 TTHE024069 TVAG007197 TVAG011894 TVAG032453 TVAG039051 TVAG045203 TVAG059009 UMAY001067 UMAY006164 VCAR001118 YLIP002508 YLIP003131
AGAM009324 ATHA000855 ATHA026715 ATHA033017 ATHA033018 BDEN007580 BFLO001361 BFLO025897 CELE010477 CGLA003001 CINT007999 CMER003450 CNEO004181 CREI001737 DDIS008094 DHAN004854 DMEL005439 DRER021454 DRER022496 EHUX026030 EHUX026130 HSAP005815 HSAP023317 KLAC004978 LMAJ005670 MBRE006555 MMUS030656 MMUS043830 MPUS006917 NCRA000379 NGRU011014 NVEC014154 OSAT026609 OSAT057094 OTAU004204 PBLA003294 PINF008934 PINF015510 PPAT001995 PPAT017521 PPAT017989 PSOJ002795 PTET033883 PTRI000275 RORY009344 RORY014678 SCER000506 SMOE009462 SPOM000028 TADH002490 TBRU002775 TPSE010642 TRUB003229 TRUB031251 TRUB044692 TVAG017455 UMAY003740 VCAR009818 YLIP004201
DRER000250 HSAP038879 MMUS007310 TRUB008054
AGAM003530 BDEN007024 BFLO004750 CELE008564 CGLA002010 CINT013977 CNEO004401 CPAR001838 DDIS006148 DHAN001643 DMEL007496 DRER014267 DRER020588 EHIS002136 GINT003541 HSAP065333 MBRE004792 MMUS017337 NCRA000657 NVEC001715 PBLA003428 PTET001543 PTET006855 PTET035506 RORY006885 SCER004264 TGON002198 TRUB032245 TTHE007738 TVAG024324 TVAG040812 TVAG058077 UMAY003949 YLIP000589
BDEN005704 HSAP028945 MMUS037089
BFLO041663 HSAP007337 MMUS030505 TRUB044870
DRER013741 HSAP050881 HSAP076504 MMUS045731 TRUB004810
PINF007904 PSOJ017304
DRER019169 TRUB038115
DRER025228 HSAP062464 MMUS009916 TRUB036365
DRER026479 HSAP043184 MMUS000987 TRUB038358
HSAP000170 HSAP014990 MMUS002122 MMUS022086 TRUB016890 TRUB028533
BFLO008031 CELE014585 DRER024762 HSAP066811 HSAP066819 MMUS012372 TADH000531 TRUB006945
AGAM006299 AGAM007747 AGAM009851 AGAM010229 BFLO002963 BFLO003781 BFLO004123 BFLO004124 BFLO004135 BFLO004136 BFLO004137 BFLO006274 BFLO006493 CINT008948 CINT016949 DRER009654 HSAP012154 MMUS047109 NVEC018002 TRUB009310 TRUB021908 TRUB026034
BFLO004092 BFLO016890 BFLO029269 HSAP053964 MMUS003214 TRUB032164
AGAM004309 ATHA006256 ATHA010218 ATHA021848 ATHA025636 ATHA031870 BDEN001592 BFLO005413 BFLO018492 BFLO027345 BFLO032103 BFLO032104 BFLO049383 CELE008569 CGLA000908 CGLA001058 CINT003079 CINT010075 CMER003446 CMER003953 CNEO000322 CNEO000338 CPAR000420 CPAR002778 CREI007327 DDIS007418 DDIS011197 DDIS011579 DHAN001765 DMEL016447 DMEL018231 DRER006802 DRER007044 DRER023618 DRER023963 ECUN000092 EHIS009171 EHIS009757 EHUX030488 HSAP060682 HSAP063248 KLAC000194 LMAJ000661 LMAJ003806 MMUS001461 MMUS024148 MPUS005474 MPUS007780 NCRA005184 NCRA006203 NCRA006502 NCRA006820 NGRU005200 NVEC011181 OSAT027910 OSAT027923 OSAT038345 OSAT049413 OTAU001178 OTAU003122 PBLA007817 PINF011648 PINF012505 PPAT003436 PPAT003441 PPAT006448 PPAT028798 PPAT028800 PPAT028806 PSOJ004655 PSOJ024153 PTET026278 PTET032228 PTET033041 PTRI002891 PTRI006832 PTRI007521 RORY002644 RORY003007 RORY010623 RORY011693 SCER003373 SCER004316 SMOE013440 SMOE018850 SPOM000829 TADH004325 TBRU006468 TBRU007705 TGON000820 TGON000825 TPSE010398 TPSE011089 TRUB014152 TRUB028459 TRUB029302 TTHE000601 TTHE018495 TVAG001809 TVAG023088 UMAY000957 UMAY001383 UMAY001464 UMAY002038 UMAY002326 UMAY002462 UMAY002605 UMAY002688 UMAY002866 UMAY002954 UMAY003136 UMAY003419 UMAY003547 UMAY003701 UMAY003877 UMAY004079 UMAY004142 UMAY004162 UMAY004317 UMAY004431 VCAR001341 YLIP001809
AGAM006757 AGAM007732 AGAM009086 AGAM010017 AGAM011448 ATHA001995 ATHA023591 BFLO002903 BFLO003133 BFLO003134 BFLO004571 BFLO004631 BFLO005379 BFLO005748 BFLO006319 BFLO006494 BFLO007709 BFLO010272 BFLO011688 BFLO012503 BFLO012819 BFLO012824 BFLO012889 BFLO012891 BFLO014863 BFLO018010 BFLO018013 BFLO019162 BFLO020185 BFLO020837 BFLO023546 BFLO025807 BFLO028892 BFLO030550 BFLO031171 BFLO031174 BFLO034244 BFLO034837 BFLO037901 BFLO039146 BFLO041890 BFLO042282 BFLO043037 BFLO043519 BFLO043523 BFLO044520 CELE000786 CELE001278 CELE001956 CELE002770 CELE002817 CELE003021 CELE004035 CELE004276 CELE004408 CELE004914 CELE004945 CELE006354 CELE007654 CELE007912 CELE008870 CELE009052 CELE010269 CELE010688 CELE012671 CELE012723 CELE014121 CELE018503 CELE018578 CELE019732 CELE021608 CELE024635 CELE025159 CELE027445 CGLA004397 CINT010841 CINT018283 CNEO002065 CPAR002726 CPAR003567 CREI003190 CREI004331 CREI009123 DDIS008076 DDIS011373 DHAN002326 DMEL001942 DMEL004083 DMEL004654 DMEL021701 DRER000153 DRER013557 DRER013574 DRER014937 DRER020661 DRER022567 DRER025389 EHIS002025 EHUX013216 EHUX025705 HSAP002111 HSAP023018 HSAP029736 HSAP031030 HSAP064287 KLAC005033 MBRE008344 MBRE008701 MMUS024418 MMUS024608 MMUS024997 MMUS044885 MMUS050196 MPUS001784 MPUS006786 NCRA003549 NGRU015104 NVEC004495 NVEC005832 NVEC007670 NVEC008418 NVEC012274 NVEC016150 NVEC016891 NVEC018733 NVEC019275 OSAT038866 OTAU007047 OTAU007305 PBLA013077 PFAL000718 PINF005259 PINF009009 PINF009022 PINF015992 PPAT004148 PPAT006495 PPAT006562 PPAT014519 PSOJ002969 PSOJ002983 PSOJ021489 PTET001398 PTET013062 PTET038707 PTRI005683 PTRI005686 PTRI006995 PTRI009581 RORY000312 SCER006265 SMOE006841 TADH004485 TADH006678 TGON004325 TGON005049 TPSE011361 TRUB004213 TRUB010796 TRUB012302 TRUB031021 TRUB037120 TTHE009276 UMAY001580 VCAR011540 YLIP002408
AGAM002676 ATHA025588 BFLO014523 BFLO014529 CGLA002127 CINT019623 DDIS000639 DDIS004859 DHAN003750 DMEL012007 DRER005885 HSAP003674 KLAC001741 MMUS013781 MPUS000743 NCRA005624 NGRU014081 OSAT057987 OTAU001709 PBLA001977 PINF001961 PPAT024998 PSOJ003795 PTET011730 PTET036143 PTET036926 RORY010163 SCER002098 SMOE018828 SPOM002854 TRUB012661 TTHE002480 TTHE008650 TTHE019791 TVAG000054 TVAG005218 TVAG024319 YLIP004771
BFLO030098 PINF016010 PSOJ009098 PSOJ019411
DRER023489 HSAP066034 MMUS002151 TRUB030622
AGAM012910 DRER015594 DRER017962 HSAP010356 MMUS048862 TRUB012341 TRUB023904 TRUB029759
BFLO026571 DRER016002 HSAP007195 MMUS013239 NVEC026476 TRUB034160
AGAM008512 ATHA031104 BDEN005450 BFLO014693 BFLO026638 CELE010349 CGLA005173 CINT007992 CMER000103 CNEO004005 CPAR001718 CREI003150 DDIS013178 DHAN006112 DMEL000140 DRER010232 ECUN001134 EHIS002601 EHIS003838 EHUX031909 HSAP076716 KLAC000395 LMAJ000616 MBRE008540 MMUS019404 MPUS006069 NCRA002633 NGRU000939 NVEC025246 OSAT046129 OSAT046165 OSAT046175 OTAU003120 PBLA012923 PFAL004881 PINF005227 PPAT014248 PSOJ020761 PTET035473 PTET035474 PTET035639 PTRI007656 RORY007615 SCER006044 SMOE012497 SMOE012929 SMOE019868 SPOM000867 TADH000039 TBRU010103 TGON003587 TPSE008516 TRUB039721 TTHE003190 TVAG017331 UMAY005241 VCAR005264 YLIP001513
AGAM000406 BFLO005025 BFLO006380 BFLO009602 BFLO015028 BFLO017731 BFLO018120 BFLO018452 BFLO019856 BFLO020054 BFLO021908 BFLO022244 BFLO022245 BFLO022826 BFLO024660 BFLO025792 BFLO028530 BFLO028783 BFLO028833 BFLO029305 BFLO029767 BFLO031447 BFLO032064 CELE011890 DMEL018618 DRER014083 DRER017423 DRER025065 GINT001511 HSAP026686 HSAP028707 MMUS021142 MMUS045846 NVEC024919 TRUB017026 TRUB036713 TRUB044781 TRUB044839 TRUB045736
AGAM005693 BDEN003974 BFLO021584 BFLO040308 CELE024558 CINT012387 DMEL017272 DRER004187 DRER004519 DRER008167 HSAP011020 HSAP054622 MMUS010879 MMUS017810 NGRU015061 NVEC026231 PBLA011618 TADH009355 TADH009356 TRUB003913 TRUB007984 TRUB028032
CREI003683 MPUS007330 VCAR012584
BFLO008448 BFLO016356 HSAP008016 HSAP018017 MMUS005285 NVEC023958 TRUB041275
CNEO004045 HSAP052766 MMUS020616
BFLO010973 BFLO015034 DRER014522 HSAP036354 MMUS018932 TRUB028451
AGAM009836 ATHA005120 BFLO022710 BFLO027277 BFLO035367 BFLO042360 CELE012120 CINT011007 CREI002651 DMEL002759 DMEL020393 DRER010996 DRER019048 DRER026351 EHUX005531 EHUX021100 EHUX026507 EHUX026578 EHUX030092 HSAP006809 HSAP047158 MBRE005032 MMUS044468 MMUS049244 MPUS009526 MPUS009673 NVEC002199 NVEC014581 OSAT017180 OSAT039274 OTAU003475 OTAU007217 SMOE015231 TADH000650 TADH010121 TPSE005810 TRUB046549 TRUB047334 VCAR006411 VCAR008190
DRER026012 EHUX010299 EHUX010892 HSAP066553 MMUS020061 PINF016773 TRUB028780
BDEN001959 BDEN002001 BFLO014511 BFLO030533 CREI003656 HSAP033567 MPUS006821 NVEC016562 PINF009186 PSOJ005782 PTET007861 TADH006767 VCAR009669
PINF012909 PSOJ011605
AGAM012345 BFLO016646 BFLO034766 BFLO040245 CELE012986 CGLA000779 CNEO002862 DHAN002105 DMEL003290 DRER002180 DRER022264 HSAP006532 HSAP031313 KLAC004555 MMUS014584 MMUS018371 NCRA007279 PBLA008518 PBLA012008 RORY002871 RORY006447 RORY007461 SCER003956 SPOM002475 TRUB007783 TRUB030751 TRUB045248 UMAY004469 UMAY005232 YLIP001439
AGAM000775 BFLO022545 BFLO043179 DDIS011076 DMEL007962 DRER007523 HSAP013513 MMUS046518 NVEC019119 OTAU001368 PSOJ000114 TADH000123 TADH000124 TRUB002289
DRER008952 NGRU015467 TRUB045560
BFLO009704 CELE014262 CINT011906 DMEL018303 DRER003776 DRER014734 DRER021198 DRER023892 HSAP050860 HSAP055740 MMUS003386 MMUS032204 NVEC014465 TADH001269 TRUB000784 TRUB008296 TRUB041909
DRER014631 HSAP075497 MMUS004595 TRUB004691 TRUB046642
PINF009559 PSOJ023806
AGAM005224 DMEL015760 DRER006609 DRER022732 HSAP041408 MMUS001928 TRUB017695
BFLO029279 DRER023214 HSAP018236 MMUS035712 NVEC025130 TRUB016364
ATHA004642 ATHA007121 ATHA010669 BDEN006706 CGLA005087 CMER000036 CNEO003315 CREI011403 DHAN004789 EHUX010183 EHUX029585 KLAC004727 MBRE006853 MPUS008117 NCRA001427 NVEC004841 OSAT025261 OTAU003761 PBLA014626 PINF014439 PPAT022265 PPAT034320 PSOJ000932 PTET011452 PTET024837 PTRI004060 RORY010194 SCER002929 SMOE019338 SPOM000847 TPSE008991 TTHE021599 UMAY003607 VCAR004561 YLIP005656
BFLO040657 DRER006277 HSAP003899 HSAP003926 MMUS012717 MMUS012838 TRUB029114 TRUB040081
PINF009264 PINF013016 PSOJ009381
PINF001889 PSOJ006309
AGAM011244 CELE021284 DMEL000054 DRER000171 GINT005744 HSAP070974 MMUS037749 PTET015434 TRUB031364
BFLO005227 BFLO005234 BFLO005236 BFLO005238 BFLO005241 BFLO005243 BFLO005245 BFLO005630 BFLO005632 BFLO006490 BFLO009108 BFLO009152 BFLO009638 BFLO009699 BFLO010662 BFLO013077 BFLO017333 BFLO018124 BFLO018628 BFLO018956 BFLO018977 BFLO019908 BFLO020980 BFLO021783 BFLO021790 BFLO021792 BFLO035431 BFLO043480 CELE002948 DRER020095 HSAP020911 MMUS015814 TRUB040496
HSAP017822 MMUS004786
PINF010678 PSOJ018101
AGAM004120 AGAM004810 BFLO013027 BFLO027364 CELE013616 CINT019485 DMEL007553 DMEL017525 DRER001012 DRER021256 DRER024261 DRER024267 HSAP055706 MMUS003217 TRUB000940 TRUB011016
AGAM008784 BFLO012666 BFLO022108 CELE000714 CINT017572 DMEL021022 DRER009349 DRER014531 DRER017980 HSAP001789 HSAP071514 MMUS018432 MMUS044941 NVEC011633 TRUB027181 TRUB033806
AGAM013577 ATHA030740 BFLO032331 CELE000624 CELE002155 CINT009991 CINT010315 DMEL000515 DRER021770 HSAP009745 HSAP009801 MMUS020121 MMUS020861 TRUB022795
AGAM008152 AGAM008893 AGAM010756 ATHA014398 ATHA014712 ATHA029040 BDEN001344 BDEN001497 BDEN002807 BDEN004548 BDEN004877 BFLO000421 BFLO000975 BFLO011670 BFLO026143 BFLO027585 CELE000376 CELE000756 CELE016002 CGLA000396 CGLA003462 CINT016459 CMER000223 CMER001395 CNEO001362 CNEO005466 CNEO005479 CPAR002739 CPAR003519 CREI016097 DDIS004045 DDIS004314 DDIS006897 DDIS009815 DDIS009841 DDIS012768 DHAN000219 DHAN001147 DMEL007648 DMEL008718 DMEL016025 DRER005418 DRER007203 DRER012529 DRER025971 ECUN000849 ECUN001288 EHIS002783 EHIS004916 EHIS007792 EHIS008370 EHUX004774 EHUX021984 GINT000832 GINT001645 HSAP004348 HSAP047353 HSAP055117 HSAP061393 KLAC001099 KLAC004881 LMAJ002839 MBRE002066 MBRE003869 MBRE005306 MMUS005110 MMUS024700 MMUS042751 MMUS043980 MPUS005086 NCRA000798 NCRA001174 NCRA002871 NGRU000071 NGRU000746 NVEC009867 NVEC019240 NVEC019549 NVEC020021 NVEC025199 OSAT006340 OSAT041642 OSAT048910 PBLA004068 PBLA008013 PBLA011382 PBLA011913 PFAL002341 PINF006855 PINF013083 PPAT000193 PPAT002730 PPAT010908 PPAT014333 PSOJ009275 PSOJ023105 PTET001286 PTET005664 PTET007369 PTET014133 PTET016112 PTET017645 PTET017776 PTET019209 PTET020024 PTET023961 PTET025582 PTET028145 RORY010752 RORY011369 RORY011700 SCER000541 SCER005033 SCER005794 SMOE001191 SMOE004339 SMOE005925 SMOE009592 SMOE014190 SPOM000014 SPOM003058 SPOM003387 TADH001507 TADH009279 TADH009698 TBRU008209 TGON000644 TPSE010618 TRUB008517 TRUB016958 TRUB045940 TTHE003682 TTHE003683 TTHE003762 TTHE004507 TTHE008526 TTHE012600 TTHE015636 TTHE018810 TTHE019974 TTHE027340 TVAG012041 TVAG018953 TVAG019959 TVAG022709 TVAG052015 UMAY000176 UMAY002018 UMAY002595 VCAR010387 YLIP002802 YLIP002819 YLIP003723
PINF004528 PSOJ026019
HSAP018949 MMUS035866
HSAP029583 MMUS042992
ATHA015004 BDEN006939 BFLO012090 BFLO029671 BFLO032513 CELE003890 CGLA002117 CINT007753 CINT007757 CNEO002053 DDIS006936 DHAN004283 DMEL021579 DRER002646 EHIS007018 HSAP072880 KLAC000847 LMAJ005439 MBRE006251 MMUS008342 MPUS000135 NCRA000333 NGRU009205 NVEC009000 NVEC020448 OSAT016645 OTAU003231 PBLA014010 PINF007130 PPAT033425 PSOJ011140 PTET005365 PTET034830 PTRI006240 RORY016046 SCER004714 SMOE018613 SPOM004230 TADH003906 TADH007144 TBRU000562 TRUB017234 TTHE023975 UMAY005234 VCAR006641 YLIP001395
HSAP000980 MMUS031031
BFLO009122 BFLO014538 BFLO026534 CELE007607 CINT012787 DRER007468 HSAP056555 MMUS008092 NVEC008528 TRUB015236
DRER011350 HSAP054637 MMUS010795 TRUB040376
AGAM005770 ATHA006544 BDEN002776 BFLO002108 BFLO006276 CELE000167 CELE025935 CGLA001149 CNEO003264 DDIS004674 DHAN005248 DMEL011904 DRER025898 EHIS001575 EHUX015840 EHUX018625 HSAP009589 HSAP075311 KLAC003981 LMAJ007575 MBRE006808 MMUS022484 MMUS038868 MPUS001027 NCRA002040 NGRU001637 NVEC000406 NVEC011718 NVEC011722 OSAT049844 OTAU003551 PBLA004565 PINF006104 PSOJ007608 RORY015214 SCER003779 SMOE010840 SPOM002393 TADH006554 TBRU004126 TRUB005873 TRUB039046 TVAG005242 TVAG010996 TVAG041755 TVAG051517 UMAY001512 VCAR002554 YLIP002120
CMER002634 HSAP032742 MMUS040625 TRUB012690
BFLO000692 BFLO015169 BFLO038719 CINT004454 DRER020679 HSAP032658 MBRE002547 MMUS029911
AGAM006937 AGAM009727 BFLO039690 BFLO039700 DMEL006027 DRER005248 DRER008687 HSAP002461 HSAP023491 MMUS020838 MMUS029178 SMOE021972 TRUB007803 TRUB015038
PTET008150 PTET035095 TTHE002798
AGAM001530 ATHA001419 BFLO013610 CELE000232 CINT011192 DDIS003077 DMEL007852 DRER004749 HSAP059548 MMUS000953 NGRU006798 OSAT050397 PPAT013269 RORY015528 SMOE021528 TADH004915 TRUB036977
CINT005284 DRER018581 HSAP000697 MMUS037502 TRUB012643
ATHA027920 CGLA000865 CGLA004599 CMER000820 CMER001511 CNEO002831 CNEO004568 CPAR001822 CREI002731 CREI007268 CREI015608 DHAN001271 DHAN004220 EHIS005628 EHIS006075 EHUX002530 EHUX014361 GINT001140 GINT001256 KLAC000664 KLAC002624 MBRE006577 MPUS006025 NCRA003536 NCRA004542 OSAT033634 OTAU002667 PBLA000166 PBLA001376 PINF014652 PINF015410 PPAT005438 PPAT005443 PPAT008113 PPAT029422 PSOJ002472 PSOJ002477 PTRI002224 RORY001901 RORY002385 SCER002322 SCER003234 SMOE011607 SPOM000138 SPOM004481 TPSE006390 TPSE008748 TPSE010159 TVAG018520 TVAG030763 TVAG032798 TVAG042269 TVAG046691 TVAG049981 TVAG058024 UMAY002922 UMAY003576 VCAR001951 VCAR005038 VCAR008021 YLIP003025 YLIP004336
AGAM011402 BFLO004316 BFLO012404 BFLO034192 CELE001634 CINT000784 DMEL004498 DRER004216 HSAP018142 MMUS011852 NGRU014587 NVEC001102 PSOJ012666 TRUB045570 TVAG038161
ATHA028586 BDEN005058 BFLO033123 CELE003268 CNEO005016 CREI016649 DDIS003792 DRER014385 HSAP071565 MBRE000353 MMUS041859 MPUS001417 NCRA001201 NGRU013453 NVEC006666 OSAT001559 OTAU001718 PBLA002653 PPAT021400 RORY001834 SMOE008317 TADH000595 TRUB040434 VCAR012217
AGAM003364 AGAM003365 AGAM006246 AGAM008914 AGAM011563 AGAM013890 ATHA018373 ATHA024099 ATHA024225 ATHA024429 BDEN003149 BDEN005569 BDEN007275 BFLO010870 BFLO015098 BFLO017727 BFLO022709 BFLO025774 BFLO028586 BFLO030893 BFLO045724 BFLO049866 BFLO049949 BFLO050472 BFLO050660 CELE007534 CELE009536 CELE021286 CGLA000820 CGLA002392 CINT003453 CINT008418 CINT009468 CINT019696 CMER000681 CMER003856 CNEO000879 CNEO005909 CPAR000084 CPAR001880 CREI001878 CREI004348 CREI007068 CREI011382 DDIS000032 DDIS001587 DDIS002503 DDIS006477 DDIS008159 DHAN002928 DHAN005944 DMEL001184 DMEL002140 DMEL010106 DMEL015142 DRER008369 DRER011395 DRER018007 DRER018160 DRER022076 ECUN000788 ECUN000969 EHIS006716 EHUX010496 EHUX015474 EHUX016466 EHUX018436 EHUX021253 EHUX029871 GINT000523 GINT004733 HSAP016961 HSAP037532 HSAP043314 HSAP044076 HSAP055935 KLAC001000 KLAC002319 LMAJ003183 LMAJ004141 LMAJ007356 LMAJ008404 MBRE002432 MBRE002588 MBRE007535 MMUS012275 MMUS012549 MMUS014118 MMUS018248 MMUS029826 MPUS000392 MPUS006598 MPUS006846 NCRA003212 NCRA004333 NCRA004494 NCRA008435 NCRA008449 NGRU001526 NGRU002753 NGRU005009 NGRU005271 NGRU009019 NGRU013321 NVEC002668 NVEC008884 NVEC012072 NVEC014784 NVEC015850 OSAT015868 OSAT017368 OSAT039670 OSAT055965 OTAU001840 OTAU002597 OTAU002914 OTAU003409 PBLA000850 PBLA003598 PBLA004196 PBLA004670 PBLA009155 PBLA010216 PBLA010218 PBLA010225 PBLA014739 PFAL000374 PFAL000499 PINF001370 PINF005890 PINF008441 PINF008452 PINF016370 PINF016371 PPAT003581 PPAT010244 PPAT018884 PPAT019179 PPAT026808 PSOJ007229 PSOJ009679 PSOJ010425 PSOJ010462 PTET000919 PTET010080 PTET035481 PTET038221 PTET038584 PTET039044 PTRI002296 PTRI004134 PTRI009476 RORY002474 RORY007789 RORY010491 RORY014244 RORY015543 RORY016627 RORY017124 SCER004934 SCER005668 SMOE002447 SMOE014518 SMOE018913 SMOE019168 SPOM000884 SPOM002110 SPOM002570 SPOM003393 TADH005843 TADH006659 TADH007007 TADH007689 TADH008068 TBRU001874 TBRU003931 TBRU008528 TBRU008753 TGON003120 TGON006570 TPSE001552 TPSE009500 TPSE011190 TPSE011440 TRUB018112 TRUB018392 TRUB023907 TRUB041826 TTHE004433 TTHE011253 TTHE011279 TTHE013324 TVAG013733 TVAG039639 TVAG055187 UMAY005375 UMAY006273 VCAR002121 VCAR002443 VCAR004552 VCAR011597 YLIP001998 YLIP002742
AGAM011400 ATHA030677 BDEN000342 BFLO003991 BFLO029647 CELE015482 CGLA004063 CINT008859 CMER002346 CNEO004627 CPAR002135 CREI008678 DDIS007864 DHAN003397 DMEL002219 DRER015753 ECUN000916 EHIS005795 EHUX021412 EHUX031853 GINT001606 HSAP025582 KLAC003756 LMAJ005989 MBRE005040 MBRE007416 MMUS023054 MPUS002042 MPUS005948 NCRA004256 NGRU000562 NVEC007017 NVEC007026 OSAT032784 OTAU000018 PBLA012132 PFAL003320 PINF006734 PINF009289 PPAT004250 PSOJ005942 PSOJ023255 PTET016011 PTRI007260 PTRI007377 SCER002354 SMOE010836 SPOM001389 TADH007709 TBRU003541 TGON005639 TPSE008593 TPSE010900 TRUB037383 TTHE015318 TVAG015323 TVAG041029 UMAY000372 VCAR003082 YLIP006051
PINF010079 PSOJ007878
HSAP038671 MBRE008706 MMUS050908 TRUB018804
AGAM008985 BDEN003031 BFLO049325 BFLO049326 BFLO050303 CELE027166 CINT001003 CINT011456 DMEL019802 DRER005386 EHUX010773 EHUX017870 HSAP007062 LMAJ003411 MBRE002306 MMUS033091 NGRU012082 NVEC000148 NVEC002193 PINF002739 PSOJ001470 PTRI010333 RORY005033 TADH006414 TBRU007663 TPSE001334 TRUB014936 TVAG002780 TVAG005372 TVAG041683 UMAY005592
DRER019538 HSAP008888 MMUS042143 TRUB013956
BFLO024258 DRER013013 HSAP064541 MMUS033564 TRUB002022
PINF003021 PSOJ001824
AGAM011003 BFLO031990 CELE009446 DMEL014824 DMEL016031 DRER005249 DRER006504 DRER018002 DRER025718 HSAP011250 HSAP023592 MBRE000861 MBRE005695 MMUS007775 MMUS031284 NVEC016752 TRUB012392 TRUB018836 TRUB031111 TRUB039547
DRER020885 HSAP004443 MMUS026643 OSAT003982 TRUB025993
AGAM004490 AGAM008778 AGAM010103 AGAM013276 ATHA000490 ATHA001117 ATHA001976 ATHA003795 ATHA004595 ATHA004851 ATHA006287 ATHA016725 ATHA018223 ATHA018986 ATHA028037 ATHA028840 BDEN000825 BDEN001444 BDEN004250 BDEN004435 BDEN005903 BDEN006778 BFLO004430 BFLO011627 BFLO011869 BFLO023707 BFLO039946 BFLO048962 CELE007846 CELE011375 CELE013032 CELE015872 CGLA001849 CGLA001931 CGLA002206 CGLA004518 CINT005583 CINT011308 CINT018766 CINT019018 CMER003759 CNEO000319 CNEO001139 CNEO005831 CPAR001689 CPAR002699 CREI004025 CREI004026 CREI006500 DDIS000362 DDIS002083 DDIS002350 DDIS008357 DDIS008656 DDIS009090 DDIS010289 DDIS012194 DHAN002432 DHAN003482 DHAN004121 DHAN006107 DMEL001795 DMEL005802 DMEL014316 DMEL020983 DMEL020984 DRER000979 DRER003668 DRER003737 DRER013276 DRER019150 DRER019199 DRER019531 DRER020910 DRER021388 DRER022851 DRER023313 DRER023757 DRER026763 DRER026932 ECUN000708 EHIS001635 EHIS001905 EHIS004098 EHIS004439 EHIS004812 EHIS005094 EHIS008052 EHUX009986 EHUX019284 EHUX027215 GINT000208 GINT001921 GINT003735 GINT004159 GINT004637 GINT004922 HSAP003018 HSAP004976 HSAP006019 HSAP007667 HSAP011082 HSAP011099 HSAP024185 HSAP024496 HSAP035889 HSAP049483 HSAP062985 HSAP066626 KLAC000166 KLAC001885 KLAC002853 LMAJ003632 LMAJ004001 LMAJ006471 LMAJ008356 MBRE001014 MBRE003467 MBRE004478 MBRE006694 MMUS004496 MMUS004885 MMUS007777 MMUS012535 MMUS015409 MMUS016658 MMUS017941 MMUS025975 MMUS028403 MMUS040292 MMUS047906 MMUS047966 MPUS002058 MPUS006545 NCRA000312 NCRA003127 NCRA005398 NCRA006427 NGRU000941 NGRU001523 NGRU001530 NGRU001604 NGRU001737 NGRU003897 NGRU004510 NGRU005317 NGRU005599 NGRU008686 NGRU008897 NGRU010330 NGRU011382 NGRU012626 NGRU013919 NGRU014510 NVEC001114 NVEC003298 NVEC003307 NVEC008366 NVEC009439 OSAT006740 OSAT011087 OSAT018759 OSAT027585 OSAT028331 OSAT029826 OSAT037109 OSAT041920 OSAT041921 OSAT041990 OSAT052824 OTAU002251 PBLA006980 PBLA007158 PBLA009001 PBLA009025 PBLA009633 PBLA010150 PBLA010383 PFAL002170 PFAL004989 PINF000439 PINF001721 PINF002864 PINF003281 PINF006313 PINF009170 PINF009234 PINF010941 PINF011110 PINF012318 PINF012408 PPAT006219 PPAT007747 PPAT017380 PPAT021924 PPAT024969 PPAT026284 PPAT027587 PPAT030593 PPAT033075 PSOJ001651 PSOJ002136 PSOJ005707 PSOJ005858 PSOJ010272 PSOJ011822 PSOJ012743 PSOJ013614 PSOJ015077 PSOJ015130 PSOJ015831 PSOJ024631 PSOJ025901 PTET000271 PTET000900 PTET005966 PTET007584 PTET009550 PTET009708 PTET010958 PTET012615 PTET012691 PTET013050 PTET013910 PTET014750 PTET014904 PTET015138 PTET015196 PTET015847 PTET016670 PTET016927 PTET017365 PTET018492 PTET020277 PTET020626 PTET023226 PTET024320 PTET025205 PTET025439 PTET025826 PTET026904 PTET027055 PTET029627 PTET031721 PTET032813 PTET033646 PTET033755 PTET034890 PTRI006683 RORY004220 RORY004731 RORY006542 RORY006543 RORY007375 RORY007538 RORY009840 RORY014443 RORY016784 SCER002994 SCER004915 SCER005310 SCER005320 SMOE002772 SMOE004389 SMOE005570 SMOE013182 SMOE018399 SMOE018744 SMOE020424 SMOE022025 SPOM000637 SPOM002034 SPOM002214 SPOM002428 TADH000537 TADH002030 TADH002443 TBRU000176 TBRU000758 TBRU007214 TGON000860 TGON002835 TGON002990 TGON006803 TPSE008480 TRUB000249 TRUB003853 TRUB006691 TRUB007492 TRUB010181 TRUB011123 TRUB011284 TRUB017193 TRUB020118 TRUB025788 TRUB035413 TRUB037179 TRUB040698 TRUB044399 TRUB045784 TTHE001705 TTHE003744 TTHE005480 TTHE007572 TTHE008468 TTHE013739 TTHE015589 TTHE016718 TTHE017669 TTHE018553 TTHE019145 TTHE019256 TTHE019309 TTHE019615 TTHE019983 TTHE020712 TTHE020714 TTHE020715 TTHE021356 TTHE023753 TTHE024605 TTHE025631 TTHE025826 TTHE026018 TTHE026111 TTHE027226 TVAG001153 TVAG002318 TVAG004458 TVAG007767 TVAG014870 TVAG018884 TVAG025429 TVAG025918 TVAG029545 TVAG032264 TVAG034600 TVAG036281 TVAG042944 TVAG046297 UMAY003230 UMAY003293 UMAY004394 VCAR000104 VCAR007709 VCAR007714 VCAR011075 YLIP001652 YLIP003841 YLIP003842 YLIP004366 YLIP005107
AGAM004201 DMEL015544 DRER010410 DRER010575 HSAP061724 MMUS009802 MPUS000779 NVEC020911 TRUB041775
PINF007816 PSOJ022284
AGAM008547 ATHA030922 ATHA031645 ATHA032968 BDEN002556 BFLO029116 BFLO030203 CELE015021 CINT001298 CINT006040 DDIS004807 DMEL014927 DRER022572 DRER026987 EHUX019744 HSAP002504 HSAP049073 MBRE006616 MMUS003850 MMUS029201 NGRU005072 NVEC025443 OSAT040422 PINF006956 PPAT001734 PPAT004279 PSOJ011449 SMOE005866 TADH008347 TRUB007929 TRUB024556 TVAG017267 TVAG026341 TVAG034107 TVAG036290 TVAG047018 TVAG053881 TVAG056595
PINF005393 PSOJ021102
AGAM009421 BFLO035093 BFLO038400 BFLO040451 CELE014317 DMEL007442 DRER003592 DRER011175 DRER014711 DRER017291 DRER020379 DRER024442 HSAP038610 HSAP055957 MBRE004894 MBRE007301 MMUS021649 MMUS027355 NVEC001728 TADH001219 TPSE007892 TRUB018170 TRUB026792 TRUB032432 TRUB041260 TRUB046436
DRER013762 HSAP012591 MMUS003893 PPAT033333 TRUB032553
BFLO013763 BFLO021499 DRER025415 HSAP028743 HSAP067694 MMUS021799 MMUS029469 TRUB014083 TRUB015100
AGAM012433 BFLO025059 BFLO049184 CELE018658 CGLA000916 CGLA001064 DDIS004670 DHAN000504 DMEL002619 DRER010920 HSAP071020 HSAP072755 KLAC002344 MMUS003397 MMUS042001 NGRU004851 SCER001592 TADH005591 TRUB024820 TRUB035679 YLIP003461
DDIS010495 DRER025784 TRUB016414 TVAG052358
CELE027053 DMEL006707 DRER019837 HSAP068065 MMUS000699 PTRI009189 TRUB025795
BDEN001156 BFLO017183 BFLO018207 BFLO030171 BFLO030210 BFLO030213 BFLO030665 BFLO030882 DDIS004856 DRER007168 HSAP075616 MMUS047822 NCRA002432 OSAT025593 SMOE006283 SPOM001073 TADH000018 TRUB040388 YLIP004590
AGAM012077 BFLO047854 CELE006129 CINT004063 CINT009170 DMEL007537 DRER013023 DRER013038 DRER018280 DRER021251 DRER022531 HSAP033136 HSAP077298 MBRE002954 MBRE004849 MMUS003623 MMUS045974 NGRU013477 NGRU014003 TRUB021302 TRUB029434 TRUB029908 TRUB037401 TRUB044719
CREI007579 TTHE023236 VCAR002969
AGAM003503 ATHA027215 BDEN003494 BFLO027475 BFLO049526 CELE011381 CGLA001865 CINT013562 CMER001315 CNEO005953 CPAR000212 CREI012247 DDIS013112 DHAN004502 DMEL016040 DRER019609 ECUN000754 EHIS001063 EHUX013087 GINT004497 HSAP013667 KLAC001695 LMAJ002293 MBRE000003 MMUS013311 MPUS001288 NCRA006822 NGRU005641 NVEC014843 OSAT057086 OTAU002394 PBLA005596 PFAL002275 PFAL003224 PFAL003913 PINF006953 PPAT000999 PSOJ011455 PTET021855 PTRI000104 RORY004259 SCER003901 SMOE017590 SMOE017681 SPOM000325 TADH005622 TBRU004240 TGON007213 TPSE000027 TRUB019792 TTHE012228 TVAG048692 TVAG049919 TVAG049972 UMAY004529 VCAR006736 YLIP004155
CGLA000659 CNEO001889 DHAN000981 KLAC000613 NCRA006304 PSOJ019911 PSOJ024383 SCER001276 SPOM000968 YLIP001277
AGAM002980 ATHA010568 BDEN002505 BFLO029441 BFLO030225 CELE016144 CGLA000412 CMER002116 CNEO000893 CPAR000272 CREI000824 CREI005394 DDIS000856 DHAN005038 DMEL009695 DRER000883 EHUX016015 EHUX019497 EHUX028602 EHUX029377 EHUX029778 EHUX030395 HSAP060411 KLAC004403 MBRE004648 MMUS000054 MMUS038964 MPUS003988 NCRA003181 NVEC014451 OTAU005370 PINF015820 PPAT011458 PSOJ024266 PTRI005680 PTRI005888 RORY006865 SCER002453 SMOE012335 SMOE012372 SPOM001699 TADH008062 TRUB003838 UMAY000434 UMAY001990 VCAR001942 VCAR012873 YLIP001905 YLIP006366
AGAM005436 ATHA028704 BDEN003903 BFLO006864 CELE007661 CGLA004763 CINT010032 CMER003353 CNEO001457 CPAR003196 CREI013155 DDIS003515 DDIS005750 DDIS005804 DDIS008510 DDIS009038 DDIS009106 DDIS009317 DDIS011064 DHAN001293 DMEL013071 DRER022786 ECUN001772 EHIS000329 EHIS005199 EHUX021038 GINT002614 HSAP075291 KLAC003096 LMAJ007462 MBRE007529 MMUS046608 MPUS006894 NCRA000032 NGRU008178 NGRU014468 NVEC008295 OSAT054957 OSAT057751 OTAU001843 PBLA006993 PFAL002940 PPAT002579 PSOJ019644 PTET002831 PTET011054 PTET013616 PTET016094 PTET017745 PTET017757 PTET031331 PTET037483 PTET037552 PTET037640 PTRI009078 RORY007377 SCER004582 SMOE001083 SMOE015912 SPOM000516 TADH003967 TBRU009555 TGON001386 TPSE009786 TRUB024684 TTHE002093 TVAG035197 UMAY000218 VCAR012265 YLIP000525
AGAM002526 ATHA008946 BDEN003796 BFLO034186 BFLO035877 CELE021911 CGLA002702 CINT004369 CMER002902 CNEO000719 CPAR001955 DDIS012292 DHAN002321 DMEL001314 DMEL008768 DRER011321 DRER014415 DRER020279 DRER024858 DRER026447 DRER026850 EHIS004866 EHUX018905 HSAP032535 HSAP045006 HSAP060726 KLAC005063 LMAJ008209 MBRE006392 MMUS003951 MMUS037362 MMUS047873 MPUS006500 NCRA001100 NGRU003293 NVEC001725 OSAT030671 OTAU003065 PBLA000417 PINF006732 PINF015716 PPAT000337 PSOJ023285 PTET024815 PTRI000957 RORY004054 SCER002746 SMOE016504 SPOM001003 SPOM004328 TADH001177 TBRU005104 TPSE007481 TRUB010943 TRUB033963 TRUB034624 TRUB037362 TRUB038267 TTHE010734 TVAG036824 TVAG053231 UMAY002053 YLIP005939
HSAP072176 MMUS038924 NVEC020181 TRUB039245
HSAP022996 MMUS029509
BFLO001213 BFLO001215 BFLO002127 BFLO002191 BFLO003401 BFLO003923 BFLO004034 BFLO004071 BFLO004561 BFLO005248 BFLO005254 BFLO005582 BFLO006862 BFLO007141 BFLO007466 BFLO007610 BFLO009426 BFLO009698 BFLO009719 BFLO009979 BFLO010411 BFLO010796 BFLO011126 BFLO011895 BFLO011919 BFLO012108 BFLO012728 BFLO012865 BFLO013409 BFLO014596 BFLO014648 BFLO015000 BFLO015004 BFLO016166 BFLO018319 BFLO018375 BFLO018574 BFLO018698 BFLO019000 BFLO019188 BFLO019386 BFLO019397 BFLO019460 BFLO019829 BFLO020016 BFLO020055 BFLO020222 BFLO020286 BFLO020288 BFLO020470 BFLO021580 BFLO021910 BFLO022172 BFLO022307 BFLO022471 BFLO022735 BFLO022886 BFLO023411 BFLO023552 BFLO024121 BFLO024265 BFLO024368 BFLO024387 BFLO024918 BFLO025958 BFLO026330 BFLO026586 BFLO026616 BFLO026627 BFLO026644 BFLO026673 BFLO026764 BFLO026987 BFLO027219 BFLO027339 BFLO027387 BFLO027389 BFLO027390 BFLO027448 BFLO027482 BFLO027689 BFLO027768 BFLO027826 BFLO027842 BFLO027873 BFLO027919 BFLO027920 BFLO028022 BFLO028112 BFLO028383 BFLO028396 BFLO028427 BFLO028517 BFLO028769 BFLO028925 BFLO029049 BFLO029226 BFLO029263 BFLO029415 BFLO029854 BFLO030006 BFLO030180 BFLO030201 BFLO030310 BFLO030371 BFLO030581 BFLO030607 BFLO030922 BFLO030923 BFLO031218 BFLO031268 BFLO031354 BFLO031355 BFLO031389 BFLO031515 BFLO031528 BFLO031624 BFLO031638 BFLO031685 BFLO031860 BFLO032077 BFLO032078 BFLO032085 BFLO032169 BFLO032179 BFLO032565 BFLO032587 BFLO032601 BFLO032872 BFLO032910 BFLO033038 BFLO033083 BFLO033116 BFLO033125 BFLO033173 BFLO033219 BFLO033317 BFLO033326 BFLO033433 BFLO033438 BFLO033478 BFLO033529 BFLO033620 DRER003700 DRER004329 DRER006323 DRER016371 DRER017908 DRER017916 DRER018457 DRER019864 DRER020610 DRER020997 HSAP007504 MMUS031326 NCRA005512 NVEC016301 NVEC016346 NVEC017288 NVEC017489 NVEC017676 NVEC017760 NVEC018153 NVEC018217 NVEC018864 NVEC019460 NVEC019528 NVEC019837 NVEC019871 NVEC020397 NVEC023287 NVEC023983 NVEC024272 NVEC024380 NVEC024609 NVEC024632 NVEC024805 NVEC024842 PTRI002057 TRUB018456
DRER015591 HSAP071817 MMUS033667 NGRU015166 TRUB016271
HSAP021429 MMUS008857 TRUB032931 TRUB040365
CREI009428 VCAR001868
AGAM013285 ATHA018000 ATHA027753 BDEN004410 BFLO031455 BFLO050619 CELE015923 CGLA005170 CINT003625 CMER001054 CNEO000268 CNEO000939 DDIS011468 DHAN003285 DMEL019269 DRER020283 EHIS003165 EHIS006668 EHUX002852 EHUX029561 HSAP055304 KLAC000392 LMAJ001976 MBRE004809 MMUS014844 MPUS002333 NCRA000551 NGRU014541 NVEC005874 OSAT000462 OSAT004613 OTAU002250 PBLA000503 PINF004712 PPAT000296 PPAT014822 PPAT027835 PPAT028314 PSOJ005281 PTRI004874 RORY000346 SCER000189 SMOE002038 SMOE020393 SPOM001169 TADH007894 TBRU008672 TPSE007694 TVAG000434 TVAG007222 TVAG010888 TVAG015575 TVAG018371 TVAG026875 TVAG027095 TVAG043205 TVAG049874 TVAG059322 UMAY000801 YLIP003961
ATHA000784 OSAT025892 PINF001630 PSOJ010110 SMOE011657
AGAM011626 ATHA015595 ATHA015722 ATHA019045 CELE000336 CINT013931 CMER000790 CNEO004465 DMEL002213 DRER006973 HSAP028839 MBRE007655 MMUS006551 NCRA004638 NGRU004579 NVEC008611 NVEC020957 OSAT026739 OSAT050303 PINF001764 PPAT000302 PPAT017241 PPAT019519 PPAT026467 PPAT028318 PSOJ010358 PTRI004844 SPOM001138 TADH002394 TPSE007781 TRUB012849
DRER016153 DRER026238 HSAP029993 MMUS032860 TRUB005603
AGAM007773 ATHA023045 BDEN003290 BFLO025498 BFLO033651 CELE005037 CGLA002384 CINT005730 CNEO002377 CREI013023 CREI013969 DDIS009893 DHAN004681 DMEL013704 DRER025280 EHIS002563 EHUX019572 HSAP060203 KLAC000990 LMAJ003177 MBRE007477 MMUS011397 NCRA005709 NGRU013395 NVEC000036 NVEC018645 OSAT050935 OTAU004725 PBLA012903 PINF015809 PPAT001266 PPAT018302 PTET036166 PTET037381 PTRI006445 RORY010479 SCER005883 SMOE016443 SPOM002569 TADH004189 TBRU001443 TPSE001671 TRUB030991 TTHE009690 TTHE013203 TVAG011157 TVAG044082 TVAG045137 TVAG059166 UMAY001033 VCAR009441 YLIP005071
AGAM011319 ATHA000912 BDEN007173 BFLO023783 BFLO042286 CELE013292 CGLA001724 CMER001106 CNEO000876 CREI016215 DDIS004783 DHAN002305 DMEL002196 DRER001031 HSAP020196 KLAC003683 LMAJ001595 MBRE003235 MMUS006781 MPUS007805 NCRA009047 NGRU005670 NVEC001710 NVEC012402 OSAT026780 OTAU006357 OTAU006358 PBLA006537 PBLA010504 PINF006024 PPAT006443 PSOJ007400 PTRI001055 RORY013046 RORY016838 SCER003048 SCER005435 SPOM001772 TADH010309 TBRU001273 TPSE005530 TRUB036561 TTHE016230 TVAG000063 TVAG016654 TVAG034619 TVAG035704 UMAY003853 VCAR014068 YLIP003780
DRER000135 HSAP012359 MMUS034768 TRUB019940
DRER006292 HSAP045986 MMUS044313 TRUB020330 TRUB041836
AGAM004784 ATHA000701 ATHA005622 ATHA006176 ATHA007179 ATHA009335 ATHA012995 ATHA015002 ATHA025960 ATHA027243 ATHA028983 ATHA033108 ATHA033109 BDEN002570 BDEN006409 BFLO028587 BFLO032283 CELE001696 CELE027160 CGLA000510 CINT008193 CINT014998 CINT015266 CMER001825 CNEO001537 CNEO001697 CPAR001029 CPAR002136 CREI000819 CREI011140 DDIS011023 DDIS012884 DHAN000973 DMEL007114 DMEL007930 DMEL016454 DMEL019014 DMEL019567 DRER004049 DRER007173 DRER015794 DRER020909 DRER022608 DRER025755 ECUN000595 EHIS001111 EHIS001339 EHIS001771 EHIS001994 EHIS005846 EHIS008547 EHIS009724 EHUX008795 EHUX013157 EHUX015726 EHUX016518 EHUX021743 EHUX023454 EHUX029924 GINT004064 HSAP003034 HSAP003596 HSAP004686 HSAP008164 HSAP015485 HSAP020103 HSAP041285 HSAP045131 HSAP065226 HSAP070652 KLAC000630 MBRE002293 MBRE005184 MMUS000060 MMUS015906 MMUS021637 MMUS032151 MMUS034865 MPUS000058 MPUS005020 NCRA002554 NCRA004835 NCRA004888 NCRA005682 NCRA005854 NCRA006199 NCRA006557 NCRA006690 NCRA007307 NGRU004938 NGRU006320 NVEC011698 OSAT016849 OSAT025297 OSAT027248 OSAT039378 OSAT039383 OSAT039387 OSAT047068 OSAT052297 OTAU005325 PBLA002152 PBLA002895 PBLA016184 PINF001975 PINF003285 PPAT002260 PPAT003066 PPAT007796 PPAT011359 PPAT012385 PSOJ002144 PTET014127 PTET021231 PTET026055 PTET029029 PTET029326 PTET030777 PTET030785 PTET031999 PTET033292 PTET034789 PTET035360 PTET036024 PTET036826 PTET038918 PTRI000294 PTRI007107 PTRI009136 RORY003672 RORY008943 RORY008992 RORY014388 RORY014438 RORY016308 SCER004809 SCER005251 SMOE004797 SMOE018187 SMOE021537 SPOM000197 SPOM004157 TADH007363 TGON001346 TGON007410 TPSE001542 TRUB007860 TRUB011220 TRUB013857 TRUB035617 TRUB037735 TRUB039394 TRUB040915 TTHE002483 TTHE003205 TTHE005786 TTHE006406 TTHE013590 TVAG004463 TVAG013134 TVAG024390 TVAG024854 TVAG026923 TVAG033997 TVAG055323 TVAG056252 TVAG058440 UMAY003437 VCAR003796 VCAR009152 VCAR012878 YLIP004506
DRER016363 HSAP013770 MMUS025497 TRUB036752 TRUB042160
AGAM003510 AGAM004328 AGAM009792 AGAM012371 ATHA009778 ATHA015978 ATHA016653 ATHA018619 ATHA018967 ATHA019585 ATHA020508 ATHA022728 ATHA029711 ATHA029860 ATHA031267 ATHA032402 BDEN002456 BFLO000296 BFLO000678 BFLO000985 BFLO014737 BFLO014740 BFLO014741 BFLO016442 BFLO022455 BFLO031435 BFLO038241 BFLO038252 BFLO038596 BFLO043329 BFLO043343 BFLO045168 CELE004876 CELE012580 CELE016215 CELE017985 CELE021502 CELE027631 CGLA000044 CINT004150 CINT004691 CINT007173 CINT008492 CINT015554 CNEO002552 CPAR000021 CREI013538 DDIS009749 DHAN000173 DMEL000094 DMEL019027 DMEL020958 DRER000825 DRER006240 DRER008832 DRER010314 DRER012543 DRER014216 DRER014265 DRER017517 DRER017527 DRER018489 DRER018775 EHUX002394 EHUX005040 EHUX006401 EHUX006967 EHUX009605 EHUX011184 EHUX011862 EHUX012489 EHUX013960 EHUX016823 EHUX016831 EHUX020448 EHUX021012 EHUX025145 EHUX028108 HSAP004998 HSAP007878 HSAP012257 HSAP012340 HSAP020033 HSAP024297 HSAP036365 HSAP038497 HSAP043544 HSAP057826 HSAP061821 HSAP076758 HSAP077508 HSAP079011 KLAC001987 LMAJ001561 LMAJ003319 LMAJ007084 MBRE001313 MBRE002995 MBRE007124 MBRE007764 MBRE007848 MMUS002189 MMUS002754 MMUS016894 MMUS021383 MMUS021788 MMUS023231 MMUS026750 MMUS027141 MMUS036854 MMUS041130 MMUS045860 MMUS047554 MMUS048950 MPUS001730 NCRA001116 NCRA001886 NCRA005364 NCRA009129 NGRU000096 NGRU005114 NGRU014563 NVEC000020 NVEC006356 NVEC007881 NVEC009322 NVEC010479 NVEC011801 NVEC014384 NVEC016678 OSAT003857 OSAT024926 OSAT030081 OSAT041635 OTAU005873 PFAL000559 PPAT000711 PPAT007780 PPAT013961 PPAT017374 PPAT018510 PPAT018563 PPAT018641 PTET003484 PTET003578 PTET005107 PTET005194 PTET009166 PTET015131 PTRI000098 PTRI000281 PTRI002399 SCER006692 SMOE007114 SMOE018008 SPOM000647 TADH003307 TADH003308 TADH009765 TBRU006922 TGON003083 TPSE010479 TPSE010785 TRUB001709 TRUB003559 TRUB008073 TRUB009208 TRUB016725 TRUB017996 TRUB018180 TRUB019590 TRUB019958 TRUB023031 TRUB023269 TRUB032580 TRUB036232 TRUB042345 TRUB043591 TRUB044867 TTHE014464 TTHE016513 TTHE017232 TVAG024755 UMAY001865 UMAY002982 VCAR000933 YLIP001790
AGAM000664 AGAM005685 AGAM006418 AGAM006420 AGAM009403 AGAM009404 AGAM011029 AGAM011030 AGAM011031 AGAM011032 ATHA003563 ATHA017570 BFLO003045 BFLO003047 BFLO003048 BFLO003053 BFLO003095 BFLO003096 BFLO003570 BFLO006215 BFLO006746 BFLO011840 BFLO012244 BFLO013933 BFLO015769 BFLO018947 BFLO025796 BFLO027655 BFLO029085 BFLO030338 BFLO030644 BFLO032648 BFLO037640 BFLO050341 CELE004534 CELE005764 CELE006770 CELE007423 CELE007516 CELE018654 CELE023805 CELE023932 CELE026305 CINT002190 CINT003950 CINT012597 CINT013834 CINT014986 CINT015244 CINT015252 CINT016126 CINT017156 DDIS004813 DMEL009033 DMEL015227 DMEL015232 DMEL015301 DMEL015349 DMEL016245 DRER000847 DRER002257 DRER010929 DRER014819 DRER016688 DRER024336 EHUX004501 EHUX011464 EHUX015826 EHUX020807 EHUX022423 HSAP008831 HSAP030319 HSAP043918 HSAP043968 HSAP044021 HSAP067925 HSAP071211 HSAP071231 MBRE004327 MMUS007999 MMUS011871 MMUS012019 MMUS012181 MMUS032495 MMUS050821 MMUS050850 MPUS003906 NCRA009037 NGRU004819 NGRU009754 NVEC006988 NVEC007914 NVEC008894 NVEC016029 NVEC024737 OSAT002725 PPAT033738 RORY008206 RORY008236 RORY016455 SMOE018589 TADH000672 TADH005030 TPSE011287 TRUB004025 TRUB005629 TRUB006569 TRUB010041 TRUB021229 TRUB028710 TRUB042694 TRUB046266
AGAM010653 BFLO020855 BFLO030500 BFLO040763 CELE018837 CINT004798 DMEL006501 DRER009541 HSAP072345 MBRE005795 MMUS041197 TRUB025266
AGAM007331 BFLO018914 BFLO019711 CELE019057 CINT008603 CPAR000649 DMEL017322 DRER003949 HSAP007122 HSAP016618 MBRE007018 MMUS002638 MMUS024489 NVEC015676 TADH005539 TRUB004196 TRUB011596 TRUB012244 TRUB042261
HSAP062537 MMUS000208 TRUB039432
AGAM003518 ATHA021744 CINT016137 DMEL016925 DRER004763 DRER011028 HSAP002373 MMUS010444 OSAT056748 PPAT005313 RORY000416 TRUB026555 TRUB027562 TVAG000170 TVAG000532 TVAG000812 TVAG000991 TVAG001147 TVAG001170 TVAG001361 TVAG001412 TVAG001731 TVAG001967 TVAG002386 TVAG002611 TVAG002620 TVAG002631 TVAG002764 TVAG002863 TVAG003073 TVAG003953 TVAG004000 TVAG004061 TVAG004203 TVAG004391 TVAG004471 TVAG004964 TVAG005352 TVAG006166 TVAG006287 TVAG006990 TVAG007150 TVAG007266 TVAG007277 TVAG007355 TVAG007417 TVAG007421 TVAG007684 TVAG007836 TVAG007847 TVAG008034 TVAG008145 TVAG008187 TVAG008517 TVAG009384 TVAG009437 TVAG009503 TVAG009523 TVAG009754 TVAG009834 TVAG010318 TVAG010323 TVAG010425 TVAG010553 TVAG010558 TVAG010893 TVAG010936 TVAG010940 TVAG011041 TVAG011080 TVAG011087 TVAG011156 TVAG011173 TVAG011842 TVAG011855 TVAG011923 TVAG012328 TVAG012447 TVAG012481 TVAG012670 TVAG012675 TVAG013271 TVAG013311 TVAG013705 TVAG014052 TVAG014231 TVAG014662 TVAG014881 TVAG014989 TVAG015114 TVAG015118 TVAG015214 TVAG015352 TVAG015377 TVAG015380 TVAG015773 TVAG015861 TVAG016398 TVAG016492 TVAG016639 TVAG016694 TVAG016715 TVAG016725 TVAG016741 TVAG016762 TVAG017006 TVAG017150 TVAG017288 TVAG017332 TVAG017333 TVAG017628 TVAG017633 TVAG017692 TVAG017699 TVAG019231 TVAG019494 TVAG019549 TVAG019588 TVAG019657 TVAG020208 TVAG021485 TVAG021561 TVAG022489 TVAG022676 TVAG023274 TVAG023582 TVAG023583 TVAG023617 TVAG024284 TVAG024420 TVAG025183 TVAG025549 TVAG026051 TVAG027113 TVAG027233 TVAG027917 TVAG028200 TVAG028422 TVAG028529 TVAG028533 TVAG028829 TVAG029105 TVAG029550 TVAG030633 TVAG030646 TVAG030913 TVAG031062 TVAG031470 TVAG032160 TVAG032456 TVAG032550 TVAG033174 TVAG034627 TVAG035063 TVAG035153 TVAG035330 TVAG035486 TVAG035553 TVAG035751 TVAG051559 TVAG054030 TVAG056175
HSAP048064 MMUS043852
HSAP022782 HSAP022846 HSAP022934 HSAP026621 MBRE003978 MMUS021011
AGAM006029 CELE009267 CINT016614 DMEL014954 DRER004071 DRER009466 DRER015150 HSAP044083 HSAP048437 MMUS011486 MMUS049064 TADH001232 TADH009089 TADH010136 TRUB011697 TRUB028570
PINF008581 PSOJ008699 PTET014114 PTET021048 PTET023973 PTET025032 PTET025075 PTET026349 PTET028945 PTET031430 PTET032507 PTET037813
ATHA021637 DRER007633 DRER016858 DRER019699 HSAP039545 TRUB020193
AGAM004067 ATHA006728 BFLO046192 CELE016030 CINT011733 DMEL019684 DRER005622 DRER017325 EHIS001222 EHIS005250 EHUX004856 EHUX027216 HSAP013395 HSAP014301 MMUS022721 MMUS044946 NGRU015218 NVEC006541 PINF002818 PSOJ001592 PTET010605 PTET012481 PTET026389 PTET029241 PTRI002722 PTRI008133 TADH000659 TPSE003274 TPSE003320 TPSE007295 TPSE007957 TRUB007573 TRUB036398 TRUB039463 TTHE002135
BFLO030967 DRER012912 HSAP059617 MMUS047309 TRUB036979 TRUB037072
AGAM013312 AGAM013870 ATHA018316 ATHA030422 ATHA031996 BDEN002631 BFLO027490 BFLO032062 CELE004665 CINT000725 CMER001987 CNEO003209 DDIS008797 DMEL012556 DRER000844 HSAP012333 LMAJ001573 MBRE008472 MMUS001424 MPUS004403 NCRA008989 NGRU013305 NVEC002206 OSAT050851 OTAU005846 PBLA002878 PINF013620 PPAT003517 PPAT004224 PSOJ015376 RORY014192 SMOE018793 SPOM001227 TADH005004 TBRU009453 TRUB037651 TVAG050483 TVAG058035 UMAY001545 YLIP000048
BDEN004245 BFLO041657 BFLO047095 CELE007331 CINT001627 CINT015409 DRER022143 HSAP024311 MMUS024788 NGRU005779 NVEC003299 PINF003519 PSOJ024994 TPSE002081 TRUB032777
AGAM004981 AGAM005834 ATHA015636 ATHA019468 ATHA026564 ATHA027434 BDEN002617 BDEN003206 BFLO026252 BFLO033881 BFLO043028 BFLO050546 CELE001582 CELE003847 CELE010970 CGLA000079 CGLA000483 CGLA002693 CINT005937 CINT006425 CMER000293 CMER001490 CMER003915 CNEO003669 CNEO005397 CPAR001467 CPAR002912 CREI000249 CREI012622 CREI016468 DDIS004677 DDIS008122 DDIS013058 DHAN000313 DHAN001938 DHAN005001 DMEL009048 DMEL016474 DRER008531 DRER021842 ECUN000230 ECUN000240 EHIS001541 EHIS003241 EHIS005484 EHUX009775 EHUX013529 EHUX024430 GINT002253 GINT003835 HSAP064653 HSAP068686 KLAC000027 KLAC000355 KLAC003648 LMAJ000009 LMAJ001704 LMAJ003479 MBRE002387 MBRE006273 MMUS016718 MMUS022570 MPUS003914 MPUS003915 MPUS009343 MPUS009551 NCRA003874 NCRA007692 NCRA008583 NGRU001584 NGRU004868 NGRU005333 NVEC003779 OSAT002670 OSAT010680 OSAT020938 OSAT052776 OTAU002309 OTAU002795 OTAU003456 PBLA001876 PBLA003727 PBLA007307 PFAL001197 PFAL002421 PFAL004142 PINF002893 PINF008169 PINF011783 PPAT004173 PPAT015028 PPAT024865 PPAT028528 PSOJ001679 PSOJ004362 PSOJ010894 PTET002584 PTET014970 PTET015918 PTET030222 PTET038189 PTET039358 PTRI002768 PTRI002902 PTRI008675 RORY004321 RORY008730 RORY009302 RORY016021 SCER001898 SCER002205 SCER002499 SMOE004894 SMOE014443 SMOE017883 SPOM002024 SPOM002977 SPOM003999 TADH000947 TADH005083 TADH011024 TBRU008999 TBRU009920 TGON001341 TGON006592 TPSE008858 TPSE010082 TPSE011108 TRUB016945 TRUB047529 TTHE005658 TTHE017287 TVAG026060 TVAG046039 TVAG056037 UMAY000855 UMAY004782 UMAY006184 VCAR009984 VCAR013758 VCAR014343 YLIP003197 YLIP003879 YLIP004828
AGAM013568 BFLO001862 BFLO011019 CELE020592 DMEL000728
DRER016221 HSAP027743 MMUS022626 TRUB026999 TRUB033909
BFLO029155 BFLO030429 CELE013248 CINT000566 CINT000567 CINT002354 DRER010552 HSAP035242 MMUS010088 TRUB014175
AGAM009974 BFLO017986 BFLO018115 CELE004740 CINT006181 CINT006184 DMEL008797 DRER008657 GINT005062 HSAP008632 HSAP009608 MBRE003252 MMUS025344 MMUS032979 MMUS040146 NVEC012102 TADH002116 TRUB028254 TRUB044611 TVAG045288
AGAM002639 BFLO037741 BFLO038848 CELE007377 CINT018791 DMEL009591 HSAP009036 MBRE007093 MMUS034067 NVEC002224 TADH000771 TRUB044854
BFLO004097 BFLO010968 BFLO012762 BFLO018241 BFLO019022 BFLO026765 BFLO028888 HSAP051411 MMUS032760
ATHA009534 ATHA026487 ATHA031890 CMER004813 CREI003560 EHUX015730 MPUS005434 OSAT024638 OTAU003759 PPAT001063 PPAT027372 PTRI002629 SMOE009265 TPSE011723 VCAR009604
HSAP006884 MMUS038230 NVEC022027 TRUB015896
AGAM006697 DMEL017381 DRER027877 HSAP041467 MMUS043256 TGON001120 TRUB023426
AGAM009610 CELE004800 CELE025809 CELE026181 DMEL007791 DRER007172 DRER023145 HSAP056631 MMUS001903 TRUB008702 TRUB010201 TRUB021746 TRUB024179
BDEN005461 BFLO026434 BFLO043236 CREI015346 EHUX010658 HSAP077578 LMAJ007487 MBRE002046 MMUS010037 MPUS002617 NGRU008688 NVEC018125 PFAL002480 PINF000595 PPAT034133 PSOJ015629 PTET000624 PTET024596 PTET037793 PTET038696 SMOE020165 TADH003413 TBRU009810 TGON005806 TTHE000763 TTHE004714 TVAG054582 VCAR003173
DRER013965 HSAP032224 MMUS032711 TRUB038026
AGAM004980 ATHA014795 ATHA019816 BDEN001901 CELE000986 CELE027659 CGLA001282 CINT012949 CINT016831 CMER001325 CNEO003375 CPAR001095 CREI006061 DDIS012760 DDIS013185 DHAN004868 DMEL016516 DRER003338 DRER009845 ECUN000813 EHIS004624 EHIS005929 EHIS006059 EHIS006959 EHIS007713 EHIS008072 EHIS008203 EHIS008237 EHIS008483 EHUX002034 EHUX005529 EHUX022316 EHUX022506 HSAP019818 KLAC002266 LMAJ001614 MBRE000851 MMUS029455 MPUS008588 MPUS009710 NCRA001167 NGRU004513 NVEC023996 OSAT004529 OTAU004709 PBLA015368 PFAL004147 PINF004918 PPAT008434 PSOJ018060 PSOJ019093 PTET010744 PTET016499 PTET020729 PTET022629 PTET027253 PTET029980 PTET037838 PTET038452 PTRI004239 RORY002085 SCER004218 SMOE002054 SPOM003822 TADH002640 TADH011365 TBRU006809 TGON004164 TPSE009346 TRUB036167 TTHE015465 TVAG004087 TVAG004135 UMAY003243 VCAR006679 VCAR012058 YLIP004307
AGAM011213 ATHA001222 ATHA003679 ATHA004665 ATHA004702 ATHA016691 ATHA025664 BDEN006922 BFLO018428 BFLO023123 CELE004175 CGLA001025 CGLA003441 CINT019282 CMER003278 CNEO002656 CPAR001110 CREI011393 DDIS001488 DDIS002360 DDIS005908 DDIS007520 DDIS008658 DDIS008864 DHAN004434 DMEL005591 DRER007166 DRER015254 DRER017648 ECUN000526 EHUX032402 HSAP017500 HSAP021450 KLAC001386 MBRE003502 MBRE006091 MBRE006311 MMUS006146 MMUS043070 MPUS005485 MPUS005488 NCRA002237 NGRU014070 NVEC008129 OSAT029825 OSAT051376 OTAU003061 PBLA001058 PBLA001793 PBLA008842 PINF005704 PPAT001053 PPAT003741 PPAT003815 PPAT018506 PPAT025841 PSOJ006965 PTET004026 PTET017180 PTET033150 PTET035178 PTET036148 PTRI000426 RORY001173 RORY005587 RORY008762 RORY010148 RORY014064 RORY016452 SCER002177 SMOE011197 SMOE014889 SPOM001180 SPOM002888 SPOM004054 TADH006676 TGON003660 TPSE007025 TRUB026941 TRUB040896 TRUB042579 TTHE008109 TTHE013658 TTHE013667 TVAG000078 TVAG049807 UMAY002706 VCAR004557 YLIP003621
AGAM004118 ATHA023561 BDEN003955 BFLO006850 BFLO046442 CELE012050 CGLA004662 CINT000630 CMER001022 CNEO002000 CPAR001760 CREI004602 DDIS011203 DHAN005640 DMEL012834 DRER004380 DRER004434 GINT002128 HSAP054915 KLAC001748 MBRE007180 MMUS016828 MPUS004263 NCRA000035 NGRU010062 NGRU013285 NVEC016004 OSAT051483 OTAU000042 PFAL002304 PFAL003206 PINF012820 PINF016805 PINF017425 PPAT012237 PPAT024102 PPAT026567 PSOJ011755 PTRI010221 RORY001344 SCER003156 SMOE008952 SMOE015099 SPOM002774 TADH009200 TGON003318 TPSE010476 TRUB045687 TVAG057821 UMAY000148 UMAY005455 VCAR005097 YLIP005923
AGAM006270 BFLO036822 BFLO041544 CELE007723 CINT018256 CPAR003504 DDIS000690 DMEL020945 DRER021313 EHIS007218 HSAP037044 LMAJ003946 MBRE002532 MMUS003301 NGRU001473 NVEC015644 OSAT025285 OTAU002789 PINF003926 PPAT004992 PSOJ006715 PTET019251 PTET029878 SCER001467 SMOE007593 TADH001220 TBRU004954 TPSE010707 TRUB003774 TTHE008592 TTHE008593 TTHE008594 TTHE009103 TTHE010414 TTHE010814 TTHE012321 TTHE015464 TTHE017674 TTHE018316 TTHE019963 TVAG016910
DRER020654 DRER021948 EHIS008692 HSAP050356 MMUS032150 PBLA010558 TRUB029590 TRUB038067
AGAM007863 BDEN007195 BFLO017946 BFLO026669 CELE019932 CINT014203 CREI015550 DMEL000134 DRER021193 GINT001547 HSAP009740 LMAJ006728 MBRE002764 MMUS035325 MPUS009540 NGRU002651 NVEC010294 PINF002882 PPAT025523 PSOJ001671 PTET038178 PTET039354 SMOE008981 TADH008333 TBRU009700 TGON006693 TRUB037977 TTHE019926 TVAG007698 TVAG008489 TVAG013713 TVAG036860 TVAG046448 VCAR002778
HSAP054586 HSAP062367 MMUS049922 TTHE023188
DRER005050 HSAP059960 MMUS044031 TRUB002505
BFLO005163 BFLO009021 BFLO016906 CMER001783 DHAN004074 DRER014109 DRER014115 HSAP035595 MMUS039871 TRUB036349
AGAM011249 BFLO002931 BFLO002932 BFLO007314 BFLO007997 BFLO009107 BFLO009338 BFLO016573 BFLO017264 BFLO019197 BFLO020135 BFLO027995 BFLO030474 BFLO032021 BFLO038345 BFLO040558 CELE027544 CINT018163 DMEL000777 DRER006699 DRER019885 HSAP053505 MMUS019131 TRUB010881 TRUB019198 TRUB044877
PINF015538 PSOJ024778
DRER001540 DRER005974 HSAP017817 MMUS042954 TRUB035427
ATHA004763 ATHA007129 ATHA007239 ATHA007266 OSAT050188 PPAT033204 SMOE001954 SMOE022253
DRER000410 DRER022549 HSAP027898 MMUS019697 TRUB042229 TRUB046556
PINF006598 PSOJ023631 TPSE004450
DRER023869 HSAP061267 MMUS004091 TRUB005510
AGAM008833 ATHA009021 ATHA018627 ATHA023167 ATHA031425 BFLO016819 BFLO018563 BFLO037558 CELE019356 CINT019501 DDIS003844 DMEL017084 DRER014983 DRER026307 ECUN001079 EHIS009103 HSAP019766 HSAP053947 MMUS004820 MMUS038790 MPUS006842 MPUS009860 NVEC001110 NVEC025263 PPAT028350 SMOE004648 TADH004553 TRUB014278 TRUB038956
DDIS009981 PINF016267 PSOJ020169
DRER007331 HSAP040828 MMUS016904 TBRU006621 TRUB031052 TRUB035571 VCAR014465
AGAM000993 ATHA014657 ATHA014701 BDEN006102 BFLO031293 BFLO048448 CELE000184 CGLA004067 CINT005031 CINT018105 CMER001967 CNEO000397 CPAR003207 CREI015753 DDIS001617 DHAN000368 DMEL008655 DRER005329 EHIS004013 EHIS005551 EHUX023152 HSAP030686 KLAC000344 MBRE008321 MMUS015942 MPUS009997 NCRA000351 NGRU001931 NVEC024129 OSAT046079 OTAU005443 PBLA014256 PFAL003052 PINF006717 PPAT002560 PPAT003881 PPAT003938 PSOJ023323 PTET017081 PTET035070 PTRI002409 RORY006172 SCER003494 SMOE020356 SPOM002139 TADH006913 TBRU000934 TGON003851 TPSE009309 TRUB039941 TTHE003253 TVAG030406 UMAY000737 VCAR001914 YLIP002677
AGAM007384 ATHA004615 BFLO041830 CINT019807 CREI014710 DDIS011378 DMEL002222 DRER021904 HSAP015752 MBRE007672 MMUS007550 MPUS001355 NCRA002394 NGRU005704 OSAT046131 OTAU007089 PPAT002829 SMOE006485 SPOM003528 TADH003325 TRUB014391 VCAR005832
HSAP010737 MMUS045145
AGAM000412 BFLO025854 BFLO047003 CELE011510 CINT018565 DMEL009991 DRER001148 DRER004713 DRER005467 HSAP009841 HSAP042420 MMUS014392 MMUS034485 NVEC006160 TADH002555 TRUB008402 TRUB009582 TRUB021922
CINT017743 DRER003242 HSAP069238 MMUS002270 TRUB025056
AGAM001866 ATHA011865 ATHA013575 BDEN001614 CELE009404 CGLA002133 CINT012105 CMER001912 CNEO001039 CPAR002576 CREI000611 DDIS003223 DHAN005265 DMEL021014 DRER020890 ECUN000422 EHIS000502 GINT000127 HSAP053418 KLAC000010 LMAJ004953 MBRE000967 MMUS048559 MPUS004054 NCRA006531 NGRU011883 NVEC003278 OSAT046034 OSAT046035 OSAT046038 OTAU000755 PBLA000192 PFAL002363 PINF014550 PSOJ001115 PTET002005 PTRI007835 RORY012367 SCER004356 SPOM001596 TADH005560 TBRU004877 TGON006247 TRUB017046 TVAG022281 TVAG029414 TVAG036526 TVAG036650 UMAY004389 VCAR006091 YLIP000021
CREI002173 EHUX026323 VCAR003714
PINF003392 PSOJ002312
ATHA028681 ATHA032557 CMER002812 CREI014744 EHUX003957 EHUX007025 MPUS001869 OSAT024622 OSAT041895 OTAU003622 PPAT003686 PPAT003687 PTRI005473 SMOE016526 TPSE002230 TPSE008476 VCAR005853
DRER006462 HSAP050550 MMUS029622 NCRA007386 TRUB002805
PINF006196 PSOJ007749
BFLO004730 BFLO004733 CINT013375 HSAP023196 MMUS017741 NVEC010066 TADH004424 TBRU000386
AGAM000191 BFLO007608 BFLO012833 CELE002862 DDIS002832 DDIS005701 DDIS007943 DDIS007944 DDIS008763 DDIS009063 DDIS009587 DDIS009590 DDIS011031 DDIS011998 DDIS012231 DDIS012839 DMEL004433 DRER004253 DRER007194 EHIS003608 EHIS004672 HSAP030057 HSAP070681 MBRE000319 MBRE000383 MBRE001397 MBRE003135 MBRE003420 MBRE004175 MBRE005204 MBRE005324 MBRE005625 MBRE005958 MMUS005130 MMUS017066 NVEC005458 TRUB002337 TRUB006358 TRUB008315 TRUB024053 TRUB040929 TRUB045280
AGAM012302 BFLO009195 BFLO020503 CINT001663 DMEL007274 DRER020028 DRER021977 HSAP064778 MMUS015367 NVEC016632 NVEC024313 NVEC024542 TADH007647 TRUB047456
BFLO003897 BFLO004156 BFLO008357 BFLO011583 BFLO012742 BFLO014096 BFLO015696 BFLO016461 BFLO018061 BFLO019225 BFLO020210 BFLO020578 BFLO021173 BFLO021607 BFLO023695 BFLO026910 DRER014619 HSAP021523 MMUS049421 TRUB013621
BFLO006789 BFLO011303 BFLO013301 DRER012010 DRER013217 DRER017786 HSAP029795 MMUS033469 TRUB004513 TRUB019088 TRUB038331
PINF000244 PSOJ016078 PTRI007039
AGAM013220 ATHA010110 ATHA013281 BDEN008206 BFLO026406 BFLO049991 CELE023442 CINT012484 CNEO006312 CREI011321 DDIS006192 DHAN004313 DMEL002020 DRER007027 DRER021021 EHIS006336 HSAP027518 HSAP036240 LMAJ001494 MBRE007650 MMUS025280 MMUS048636 MPUS007618 NCRA007675 NGRU005082 NVEC000030 NVEC010961 OSAT046350 OSAT046372 OTAU004655 PBLA014074 PINF001341 PPAT002276 PPAT006640 PSOJ009571 PTET030556 PTET035363 PTET038535 PTET038951 PTRI004644 RORY011602 SMOE021455 SPOM001695 TADH010467 TBRU010522 TGON006680 TPSE010690 TRUB003378 TRUB014446 TTHE005218 TVAG014330 TVAG024831 TVAG029825 TVAG035254 TVAG039930 TVAG042082 TVAG054849 TVAG059058 UMAY003477 VCAR004503 YLIP003354
PINF014337 PSOJ019343
AGAM000900 BDEN007348 BFLO030953 BFLO030959 CELE007325 CELE024794 CGLA002785 CGLA004725 CINT010671 CNEO003905 CPAR001723 DHAN001482 DMEL006929 DRER021087 EHUX031913 HSAP078564 KLAC002058 MBRE001401 MMUS010191 MMUS045095 MMUS045102 NCRA003391 NVEC019146 PBLA007049 PFAL001359 PFAL002494 PINF009620 PSOJ006386 RORY007492 SCER004175 SPOM004749 TADH004294 TGON006830 TPSE006078 TRUB030743 TRUB032657 UMAY006348 YLIP001557
AGAM009210 CELE006923 CINT010891 DDIS003055 DMEL006525 NGRU014790
PINF011090 PINF011092 PSOJ022657 PSOJ024605 PSOJ024606
DRER002199 HSAP001667 MMUS002185 TRUB003102 TRUB022399
DRER012586 HSAP077515 MMUS003683 TRUB015980
AGAM013068 BDEN005947 BFLO013117 BFLO046775 CELE000928 CINT000145 CREI006585 DMEL006718 EHUX004220 HSAP020178 HSAP048506 LMAJ005893 MBRE004272 MMUS027817 MPUS007387 NGRU013288 NVEC002201 NVEC012802 PINF015333 PPAT028592 PSOJ003626 PTET014488 TADH004931 TBRU009354 TPSE002598 TRUB023018 TRUB035842 TTHE003824 TVAG013862 TVAG027328 TVAG049747 TVAG052561 VCAR002813
HSAP018192 HSAP075392 HSAP076501 MMUS034425 MMUS037333 MMUS045058
DRER000477 HSAP043169 MMUS036283 TGON007326 TRUB033992 TVAG055850
PINF006176 PSOJ007710
HSAP005748 MMUS029726
DRER017032 HSAP022370 MBRE005904 MMUS039060 TRUB037394
AGAM013500 ATHA001472 ATHA009755 BDEN003044 BFLO049438 BFLO050640 CELE003217 CGLA002629 CINT016639 CMER000487 CNEO003182 CPAR000281 CREI004638 DDIS006214 DHAN002800 DMEL008842 DRER025679 ECUN000923 EHIS003751 EHUX020973 GINT000546 HSAP067165 KLAC004089 LMAJ004834 MBRE002740 MMUS044173 MPUS001146 NCRA008710 NGRU015698 NVEC015842 OSAT012817 OSAT044440 OSAT044441 OTAU002994 PBLA003603 PFAL004699 PINF013777 PPAT012127 PPAT014162 PPAT032150 PSOJ012718 PTET016753 PTET016958 PTET017756 PTET018665 PTET019002 PTET029004 PTET036845 PTRI007359 RORY000706 RORY005485 SCER003556 SMOE017006 SMOE021946 SPOM002522 TADH001972 TBRU005174 TGON002538 TPSE009255 TRUB025681 TTHE000514 TVAG002808 TVAG003167 TVAG050059 UMAY004173 VCAR004102 YLIP004477
CELE026151 DRER025442 HSAP067703 MMUS021188 TRUB008117 UMAY005039
PINF006034 PSOJ007144 PSOJ007392
AGAM008873 ATHA031259 ATHA033192 BDEN003759 BFLO009287 BFLO036311 CELE006754 CELE009848 CGLA004490 CINT018386 CNEO001158 DHAN003152 DMEL019551 DRER002843 DRER002851 DRER014903 DRER023097 ECUN000122 EHUX023990 HSAP011505 HSAP044463 KLAC000721 MBRE002598 MMUS010818 MMUS033010 MPUS008557 NCRA007189 NVEC009477 OTAU004683 PBLA002381 PINF000379 PINF016779 PSOJ015912 RORY010186 SCER005572 SPOM004752 TADH007635 TPSE010994 TRUB002246 TRUB020290 UMAY001230 YLIP001109
AGAM000619 DMEL020022 EHUX031219
HSAP073894 MMUS048804
HSAP067688 MMUS021917 TRUB013738
BFLO029403 CINT013380 DRER017711 DRER021955 DRER023333 DRER025424 HSAP067674 MMUS022541 TRUB008927
AGAM008488 BDEN004549 BFLO011663 BFLO020067 BFLO020068 CELE005612 DMEL015547 DRER019656 HSAP004554 MMUS026079 NGRU004565 NVEC027000 PBLA010607 RORY000218 TADH006677 TRUB029430
AGAM001629 AGAM002095 AGAM002762 AGAM003910 AGAM004610 AGAM005216 AGAM009527 AGAM009789 AGAM011273 AGAM011396 AGAM011547 AGAM011815 AGAM012352 ATHA002665 ATHA002922 ATHA002954 ATHA004849 ATHA005074 ATHA005200 ATHA005836 ATHA006074 ATHA008640 ATHA009415 ATHA010362 ATHA010366 ATHA011437 ATHA011450 ATHA014313 ATHA018624 ATHA021351 ATHA023950 ATHA028458 ATHA028462 BDEN001009 BDEN003862 BDEN005497 BDEN006624 BDEN007457 BDEN008139 BFLO000569 BFLO000988 BFLO008987 BFLO014839 BFLO018306 BFLO020659 BFLO020685 BFLO022675 BFLO025548 BFLO026157 BFLO029006 BFLO029765 BFLO029832 BFLO030521 BFLO033558 BFLO037918 BFLO045332 BFLO046088 BFLO046627 BFLO048454 BFLO048516 BFLO048571 CELE002864 CELE002917 CELE005806 CELE006160 CELE006537 CELE009328 CELE009661 CELE010610 CELE010878 CELE015020 CGLA001466 CGLA001495 CGLA001677 CGLA002432 CGLA002717 CGLA003127 CGLA003616 CINT003717 CINT003963 CINT005062 CINT007948 CINT008339 CINT009620 CINT009917 CINT012836 CINT014650 CINT014947 CINT015226 CINT019122 CINT019245 CMER000360 CMER000646 CMER000838 CMER002188 CMER003436 CMER003477 CNEO000288 CNEO000839 CNEO001549 CNEO001554 CNEO002070 CNEO003281 CNEO003642 CNEO005587 CNEO005969 CNEO006402 CPAR000183 CPAR000239 CPAR001077 CPAR001764 CPAR002494 CPAR003169 CPAR003559 CREI002133 CREI003119 CREI003688 CREI008379 CREI011437 CREI011438 CREI012674 CREI014819 CREI015293 DDIS001342 DDIS002067 DDIS002933 DDIS002934 DDIS003335 DDIS004700 DDIS009536 DDIS009537 DDIS009538 DDIS011903 DDIS012212 DDIS012265 DDIS012450 DDIS012540 DDIS012711 DDIS012738 DDIS012853 DDIS012913 DDIS012914 DDIS012915 DHAN000387 DHAN000995 DHAN002724 DHAN003350 DHAN003875 DHAN004210 DHAN005580 DMEL000846 DMEL001941 DMEL003310 DMEL003556 DMEL004045 DMEL004329 DMEL005941 DMEL008083 DMEL015015 DMEL018749 DMEL020015 DMEL020559 DMEL021155 DMEL021470 DRER001673 DRER002478 DRER004365 DRER006740 DRER008761 DRER009534 DRER009913 DRER011363 DRER018339 DRER018941 DRER019647 DRER022298 DRER022841 DRER025446 ECUN000461 ECUN000506 ECUN000567 ECUN000835 EHIS001628 EHIS001973 EHIS004081 EHIS004468 EHIS005787 EHIS006446 EHIS006727 EHIS007727 EHIS009124 EHIS009201 EHIS009313 EHUX003091 EHUX004799 EHUX004800 EHUX009177 EHUX009550 EHUX013480 EHUX013505 EHUX013697 EHUX015654 EHUX016689 EHUX017348 EHUX017753 EHUX021042 EHUX022501 EHUX024615 EHUX026379 EHUX027058 EHUX027171 EHUX028294 EHUX028922 EHUX029056 GINT001071 GINT001442 GINT001802 GINT002433 GINT003157 GINT004304 HSAP000713 HSAP000788 HSAP000930 HSAP002516 HSAP002551 HSAP012842 HSAP019942 HSAP021573 HSAP022675 HSAP032038 HSAP033915 HSAP034551 HSAP036176 HSAP044846 HSAP047056 HSAP048074 HSAP048863 HSAP061756 HSAP067835 HSAP069520 HSAP069920 HSAP072730 KLAC000327 KLAC000520 KLAC000978 KLAC002087 KLAC004145 KLAC004629 KLAC004996 LMAJ001947 LMAJ002744 LMAJ003760 LMAJ004574 LMAJ004885 LMAJ005465 LMAJ005710 LMAJ007881 LMAJ008031 LMAJ008120 MBRE001728 MBRE002737 MBRE002858 MBRE002900 MBRE003360 MBRE004708 MBRE007058 MBRE007284 MBRE007351 MBRE007475 MMUS002085 MMUS010147 MMUS011444 MMUS013213 MMUS015735 MMUS020077 MMUS022385 MMUS028079 MMUS029157 MMUS034355 MMUS036222 MMUS039788 MMUS048412 MMUS048786 MMUS049222 MPUS000224 MPUS000357 MPUS001317 MPUS001667 MPUS002346 MPUS002966 MPUS005139 MPUS005503 MPUS006276 MPUS006610 MPUS007304 MPUS007845 MPUS008004 MPUS008317 MPUS008558 MPUS009907 NCRA001007 NCRA001418 NCRA002378 NCRA003314 NCRA004969 NCRA005430 NCRA005804 NCRA007719 NCRA008022 NGRU000782 NGRU001129 NGRU001449 NGRU001618 NGRU005723 NVEC003251 NVEC006595 NVEC008559 NVEC009346 NVEC010172 NVEC011389 NVEC013402 NVEC014178 NVEC015222 NVEC015396 NVEC015921 NVEC015967 NVEC019644 NVEC025219 OSAT006356 OSAT011588 OSAT018332 OSAT023279 OSAT025758 OSAT027115 OSAT032683 OSAT037765 OSAT041580 OSAT041826 OSAT044756 OSAT047532 OSAT050432 OSAT051464 OSAT052281 OSAT056248 OTAU000234 OTAU000703 OTAU001470 OTAU001905 OTAU002007 OTAU002188 OTAU002285 OTAU002428 OTAU002614 OTAU003588 OTAU004063 OTAU004084 OTAU004911 OTAU006916 OTAU007560 PBLA000419 PBLA010940 PBLA011884 PBLA013512 PFAL002188 PFAL002746 PFAL002842 PFAL003026 PFAL003264 PFAL004366 PFAL004395 PFAL004562 PINF002175 PINF002812 PINF004494 PINF006945 PINF008249 PINF009098 PINF010636 PINF010872 PINF011175 PINF011440 PINF013792 PPAT000103 PPAT001068 PPAT001309 PPAT004967 PPAT010035 PPAT012934 PPAT014126 PPAT014384 PPAT017876 PPAT017879 PPAT026795 PPAT028234 PPAT033713 PSOJ004074 PSOJ005600 PSOJ011947 PSOJ012740 PSOJ012813 PSOJ019465 PSOJ024755 PTET016594 PTET017101 PTET017347 PTET020775 PTET030692 PTET031075 PTET038569 PTET038574 PTET038611 PTET038727 PTET038971 PTET039467 PTRI000939 PTRI001207 PTRI004099 PTRI004404 PTRI005003 PTRI007661 PTRI007688 PTRI008239 PTRI009730 RORY000191 RORY003286 RORY007514 RORY008917 RORY008998 RORY010262 RORY014090 RORY014432 RORY016028 SCER002132 SCER002755 SCER002900 SCER003580 SCER005128 SCER005799 SCER005941 SMOE002228 SMOE002229 SMOE002392 SMOE003134 SMOE003301 SMOE003512 SMOE004164 SMOE004521 SMOE007059 SMOE008248 SMOE017046 SMOE017658 SMOE018866 SMOE021594 SMOE022108 SPOM000146 SPOM000654 SPOM000740 SPOM001151 SPOM002551 SPOM003912 SPOM003928 SPOM003932 SPOM004130 TADH000099 TADH000100 TADH000353 TADH001141 TADH001528 TADH001763 TADH002039 TADH005525 TADH007409 TADH007929 TBRU000011 TBRU001015 TBRU002691 TBRU002883 TBRU003227 TBRU003426 TBRU005902 TBRU006617 TBRU007420 TBRU008316 TBRU009038 TGON000303 TGON001047 TGON001319 TGON004065 TGON004997 TGON006130 TGON006858 TGON007986 TPSE000021 TPSE000028 TPSE005082 TPSE005384 TPSE009242 TPSE009657 TPSE010085 TPSE010561 TPSE010715 TPSE011306 TPSE011494 TRUB002377 TRUB002858 TRUB004908 TRUB005681 TRUB007955 TRUB009629 TRUB011766 TRUB016518 TRUB020706 TRUB026109 TRUB026601 TRUB028425 TRUB035776 TRUB037645 TRUB042081 TRUB045080 TTHE002411 TTHE004100 TTHE004436 TTHE005568 TTHE014570 TTHE019142 TTHE024384 TTHE024526 TTHE025868 TVAG003322 TVAG008196 TVAG008564 TVAG029731 TVAG033772 TVAG035198 TVAG049929 TVAG056605 UMAY000419 UMAY000574 UMAY001098 UMAY002076 UMAY003936 UMAY004188 UMAY004464 UMAY004665 UMAY005743 UMAY005767 VCAR001016 VCAR003210 VCAR003248 VCAR003603 VCAR004240 VCAR004591 VCAR005316 VCAR009210 VCAR011987 VCAR012579 VCAR014583 VCAR014640 YLIP001029 YLIP001122 YLIP001149 YLIP001304 YLIP001718 YLIP002974 YLIP003636
AGAM009319 ATHA003825 ATHA007309 ATHA009153 ATHA009468 ATHA015879 ATHA016593 ATHA016615 ATHA019014 ATHA020696 ATHA023306 ATHA028265 ATHA031763 BDEN000606 BDEN006036 BDEN006769 BFLO023227 CELE013177 CELE016723 CELE017251 CGLA000017 CINT012245 CMER003472 CNEO001096 CREI001814 CREI003375 CREI007025 CREI010250 CREI016099 DDIS009184 DDIS011392 DHAN000374 DMEL018141 DRER000759 DRER004200 DRER005936 DRER006995 DRER008451 DRER020169 EHIS001952 EHIS004488 EHIS005962 EHIS006578 EHIS007864 EHIS008412 EHIS008754 EHIS009031 EHUX012582 GINT001439 GINT001440 HSAP031982 HSAP035038 HSAP038850 HSAP068242 KLAC000373 LMAJ003835 LMAJ005426 LMAJ007644 LMAJ008240 MBRE001074 MBRE001192 MBRE007068 MMUS002853 MMUS003398 MMUS018207 MMUS045720 MPUS004471 MPUS008441 MPUS008990 NCRA004119 NCRA004469 NGRU000655 NGRU000837 NGRU001488 NGRU012237 NVEC014695 NVEC014696 OSAT000686 OSAT004060 OSAT004872 OSAT011138 OSAT019883 OSAT033557 OSAT039232 OSAT040920 OSAT043659 OSAT046444 OSAT057659 OTAU003510 PBLA001071 PBLA002412 PBLA005633 PBLA009651 PBLA014768 PINF004717 PINF005628 PINF009220 PINF010573 PINF011118 PPAT002792 PPAT003373 PPAT009849 PPAT009966 PPAT029181 PSOJ005276 PSOJ005834 PSOJ005843 PSOJ019583 PSOJ021434 PSOJ024639 PTET001010 PTET002034 PTET005331 PTET007356 PTET007605 PTET007809 PTET008908 PTET010301 PTET013915 PTET017345 PTET017346 PTET018298 PTET022921 PTET023538 PTET025520 PTET025932 PTET027575 PTET027853 PTET028788 PTET028792 PTET028793 PTET029632 PTET029678 PTET030088 PTET030290 PTET030999 PTET031910 PTET032357 PTET032358 PTET032362 PTET033099 PTET038488 PTET038680 PTET038843 PTET039437 PTRI007050 PTRI009214 PTRI009271 RORY001260 RORY003128 RORY004926 RORY010184 RORY011319 RORY013038 RORY015429 SCER003408 SMOE009505 SMOE009819 SMOE012679 SMOE022095 SMOE022096 SPOM000521 TADH002684 TBRU006299 TBRU006818 TBRU008952 TBRU009668 TGON000285 TGON004079 TPSE011017 TRUB003572 TRUB010686 TRUB014568 TRUB020982 TRUB039996 TTHE000213 TTHE001805 TTHE008175 TTHE010622 TTHE010625 TTHE015579 TTHE015784 TTHE016606 TTHE020625 TTHE022212 TVAG002869 TVAG010557 TVAG021887 TVAG028635 TVAG030484 TVAG041638 TVAG049667 TVAG050396 TVAG055382 UMAY003470 VCAR002158 VCAR007000 VCAR010378 VCAR011216 YLIP002757
AGAM008708 ATHA009552 BDEN007430 BFLO040450 CELE013840 CGLA003399 CINT016752 CNEO005275 DDIS009888 DHAN003839 DMEL019569 DRER026114 EHIS006852 EHUX010192 HSAP024788 KLAC002514 MBRE007887 MMUS027828 MPUS001109 NCRA004567 NGRU009086 NVEC006248 OSAT038540 OSAT049585 OTAU000021 PBLA008098 PFAL001022 PINF010463 PPAT007363 PSOJ018454 PTET025131 PTRI001635 RORY014430 SCER003161 SMOE020642 SPOM000455 TADH001285 TBRU001587 TGON002866 TPSE010547 TRUB018623 TTHE004198 TVAG042391 UMAY003549 YLIP004682
AGAM005242 AGAM007848 ATHA029723 BDEN005819 BFLO028052 BFLO037883 BFLO040781 CELE005835 CGLA002410 CINT003981 CINT011407 CMER001612 CNEO004120 DDIS010577 DHAN001540 DMEL017998 DRER001298 DRER008269 EHUX013888 HSAP070905 KLAC000586 MMUS029027 MPUS003079 NCRA000143 NVEC006967 NVEC007251 OSAT037829 OSAT048929 OTAU005814 PBLA001770 PINF000867 PPAT005435 PPAT010553 PSOJ000436 RORY006082 RORY009060 SCER003358 SCER005564 SMOE014198 SMOE014199 SMOE017688 TADH003205 TADH009645 TRUB018575 TTHE027016 UMAY004820 YLIP002504
DRER008181 HSAP066156 MMUS030735 NVEC018595 NVEC025098 NVEC025513 NVEC025784 NVEC026073 NVEC026116 NVEC026184 NVEC026521 NVEC027017 TGON003294
HSAP074403 HSAP074413 HSAP074835 HSAP074843 MMUS029042
AGAM003096 BFLO024397 BFLO046575 BFLO049985 CELE017177 DMEL010849 DRER000959 DRER000961 DRER007559 DRER018442 DRER026250 DRER026251 HSAP016986 HSAP017392 HSAP032930 HSAP055226 HSAP075223 MMUS012382 MMUS016173 MMUS019501 MMUS021881 MMUS023336 MMUS029128 NVEC009979 NVEC018724 NVEC024743 NVEC025863 NVEC026249 TADH005286 TADH008995 TRUB002452 TRUB003437 TRUB016060 TRUB023415 TRUB024248 TRUB026070 TRUB043622 TRUB046097 TRUB046913
AGAM009896 BDEN003688 BDEN003842 BDEN005833 BDEN008261 BFLO033240 BFLO041469 BFLO041471 CELE013710 CELE015720 CELE027137 CGLA005079 CINT006561 CMER003851 CNEO001066 CPAR000387 CPAR000815 CPAR001448 CPAR002351 CREI009129 DDIS007344 DDIS010676 DDIS012086 DHAN005349 DMEL018091 DRER007757 DRER008194 ECUN000653 EHUX006125 HSAP060150 HSAP063740 HSAP063746 HSAP063770 KLAC000832 MBRE004127 MMUS025518 MMUS026364 MMUS029256 MMUS038351 NCRA008728 NGRU000006 NGRU001302 NVEC003781 NVEC014705 PBLA000091 PBLA000626 PBLA005792 PBLA010579 PBLA012907 PFAL003674 PFAL004293 PINF004565 PINF010647 PINF014200 PINF014202 PINF016570 PINF016571 PPAT006149 PPAT009533 PSOJ018236 PSOJ018239 PSOJ019417 PSOJ020198 PSOJ020199 PSOJ020203 PSOJ021600 PSOJ025285 PTET012821 PTET013567 PTET016312 PTET017461 PTET017971 PTET019996 PTET022247 PTET023566 PTET023989 PTET025555 PTET028911 PTET031814 PTET031952 PTET035406 PTRI007877 RORY000443 RORY003708 RORY007511 RORY008229 RORY011106 SCER006241 SMOE000027 SMOE000050 SMOE001360 SMOE001419 SMOE001421 SMOE001424 SMOE016920 SPOM001164 SPOM004805 TADH003954 TADH009559 TADH009560 TGON004196 TGON004892 TPSE011011 TRUB002103 TRUB015988 TRUB044529 TTHE006400 TTHE016137 TTHE016432 TTHE019596 TTHE021204 TTHE021205 TTHE022635 TTHE022637 TTHE022641 TTHE022644 TTHE022646 UMAY004065 UMAY005268 VCAR007775 YLIP003499
AGAM006639 BFLO019048 BFLO024833 BFLO032222 BFLO040395 BFLO040587 BFLO040598 BFLO041411 BFLO041442 BFLO042627 CELE004484 CELE009204 DMEL017214 DRER010217 DRER010281 HSAP012563 MMUS029057 TRUB003568
AGAM005909 ATHA018105 ATHA023498 BDEN005954 BFLO030411 BFLO030912 CELE009111 CGLA004190 CINT009865 CMER001060 CNEO001099 CPAR001197 CREI008749 DDIS004863 DHAN005528 DMEL014699 DRER027212 ECUN000185 EHIS008580 EHUX015375 EHUX024141 GINT001455 HSAP026525 KLAC000732 LMAJ006046 MBRE002524 MMUS017896 MPUS003821 NCRA004440 NGRU005393 NVEC015970 OSAT043887 OTAU000630 PBLA012403 PFAL001913 PINF010949 PPAT002314 PPAT004832 PPAT005914 PSOJ011831 PTET017782 PTET023954 PTRI007994 RORY012403 RORY013224 SCER002685 SMOE019496 SPOM002262 TADH009248 TBRU009693 TGON000899 TPSE010006 TRUB021649 TTHE000664 TTHE006624 TTHE008393 TVAG025039 VCAR009431 YLIP002713
BFLO017692 CELE011330 DRER026832 HSAP045146 MMUS027901
AGAM009110 BDEN000481 BFLO019401 BFLO050370 CELE010423 CINT018662 CREI004779 DMEL007197 DRER020635 EHUX029473 HSAP022922 LMAJ006407 MBRE007638 MMUS041483 MPUS005993 NGRU000649 NVEC002192 NVEC012514 PINF014562 PPAT031113 PSOJ001138 PTET012472 PTET026407 SMOE009306 TADH008729 TBRU007689 TGON007127 TRUB022148 TTHE014897 TVAG014889 TVAG029814 TVAG047602 VCAR004393
AGAM003718 ATHA006609 BDEN000718 BFLO027255 BFLO049354 BFLO049455 CELE010607 CGLA003647 CMER003462 CNEO003774 CREI015593 DDIS009773 DHAN006171 DMEL001127 DRER010923 EHUX001981 EHUX008074 EHUX014844 HSAP015150 KLAC000825 MBRE002864 MMUS024761 MPUS008272 NCRA007513 NVEC005284 OSAT029866 OSAT057246 OTAU005536 PBLA015965 PINF009465 PPAT001674 PSOJ014045 PTRI002830 RORY010086 SCER002337 SMOE015728 SPOM000222 TADH002633 TADH002634 TPSE008640 TRUB047181 UMAY005162 VCAR008016 YLIP006355
HSAP013618 MMUS011022
DRER012956 HSAP077247 MMUS043100 NVEC025109 TRUB016752
AGAM010016 BFLO039241 BFLO045818 CELE015678 CINT016825 DMEL006156 DRER017745 DRER017775 HSAP053955 MMUS022096 NVEC014453 TADH007844 TGON006359 TRUB025833
AGAM004601 BDEN002999 BFLO022633 DMEL021538 DRER001632 HSAP069312 MMUS005577 NGRU005784 TADH004237 TRUB012669
CINT018552 DRER028602 HSAP008781 MMUS034711 TRUB044044
CINT015581 DRER011049 HSAP067519 MMUS031107 TRUB036858
CINT014923 DMEL021130 DRER019758 HSAP048945 MMUS036684 TRUB023902 TRUB026737
HSAP036322 MMUS023831
BFLO007818 BFLO009980 BFLO010899 CELE011148 HSAP046972 MMUS019144 TRUB021411
AGAM010453 ATHA017704 BDEN004597 BFLO008577 BFLO048545 BFLO050070 CELE009966 CGLA004925 CINT001593 CINT007684 CNEO005633 DDIS001299 DHAN000133 DMEL006384 DRER004331 DRER011491 DRER021178 DRER021194 EHUX016730 HSAP010921 KLAC004958 MMUS045211 NCRA000017 NGRU000003 NVEC003783 NVEC021929 OSAT050257 PBLA007948 PINF016563 PPAT020548 PSOJ009560 PTET038241 PTET039378 PTRI004231 RORY005228 SCER003568 SMOE013244 SPOM003606 TADH004665 TPSE006710 TRUB029027 TRUB040510 TTHE005242 TTHE007551 TVAG001813 UMAY003013 YLIP001441
AGAM003472 BFLO004691 BFLO027126 BFLO037319 BFLO043366 CELE006728 CELE012829 CELE015159 CGLA003052 CINT000125 CINT007221 CMER000139 CMER000169 CNEO003165 DHAN000734 DMEL013692 DRER009720 DRER009729 DRER011063 DRER019077 DRER022927 DRER026743 EHUX031198 HSAP030706 HSAP045670 HSAP054145 KLAC005057 MBRE002752 MBRE004080 MMUS015659 MMUS036235 MMUS046045 NCRA009895 NVEC008867 NVEC025542 PBLA015641 PINF005488 PPAT001246 PSOJ026243 PTRI002289 RORY006954 SCER006307 SMOE018683 SPOM004367 TADH006739 TADH007012 TPSE003337 TRUB012810 TRUB025770 TRUB035597 TRUB040079 UMAY004522 YLIP004910
PINF015331 PPAT017104 PSOJ003628
AGAM011239 ATHA023298 ATHA023328 BDEN001927 BFLO038263 BFLO040647 BFLO043367 BFLO045711 CELE015711 CINT006750 CINT016678 CREI004209 DDIS008261 DMEL014499 DRER007325 EHUX004365 EHUX010061 EHUX011050 EHUX014972 EHUX021614 EHUX033267 HSAP072422 MMUS023584 MMUS042270 MPUS008680 NCRA002916 NGRU006261 NVEC016090 NVEC026674 NVEC026890 OSAT042824 PINF002005 PPAT022225 PSOJ003837 PTRI003645 SMOE011506 TADH003723 TADH003724 TADH003725 TADH003729 TPSE011760 TRUB003077 TVAG001116 TVAG024083 UMAY003264 VCAR013237
BFLO011724 CINT011275 DRER011326 HSAP047428 MMUS027317 TRUB025235
CINT018868 DRER014581 HSAP034823 MMUS020090 NVEC019876 TADH009950 TRUB021656
AGAM000224 ATHA022556 BDEN007601 BFLO027263 BFLO027268 CELE008939 CINT014370 CREI006881 DMEL005720 DRER017356 EHUX000163 EHUX025670 HSAP010374 MBRE007831 MMUS042275 NGRU013501 NVEC015324 OSAT049845 PBLA009564 PINF003852 PPAT001290 PPAT016773 PSOJ022377 PTRI006183 RORY004300 SMOE018397 SPOM001177 TADH008914 TRUB044124 UMAY000517 VCAR010522
AGAM003172 BDEN005516 BFLO024658 BFLO025171 BFLO032967 CELE017330 CGLA003679 CINT002392 CMER000125 CNEO001661 CNEO005198 DDIS004061 DHAN005786 DMEL004265 DRER005875 DRER005880 DRER006195 DRER012575 DRER012598 DRER017345 DRER021452 GINT004595 HSAP033125 HSAP048244 HSAP052903 KLAC003070 MBRE007768 MMUS000253 MMUS021762 MMUS041778 NCRA000039 NVEC014753 PBLA016166 PTET007645 PTET017300 PTET020107 RORY002112 RORY003265 SCER002880 SPOM003487 TADH001272 TRUB002345 TRUB020966 TRUB024373 TRUB035822 TRUB041192 UMAY006029 YLIP003596
PINF003280 PSOJ002135
PINF007736 PSOJ022147
AGAM008157 ATHA005232 ATHA007199 ATHA028666 BDEN000314 BFLO021624 BFLO033303 CELE012875 DMEL016756 DRER008467 DRER008550 HSAP010666 MBRE007007 MMUS045712 NVEC006053 OSAT018002 PPAT009290 PPAT019966 PPAT025188 SMOE019298 SMOE020300 TADH010112 TPSE006188 TRUB000830 VCAR008418
BDEN004631 BFLO027432 BFLO031646 CINT006316 CREI011132 DMEL007801 DMEL007804 DRER011755 EHUX003741 HSAP013717 LMAJ007982 MBRE004006 MMUS035580 MPUS010010 NGRU011312 NVEC026174 PINF014801 PSOJ019174 PTET019184 PTET023760 PTET036288 SMOE013726 TADH006134 TBRU007988 TGON000320 TRUB039514 TTHE008905 TVAG028420 VCAR003782
DRER018776 HSAP064726 MBRE006633 MMUS011252
DRER018594 TRUB033636
PINF010717 PINF010721 PINF010722 PSOJ018179 PSOJ018185 PSOJ018186 PSOJ018188
BFLO009153 BFLO012603 DDIS004186 DDIS006738 DRER004783 HSAP019091 MMUS013002 NGRU004541 PTRI008447
AGAM005974 ATHA023252 BFLO013761 BFLO021501 CREI013772 DDIS007763 DMEL016688 DRER020024 EHIS004216 EHUX013816 GINT004810 HSAP067991 LMAJ001930 MBRE002089 MMUS004704 MPUS008240 NGRU002685 NGRU011628 NGRU014417 NVEC003277 OSAT023369 OTAU005047 PINF012692 PPAT017909 PSOJ016808 PTRI000977 SMOE007871 SMOE013777 TADH007714 TBRU008928 TPSE000784 TPSE001175 TRUB006363 VCAR014187
PINF011087 PSOJ024592 PSOJ024594
AGAM005038 AGAM007944 AGAM008058 AGAM009127 AGAM012563 BDEN004777 BFLO001291 BFLO001293 BFLO003748 BFLO013728 BFLO013966 BFLO018486 BFLO021327 BFLO031197 BFLO043898 CELE009699 CELE010575 CELE018792 CELE019413 CINT004960 CINT007354 CINT007919 DDIS001240 DDIS012953 DDIS012964 DMEL003820 DMEL008959 DMEL008960 DMEL011545 DMEL012110 DMEL020487 DMEL020606 DMEL020730 DRER003616 DRER007281 DRER008838 DRER012978 DRER013939 DRER017058 DRER017470 DRER020499 DRER022304 DRER025986 HSAP012392 HSAP013594 HSAP016837 HSAP016879 HSAP023726 HSAP059266 HSAP071833 MMUS013211 MMUS022107 MMUS032845 MMUS039195 MMUS046308 MMUS049560 MMUS050799 NGRU015437 NVEC006174 NVEC023574 NVEC025262 OSAT026697 PINF008234 PSOJ010781 PTET013202 PTET016520 PTET029276 PTET034279 PTRI005241 TADH000969 TADH005317 TADH006812 TADH008384 TRUB001957 TRUB003780 TRUB003997 TRUB007063 TRUB011923 TRUB012859 TRUB013941 TRUB017484 TRUB019479 TRUB030800 TRUB033020 TRUB036522 TRUB039213 TRUB039535 TTHE000967 TTHE001031 TTHE001074 TTHE013295 TTHE013625 TTHE019298
BFLO000873 BFLO028108 BFLO028658 BFLO032395 BFLO032396 BFLO044435 BFLO045571 BFLO047331 BFLO048702 DRER016394 HSAP026917 MMUS040696 NCRA005982 TRUB015675
HSAP035274 MMUS011466
AGAM008183 ATHA016898 ATHA019701 ATHA027400 BDEN006503 BFLO026865 CELE002773 CGLA005015 CINT011492 CMER001341 CMER001364 CNEO001949 CPAR002321 CREI002158 CREI011493 DDIS004084 DHAN000980 DMEL021829 DRER001957 DRER015911 DRER020081 EHUX002022 EHUX015096 EHUX020031 EHUX022611 EHUX030491 HSAP007311 HSAP033032 KLAC000616 MBRE008511 MMUS014743 MMUS015232 MPUS002994 NCRA006041 NVEC001706 NVEC015354 OSAT044251 OSAT056324 OSAT056326 OTAU000024 PBLA000757 PFAL001548 PFAL001616 PFAL002079 PFAL002963 PINF003143 PINF014301 PPAT009021 PPAT012494 PSOJ001959 PSOJ018316 PTET009690 PTET016651 PTRI005479 RORY003753 RORY003961 RORY015831 SCER002172 SMOE007170 SPOM004713 TADH006644 TGON000061 TGON000220 TGON000413 TGON000607 TGON000917 TGON001042 TGON001454 TGON001480 TGON001508 TGON001697 TGON001794 TGON001815 TGON001929 TGON001947 TGON001955 TGON001965 TGON001966 TGON001967 TGON002028 TGON002071 TGON002173 TGON002182 TGON002270 TGON002291 TGON002311 TGON002387 TGON002399 TGON002403 TGON002434 TGON002503 TGON002563 TGON002638 TGON002684 TGON002685 TGON002879 TGON002950 TGON002991 TGON002994 TGON003030 TGON003072 TGON003141 TGON003216 TGON003267 TGON003305 TGON003380 TGON003394 TGON003441 TGON003451 TGON003505 TGON003507 TGON003520 TGON003546 TGON003552 TGON003673 TGON003680 TGON003685 TGON003702 TGON003724 TGON003735 TGON003751 TGON003775 TGON003792 TGON003882 TGON003904 TGON003926 TGON003960 TGON003974 TGON004003 TGON004034 TGON004057 TGON004097 TGON004102 TGON004119 TGON004184 TGON004250 TGON004311 TGON004395 TGON004441 TGON004450 TGON004462 TGON004472 TGON004508 TGON004616 TGON004698 TGON004718 TGON004756 TGON004873 TGON004883 TGON004915 TGON004934 TGON005000 TGON005017 TGON005037 TGON005052 TGON005054 TGON005057 TGON005083 TGON005110 TGON005120 TGON005161 TGON005235 TGON005249 TGON005260 TGON005266 TGON005268 TGON005308 TGON005402 TGON005459 TGON005464 TGON005553 TGON005613 TGON005614 TGON005640 TGON005654 TGON005674 TGON005683 TGON005692 TGON005711 TGON005729 TGON005755 TGON005778 TGON005804 TGON005841 TGON005878 TGON005896 TGON005897 TGON005898 TGON005903 TGON005949 TGON005989 TGON006039 TGON006050 TGON006096 TGON006097 TGON006109 TGON006128 TGON006144 TGON006180 TGON006226 TGON006246 TGON006256 TGON006265 TGON006271 TGON006307 TGON006325 TGON006333 TGON006377 TGON006382 TGON006423 TGON006440 TGON006473 TGON006525 TGON006554 TGON006578 TGON006602 TGON006665 TGON006672 TGON006675 TGON006686 TGON006689 TGON006760 TGON006784 TGON006787 TGON006808 TGON006821 TGON006841 TGON006906 TGON006908 TGON006910 TGON006931 TGON007037 TGON007044 TGON007070 TGON007080 TGON007082 TGON007088 TGON007121 TGON007125 TGON007140 TGON007150 TGON007152 TGON007153 TGON007192 TGON007206 TGON007208 TGON007223 TGON007226 TGON007301 TGON007308 TGON007312 TGON007313 TGON007314 TGON007355 TGON007356 TGON007364 TGON007368 TGON007374 TGON007391 TGON007401 TGON007403 TGON007414 TGON007426 TGON007437 TGON007481 TGON007483 TGON007517 TGON007625 TGON007638 TGON007650 TGON007656 TGON007671 TGON007697 TGON007710 TGON007715 TGON007717 TGON007743 TGON007745 TPSE005080 TRUB033411 TRUB040580 TTHE004124 UMAY006407 VCAR003598 VCAR004628 YLIP001207
DRER003849 HSAP010605 MMUS043965 TRUB013743
BFLO001185 DRER001183 DRER022693 HSAP041981 MMUS024388 NVEC017060 TRUB040733 TRUB042409
DRER015520 HSAP062479 MMUS006963 PINF000441 PSOJ015829 TRUB033361
AGAM001606 BDEN006943 BFLO023696 BFLO035369 CELE017484 CGLA001916 CINT018410 CNEO004250 DDIS000350 DDIS001867 DDIS006104 DDIS011141 DHAN001669 DMEL012409 DRER000394 DRER014507 DRER024045 HSAP028790 HSAP043009 HSAP053546 KLAC002595 MBRE005567 MMUS001900 MMUS015376 MMUS034435 NCRA000600 NVEC000088 NVEC015360 PBLA002584 PBLA004787 PBLA012249 PSOJ003633 PTET027859 PTET036087 RORY000750 RORY007205 RORY009054 SCER004732 SPOM003433 SPOM004738 TADH005885 TRUB013861 TRUB032996 TRUB033585 TTHE023149 UMAY000935 YLIP000748
AGAM011576 BFLO005502 BFLO020787 BFLO030062 DMEL007460 DRER015370 HSAP052870 MMUS020844 NVEC026355
BFLO014857 BFLO015386 BFLO021345 BFLO027557 CINT009385 NVEC003770 TADH002760
AGAM004236 BFLO008605 CELE001874 DMEL018416 DRER011438 DRER021086 HSAP022649 MBRE004814 MMUS047616 TRUB041206
ATHA009683 DMEL001657 DMEL003070 HSAP046176 MMUS039262 TPSE007648 TRUB018991
DRER009575 HSAP073748 MMUS011213 SMOE010775 TRUB007030
AGAM002898 BFLO013134 BFLO014781 CELE006272 CELE024660 DMEL008625 DRER000843 DRER007987 DRER018659 DRER019421 HSAP012389 HSAP065750 MMUS008690 MMUS048026 TADH008904 TRUB000225 TRUB004224 TRUB004434 TRUB009674 TRUB010045 TRUB011300 TRUB020840 TRUB027188
AGAM005416 ATHA005529 BDEN007145 BFLO000359 BFLO020312 CELE023283 CGLA002015 CINT011526 CINT011528 CNEO000915 DDIS001220 DHAN003339 DMEL004761 DRER020633 HSAP031299 KLAC000646 MBRE000720 MMUS027515 MPUS007417 NCRA008184 NGRU014693 NVEC009541 OSAT012224 PBLA006422 PINF002787 PINF016941 PPAT004919 PSOJ001521 PTRI007464 RORY015388 SCER003723 SMOE000837 SMOE001306 SMOE001310 SPOM004799 TADH000343 TPSE008170 TRUB004913 TVAG017483 TVAG043707 TVAG057293 UMAY000457 VCAR012404 YLIP005140
BFLO026515 DRER013290 HSAP015523 MMUS013328 TRUB037436
AGAM006865 BDEN002837 BFLO026524 CELE004485 CGLA004854 CINT016811 CNEO002381 CNEO005195 DHAN003327 DMEL018221 DRER008494 DRER026196 HSAP078107 LMAJ008139 MBRE007314 MMUS042911 MPUS004583 MPUS005555 NCRA007303 NCRA007395 NCRA008373 NGRU004638 NGRU008211 NVEC026655 NVEC026781 OTAU006212 PINF001344 PPAT000042 PPAT015650 PSOJ009654 PTRI004743 RORY000765 SCER004171 SMOE015156 SPOM001715 TADH004118 TGON007611 TRUB022464 UMAY002066 YLIP004210
PINF005800 PINF005802 PINF005803 PSOJ000005 PSOJ000006 PSOJ000692 PSOJ000702 PSOJ007130 PSOJ007136
DRER023646 HSAP038793 MMUS000129 TRUB021170
PINF010845 PSOJ011989
PINF005675 PSOJ006921
AGAM006683 BDEN005214 BFLO016433 BFLO031427 CELE014125 CGLA001345 CINT018695 CNEO000927 DDIS001924 DDIS005624 DDIS005977 DDIS007305 DDIS008260 DDIS010220 DDIS011194 DHAN004651 DMEL011090 DMEL012006 DRER003232 DRER003334 HSAP074077 KLAC001537 MMUS047168 NCRA003028 NVEC005438 OSAT052476 PTRI005530 RORY002479 RORY012293 RORY012741 RORY012855 SCER005255 TADH002043 TGON005406 TPSE007777 TRUB013979 TRUB045182 TTHE011327 TTHE012990 TTHE018014 UMAY001452 UMAY003099 UMAY003826 YLIP000647
PINF001713 PSOJ010259 PTRI003385
HSAP047266 MMUS041798
AGAM007995 BFLO011284 BFLO020954 CINT015632 DMEL017839 DRER008195 DRER017073 HSAP075547 MMUS043170 TRUB012222 TRUB044361
DRER009782 HSAP006571 MMUS006903 TRUB019242
PBLA005701 RORY011201
BDEN005665 BFLO002559 CELE010934 CELE025368 CGLA002256 CNEO000067 CNEO000139 CPAR002846 DDIS006583 DHAN000750 DMEL020311 DRER025912 HSAP042550 KLAC003826 MBRE007153 MMUS028733 MPUS005013 MPUS006914 NCRA003324 OSAT045780 PBLA005417 PPAT004006 SCER004307 SPOM000424 TADH007729 TRUB046323 UMAY002736 YLIP001177
PINF014472 PSOJ000989
AGAM009915 BDEN006384 BFLO029409 BFLO031262 CELE009462 DMEL021753 DRER014495 HSAP018278 MBRE004448 MMUS009029 NVEC016107 TADH008935 TRUB045485
HSAP078219 MMUS045120 MMUS045905 MMUS047356
DRER011503 HSAP012236 MMUS048639 NGRU006653 TRUB014442
BDEN001568 BFLO034787 BFLO038763 CREI011443 DRER010605 HSAP019527 MBRE007249 MMUS008546 MPUS001383 NGRU001803 NVEC011907 PINF002986 PPAT002284 PPAT002285 PPAT002937 PSOJ001789 PTET001625 PTET002144 PTET004961 PTET013755 PTET023061 PTET026198 TADH005081 TGON002440 TRUB042789 TTHE002909 TTHE025271 VCAR004594
DRER012795 HSAP010623 MMUS030301 TRUB025650 TRUB033774
PINF011071 PSOJ024595 PSOJ024597
ATHA009954 ATHA014663 CREI000556 OSAT047342 PINF007799 PSOJ022252 SMOE010929
AGAM000227 BFLO033295 BFLO033966 BFLO040250 CELE004187 CINT000443 DMEL010187 DRER004746 DRER013510 DRER020930 DRER025242 HSAP004109 HSAP027834 MMUS003911 MMUS043719 NVEC019342 TADH001500 TGON000878 TRUB015869 TRUB037503 TRUB040490
DRER003281 HSAP033704 MMUS021873 TRUB004826 TRUB017915
BFLO004763 BFLO012866 BFLO014838 BFLO021909 BFLO046090 DMEL020406 DRER000097 DRER014427 HSAP006766 HSAP021385 MMUS001804 MMUS033609 NVEC016897 NVEC024256 NVEC025288 TADH005467 TRUB018875 TRUB021124 TRUB022804 TRUB026436
AGAM012548 ATHA012275 CINT016199 CREI003669 DMEL014851 DRER021128 EHIS000926 HSAP051466 MBRE005515 MMUS021280 MPUS003093 NVEC006868 OSAT024340 PPAT004111 PPAT020026 PPAT034064 SMOE017125
ATHA024073 ATHA027467 ATHA033128 BFLO024615 OSAT030646 OSAT052077 PINF005296 PPAT001424 PPAT005663 PPAT026091 PSOJ005795 PTET007491 PTET020922 PTET031454 SMOE003189 TTHE013635 TTHE014077 TTHE019571 TTHE025805 TTHE027386
CGLA004906 KLAC000892 SCER001658 TPSE011220
HSAP073995 MMUS002018
DRER002773 GINT001855 HSAP024724 MMUS008835 TRUB007765
DRER027490 HSAP024323 MMUS035152 OSAT047236 TRUB022677
AGAM001956 HSAP037315 MMUS022549
AGAM005269 BDEN002561 BFLO044312 BFLO044960 CINT000628 CREI002574 DMEL011019 DRER006861 HSAP052784 LMAJ005242 MBRE004938 MMUS046745 MPUS003698 NVEC007691 OTAU001290 PINF002437 PPAT027241 PSOJ003388 PTET020912 PTET024897 SMOE008961 TADH005524 TBRU000483 TBRU002460 TGON002894 TGON006352 TRUB023844 TTHE005284 TVAG011086 TVAG035140 VCAR010599
AGAM008392 BDEN002346 BFLO025692 BFLO032089 CELE010405 CINT013811 CREI013504 DRER014142 HSAP075889 LMAJ007455 MBRE008646 MMUS021666 MPUS004797 NGRU003019 NVEC005347 PINF008384 PPAT012881 PSOJ010559 PTET018739 PTET018919 PTET018920 SMOE020325 TADH007872 TBRU005236 TGON002619 TGON002620 TRUB001096 TTHE019892 TVAG018676 TVAG023965 VCAR001078
DRER019203 HSAP009903 MBRE005436 MMUS025931 TRUB038673
PINF006555 PSOJ023634 TGON005637
DRER023859 HSAP034518 MMUS021084 TRUB022365 TRUB023713
DRER000371 DRER022154 HSAP066988 MMUS006278 TADH000696 TADH008857 TRUB001618
DRER003104 HSAP053972 MMUS045653 RORY002812
AGAM004292 ATHA020771 ATHA022584 ATHA025430 BDEN006293 BFLO032029 BFLO048556 CELE015752 CINT012616 CMER003725 CNEO002836 CPAR001144 CREI000313 DDIS011471 DHAN004513 DMEL014508 ECUN000517 EHIS003310 EHIS009281 EHUX006436 EHUX028594 HSAP020339 LMAJ002725 MBRE006206 MMUS017056 MPUS008269 NCRA005688 NGRU015683 NVEC025272 OSAT034458 OTAU000023 PBLA001872 PBLA002492 PINF001533 PPAT003902 PPAT003984 PSOJ009896 PTRI008918 RORY006654 RORY015460 SMOE011167 SPOM000854 TADH006283 TPSE000991 TRUB042678 TTHE011881 TVAG004100 TVAG014832 TVAG022973 TVAG033771 TVAG041028 TVAG042401 TVAG045794 UMAY002785 VCAR008909 YLIP003683
AGAM005225 ATHA003085 ATHA009902 ATHA010767 ATHA023919 ATHA024438 ATHA024491 ATHA024541 BDEN006719 BDEN006771 BFLO005154 BFLO005155 BFLO011080 CELE010749 CELE023428 CGLA002700 CGLA003043 CGLA005082 CMER001935 CMER002325 CNEO001924 CPAR000072 DDIS002107 DHAN002322 DHAN004359 DMEL015056 DRER009909 DRER009917 DRER023271 DRER025650 DRER025654 ECUN000781 EHUX018635 HSAP021942 HSAP048811 KLAC000269 KLAC002964 LMAJ008292 MBRE006750 MMUS029566 MMUS044961 MPUS009283 MPUS009288 NCRA006942 NGRU002005 NVEC002217 OSAT001029 OSAT005242 OSAT034613 OSAT038177 OSAT044516 OSAT046599 OTAU006755 PBLA005890 PBLA006412 PBLA010507 PINF012284 PPAT008887 PPAT011231 PPAT011657 PPAT012738 PTET001419 PTET005538 PTET009500 PTET009995 PTET022742 PTRI003891 RORY009418 RORY010897 RORY010987 RORY014825 SCER000430 SCER004276 SMOE010106 SMOE017788 SPOM000083 SPOM002000 TADH009024 TGON005162 TPSE007964 TRUB005288 TRUB008448 TRUB023700 TTHE002674 TVAG014611 TVAG018100 TVAG057660 UMAY003856 VCAR012811 YLIP005316 YLIP005795
AGAM012539 ATHA015277 BDEN006909 BFLO024610 BFLO039532 CELE021074 CINT012985 CREI001781 DHAN005552 DMEL000331 DRER018425 HSAP005929 HSAP031892 KLAC004571 MMUS002211 MMUS022787 MPUS008363 NCRA005823 NGRU007047 NGRU009122 NVEC000078 NVEC005650 NVEC011501 PINF004179 PPAT013794 PPAT028412 PSOJ025141 PTET019955 PTET024168 RORY004815 RORY006765 SMOE015721 TADH003668 TRUB008220 TRUB023918 TRUB025645 TTHE015972 TVAG015996 TVAG022690 TVAG058410 YLIP003654
CREI014109 VCAR004863
AGAM000305 ATHA011290 ATHA013238 BDEN001388 BFLO029028 BFLO029029 BFLO033220 CELE015573 CINT018101 DDIS004765 DMEL012564 DRER000675 DRER014485 EHUX028752 HSAP019978 HSAP076435 MBRE008655 MMUS034198 MMUS045611 NGRU005099 NVEC015597 OSAT020140 PFAL002246 PINF013050 PPAT025000 PPAT026086 PSOJ009338 SMOE018395 TADH006185 TADH006186 TRUB008545 TRUB024199 TTHE018996 TTHE021871 TTHE025766 TVAG004558 TVAG014674 TVAG028709 TVAG029850 TVAG030766 TVAG042096 TVAG049752
AGAM011462 ATHA029931 BDEN004366 BFLO050011 CELE012220 CGLA004126 CINT005361 CMER000593 CNEO004066 CPAR002646 CREI004159 DDIS006489 DHAN006189 DMEL005442 DRER003809 ECUN000521 EHIS007114 EHUX006282 EHUX012741 EHUX021881 GINT000150 HSAP037286 KLAC003920 LMAJ001864 MBRE004529 MMUS004635 MPUS006664 NCRA001526 NGRU005523 NVEC002204 OSAT042588 OTAU001799 PBLA013726 PFAL002965 PINF006845 PPAT008009 PPAT014312 PPAT021047 PPAT023739 PPAT025653 PPAT029728 PSOJ023137 PTET021840 PTRI007965 RORY012307 SCER006188 SMOE005290 SPOM002279 TADH009720 TBRU001407 TBRU002348 TBRU002497 TBRU004908 TBRU004911 TBRU008128 TGON001760 TPSE011298 TRUB021788 TTHE014518 TVAG026371 UMAY002446 VCAR004047 YLIP001330
AGAM006610 BFLO035879 BFLO044524 BFLO044706 BFLO044823 BFLO044885 BFLO047756 BFLO050756 CELE001270 CELE021166 CPAR000742 DMEL013134 DRER018107 EHUX012144 EHUX020312 EHUX026124 EHUX030093 HSAP068743 MBRE000874 MBRE008299 MMUS000388 MPUS000469 MPUS001875 MPUS003114 MPUS003602 MPUS004003 MPUS004069 MPUS008594 NVEC006273 NVEC007038 NVEC016942 NVEC016943 OTAU003303 OTAU004219 OTAU005877 OTAU006090 TPSE005823 TPSE006230 TRUB010944 TVAG005784
PINF012451 PSOJ013553
AGAM005958 ATHA012174 CELE018590 CGLA003272 CINT001035 CINT013575 CMER003329 CNEO005755 CPAR000002 CREI011631 DDIS013135 DHAN002874 DMEL007738 ECUN000153 EHIS000744 EHIS001295 EHIS001802 GINT002350 HSAP038391 KLAC001248 LMAJ005071 MMUS025856 MMUS041793 MPUS000082 NCRA000803 OSAT048414 OTAU003987 PINF000922 PSOJ000581 PTET009077 PTET012223 PTET017861 PTRI000986 RORY014370 SCER002780 SMOE008385 SPOM001669 TBRU009401 TGON000818 TPSE003786 TRUB008687 TTHE001269 TTHE003045 TVAG017311 TVAG017326 UMAY001085 VCAR011735 YLIP003180
DRER000069 DRER015783 EHUX026653 HSAP015103 MMUS031112 TRUB003074
AGAM009898 BFLO034915 BFLO045667 CELE016211 CINT013796 DMEL003941 DRER019372 DRER019475 DRER025134 HSAP017381 HSAP075735 MMUS002531 MMUS014738 NVEC003339 NVEC005153 TADH009726 TADH010943 TRUB004643 TRUB004753 TRUB004883 TRUB007659 TRUB015732
PINF013824 PSOJ012793
HSAP048197 MMUS043665
PINF008442 PSOJ010461
DRER009819 HSAP049467 MMUS042485 TRUB000620 TRUB033983
PINF000066 PSOJ006154
PINF002996 PSOJ001799
DDIS000399 DRER008097 DRER018189 HSAP021369 MMUS045902 NGRU012314 TRUB025975
HSAP020268 MMUS016971 TRUB017984 TRUB028118
DRER021337 TRUB001812
AGAM005164 ATHA011143 ATHA011158 ATHA016878 BFLO026088 BFLO026090 DDIS012590 DMEL016404 EHUX008537 HSAP053641 MMUS008008 NVEC016664 OSAT030330 OSAT034146 OSAT051526 PPAT017426 PPAT024506 RORY015299 SMOE008121 TRUB002518
PINF017107 PSOJ006621
BFLO004679 BFLO015162 BFLO026382 DRER019929 HSAP050221 MMUS028288 OSAT025657 TRUB043861
AGAM007530 DRER002838 DRER022938 HSAP017062 MMUS033206 TRUB029598
DRER017828 HSAP027281 MMUS045039 TRUB017900 TRUB033618 TRUB036759 TRUB047379
CGLA004536 CNEO001467 DHAN000968 KLAC004698 NCRA006666 NGRU009238 RORY002425 SCER004499 YLIP004070
AGAM000022 DMEL021220 DRER006331 DRER017638 HSAP030019 MBRE006784 MMUS029966 TRUB008361 TRUB046811 TRUB047591
HSAP025975 MMUS011912
PINF010727 PSOJ010574 PSOJ018191
AGAM007658 BFLO007436 BFLO024371 BFLO028058 CELE018053 DMEL018486 DRER002626 DRER008160 DRER014434 EHUX018258 HSAP052329 HSAP071663 HSAP072890 MBRE007717 MMUS008897 MMUS016838 NGRU004937 NVEC007576 PINF005578 PSOJ021346 TADH008669 TRUB019797 TRUB030742
AGAM004460 ATHA003351 ATHA003410 ATHA027590 BDEN007803 BFLO030624 BFLO038173 CELE019941 CGLA005117 CMER000794 CNEO005234 DDIS008217 DHAN004709 DMEL013086 DRER022280 ECUN001499 EHUX022590 HSAP045977 KLAC000156 MBRE006275 MMUS032227 MPUS008574 NCRA009223 NGRU014313 NVEC002327 NVEC011232 OSAT024925 OSAT055647 PBLA003775 PBLA013894 PINF001418 PPAT005906 PSOJ009726 RORY015535 SCER003243 SMOE013200 SPOM000007 TADH003689 TRUB025689 TVAG009481 UMAY004346 YLIP005295
AGAM006735 BFLO025279 BFLO032025 CELE026779 CINT002466 DMEL001268 DRER004258 DRER010864 DRER012822 GINT003002 HSAP030977 HSAP033372 HSAP068213 MMUS009064 MMUS020623 NVEC002328 NVEC016410 TADH005967 TPSE008324 TRUB001858 TRUB019120 TRUB041528 TVAG058099
BFLO020780 HSAP059170 MMUS011606 NVEC000006 TADH004111 TPSE000079 TRUB009131
BFLO030510 BFLO030516 DMEL013658 HSAP052899 MMUS020405 TRUB043519
AGAM008127 BFLO010827 BFLO033321 CINT014883 DMEL018358 DRER003716 DRER003721 DRER013688 DRER022312 EHIS007849 HSAP010252 HSAP037383 MMUS017281 MMUS047441 NVEC024440 TRUB000119 TRUB002483 TRUB006310 TRUB039560
AGAM008125 BFLO014649 CELE012143 DMEL021140 DRER026029 HSAP031714 MMUS011054 MMUS034637 NVEC024741 PTRI008412 TADH001068 TPSE000052 TRUB004423 TRUB006711
AGAM001191 ATHA005480 ATHA007557 BDEN003941 BFLO032974 BFLO039984 CELE017528 CGLA004015 CINT000272 CMER004464 CNEO002923 DDIS001642 DHAN000258 DMEL010480 DRER022423 DRER022459 ECUN000463 EHIS005430 EHUX003072 HSAP015464 KLAC001215 MBRE004754 MMUS033050 MPUS005754 NCRA001771 NGRU007359 NVEC001116 OSAT014655 OTAU006865 PBLA011482 PINF011470 PINF015139 PPAT001614 PPAT020112 PSOJ023792 PTET004691 RORY011799 SCER004981 SMOE018201 SPOM001322 TADH004885 TRUB034874 TTHE019074 TVAG033465 UMAY002619 VCAR008133 YLIP002155
DRER002100 TRUB005483
PINF008644 PSOJ008775
AGAM010493 ATHA016811 BDEN004582 BFLO032219 CELE016565 CINT009398 CREI015525 CREI016430 DDIS001694 DRER006145 HSAP004242 MBRE007197 MMUS013601 MPUS003176 NGRU001804 NVEC011482 NVEC016242 OSAT011630 OTAU007182 PBLA006891 PINF006119 PPAT001566 PPAT006182 PSOJ007593 RORY012291 SMOE002343 SMOE008098 TADH002835 TPSE006187 TRUB040511 UMAY002471 VCAR001749
AGAM007358 ATHA013050 BDEN001398 BFLO013495 BFLO021187 BFLO031228 BFLO044183 CELE009516 CGLA000251 CINT010872 CMER000691 CNEO006089 CPAR001383 CREI011574 DDIS001317 DHAN000231 DMEL007912 DMEL008737 DRER018024 EHIS005572 EHUX006762 HSAP008925 KLAC002865 LMAJ008058 MBRE007603 MMUS033782 MPUS005051 NCRA000083 NCRA002368 NGRU002293 NVEC015141 OSAT022981 OTAU004881 PINF002919 PPAT013809 PSOJ001710 PTET035078 PTET038318 PTRI002492 RORY013164 SCER004628 SMOE017030 SPOM001830 TADH005812 TADH005813 TBRU004259 TPSE011383 TRUB044726 TTHE001292 TVAG001186 UMAY006237 VCAR009785 YLIP000471
HSAP019146 MMUS034855 PTET013565
CELE012348 HSAP075769 HSAP075770 MMUS007686 TRUB043958
HSAP070313 MMUS039303
BFLO025406 BFLO030049 CINT019246 DRER025928 HSAP009955 MMUS045094 NVEC011994 TADH006028 TRUB010637
AGAM007900 BDEN004116 BFLO025938 BFLO031357 CELE011263 CINT019060 DMEL019747 DRER008103 DRER009057 DRER015699 HSAP012762 HSAP024096 MMUS002481 MMUS033133 NVEC016016 PBLA005014 PBLA005390 RORY002855 RORY002998 TADH002462 TRUB017631 TRUB043730
AGAM006425 BFLO015582 BFLO045614 CELE005245 CINT016025 DMEL007519 DRER001719 DRER024305 HSAP003312 HSAP064525 MMUS034643 NVEC010056 TADH004390 TRUB027220
AGAM003991 DMEL009943
ATHA010281 ATHA016107 OSAT038801 PPAT027782 SMOE016441
AGAM003692 ATHA000114 BDEN001588 BFLO013500 BFLO023590 BFLO036321 CINT018809 CNEO004546 DMEL017465 DRER005426 DRER018220 DRER018843 HSAP012803 HSAP053915 MMUS002386 MMUS044927 MPUS001279 NVEC017500 PBLA003285 PTRI005342 RORY003384 TADH003041 TRUB011600 TRUB021598 UMAY004022
BFLO034275 DRER027801 HSAP008648 MMUS034299 TRUB016069 TRUB034348 TRUB044061
AGAM002124 AGAM009112 ATHA000561 ATHA028882 BDEN003780 BFLO002489 BFLO022550 CELE002633 CGLA001712 CINT007550 CINT017520 CMER003172 CMER004719 CNEO006494 CPAR003801 CREI004050 CREI015257 DDIS003270 DDIS008247 DHAN001680 DMEL005737 DMEL010230 DRER012772 DRER022583 DRER022640 ECUN000245 EHIS003172 EHUX015882 EHUX030963 GINT000790 HSAP000967 HSAP001132 HSAP001751 HSAP002945 HSAP003156 HSAP003246 HSAP005045 HSAP006116 HSAP037557 HSAP041417 HSAP069634 HSAP069972 HSAP070251 KLAC002584 LMAJ006041 MBRE003032 MBRE003175 MMUS042950 MMUS048270 MPUS002237 MPUS006150 NCRA001691 NGRU002632 NGRU004998 NVEC000318 NVEC001716 NVEC003907 NVEC013623 OSAT011870 OSAT020926 OSAT040146 OSAT041996 OSAT044300 OTAU000748 OTAU002040 PBLA001785 PBLA015949 PFAL004205 PINF002545 PINF006990 PPAT005851 PPAT012481 PSOJ003163 PSOJ012730 PTET008960 PTRI000566 PTRI002810 RORY000741 RORY009624 SCER004331 SMOE002388 SMOE015210 SPOM003141 TADH006960 TADH007669 TBRU007265 TGON005240 TPSE010124 TPSE011736 TRUB005137 TRUB012621 TRUB031169 TTHE020077 TVAG003138 TVAG003169 TVAG037525 TVAG045207 TVAG053829 UMAY003512 VCAR007645 VCAR013077 YLIP005974
AGAM004683 AGAM008780 AGAM012070 AGAM012885 DMEL005964 PSOJ004314
AGAM007096 AGAM008368 ATHA030101 BDEN002126 BFLO007832 BFLO010518 BFLO022777 BFLO026962 BFLO037799 CELE000689 CGLA003680 CINT008956 CINT015392 DDIS005939 DHAN005416 DMEL000006 DMEL020319 DRER008409 DRER010404 DRER014154 DRER018949 DRER027104 HSAP018268 HSAP052247 HSAP058967 HSAP060515 KLAC003067 MBRE003301 MMUS001574 MMUS008745 MMUS018342 MMUS038218 NCRA008178 NVEC005895 NVEC027118 OSAT024923 PBLA015877 PINF014474 PPAT010401 PSOJ021340 RORY014163 RORY014164 SCER002662 SCER003263 SMOE003348 SPOM000343 TADH002588 TADH008953 TRUB007380 TRUB017860 TRUB017969 TRUB045537 TRUB047041 YLIP003335
AGAM002020 BDEN000636 BFLO027104 BFLO038700 CELE016679 CINT012585 CREI010429 DMEL010108 DRER023981 GINT002783 HSAP060052 LMAJ005778 MBRE004380 MMUS048716 MPUS003884 NGRU014719 NVEC025890 PINF008829 PPAT004678 PSOJ002540 PTET001374 PTET009460 PTET011555 SMOE013350 TADH001306 TBRU008787 TGON006472 TRUB025542 TTHE001608 TVAG048986 TVAG054412 VCAR003661
HSAP018825 MMUS010204 TRUB042362
AGAM009307 BDEN002026 BFLO003207 BFLO028927 CELE011080 CGLA002141 CINT015767 CMER001524 CNEO001229 CREI014257 DDIS001521 DHAN000146 DMEL004723 DRER010960 EHUX017717 HSAP022483 KLAC003606 LMAJ005857 MBRE004532 MMUS043505 NCRA008855 NVEC003392 NVEC005998 OTAU000838 PBLA003149 PPAT011684 PTRI004454 RORY012244 SCER002692 SPOM000042 TADH003478 TBRU001517 TRUB036457 UMAY004591 VCAR004905 YLIP004871
AGAM010119 AGAM010120 AGAM013498 ATHA002678 ATHA004172 ATHA004325 ATHA005840 ATHA006722 ATHA006738 ATHA009957 ATHA011380 ATHA012434 ATHA013338 ATHA013486 ATHA018307 ATHA020700 ATHA022998 ATHA023217 ATHA031203 BFLO002251 BFLO015538 BFLO023953 BFLO025263 BFLO027061 BFLO027064 BFLO038598 BFLO038607 CELE005552 CELE006359 CELE016440 CELE017648 CGLA003757 CINT011812 CINT017665 CMER000722 CREI007709 CREI007710 DDIS001901 DDIS006036 DDIS009126 DHAN004198 DMEL003197 DMEL008110 DRER013738 DRER014176 DRER014794 DRER019069 DRER021336 DRER022190 DRER023919 DRER024679 EHUX006650 EHUX014434 EHUX021116 EHUX028339 EHUX028592 HSAP004001 HSAP016142 HSAP023007 HSAP028930 HSAP046206 KLAC004335 MBRE000566 MBRE002713 MMUS007274 MMUS012995 MMUS019533 MMUS026411 MMUS037672 MPUS000788 NCRA000699 NCRA003290 NGRU009047 NGRU013431 NVEC007963 NVEC026447 OSAT014351 OSAT014965 OSAT015905 OSAT016971 OSAT018201 OSAT019471 OSAT019826 OSAT020368 OSAT024731 OSAT024808 OSAT026415 OSAT028854 OSAT029246 OSAT037535 OSAT039283 OSAT039309 OSAT042011 OSAT043292 OSAT043293 OSAT043303 OSAT048615 OSAT048621 OSAT050373 OSAT053044 OSAT053635 OSAT057584 OSAT057601 OSAT057628 PBLA002204 PINF012845 PINF013489 PINF013497 PINF013498 PINF013499 PPAT000181 PPAT000740 PPAT004863 PPAT006491 PPAT007266 PPAT008478 PPAT009777 PPAT010503 PPAT012179 PPAT013786 PPAT015245 PPAT016427 PPAT020796 PPAT020839 PPAT023976 PPAT024078 PPAT024364 PPAT026615 PPAT027158 PPAT029516 PPAT029589 PPAT029912 PPAT031785 PPAT032743 PPAT034674 PSOJ011727 PSOJ017888 PSOJ017889 PSOJ017890 PSOJ017900 PSOJ017901 PSOJ017902 PSOJ017903 PSOJ017908 RORY016822 SCER004767 SMOE000335 SMOE002700 SMOE007536 SMOE008420 SMOE011011 SMOE013117 SMOE013843 SMOE014823 SMOE015645 SMOE015670 SMOE017870 SMOE017878 SMOE018824 SMOE021596 SPOM002581 TADH002168 TADH008494 TPSE005158 TPSE010852 TPSE011575 TRUB003749 TRUB007511 TRUB011871 TRUB018786 TRUB028414 TRUB029099 TRUB033092 TRUB041883 TRUB046853 TVAG012443 TVAG015963 TVAG019493 TVAG019668 TVAG019931 TVAG023213 TVAG035524 TVAG045774 TVAG048448 TVAG048896 TVAG048914 TVAG053170 TVAG056442 UMAY000068 UMAY004602 VCAR011703 YLIP000853 YLIP002032 YLIP004139
EHUX025419 PINF000318 PSOJ015985
AGAM001396 AGAM006588 ATHA029589 ATHA030945 BDEN008010 CELE003237 CGLA000828 CNEO001613 CNEO004635 CREI009105 DDIS002639 DDIS003265 DHAN003488 DMEL010030 DMEL020226 DRER026335 ECUN000531 EHIS000105 EHIS004894 EHIS004957 EHIS006444 EHIS007261 EHIS007906 EHIS008231 EHIS008431 EHIS009082 EHUX006071 EHUX016746 EHUX027198 GINT002336 HSAP024075 KLAC000762 MBRE000026 MMUS029214 MPUS005892 NCRA003686 OSAT023175 OTAU001532 OTAU003294 PBLA014770 PFAL000074 PINF015164 PPAT022232 PTET038001 PTET038599 PTET038732 RORY003312 SCER003459 SPOM001961 TADH000627 TBRU006166 TGON004378 TRUB000308 TRUB012294 TTHE001474 TTHE001818 TTHE019430 TTHE024174 TVAG013200 TVAG040798 TVAG043721 TVAG043734 TVAG051943 UMAY000237 UMAY002362 VCAR005401 YLIP003526
PINF014426 PSOJ000819
HSAP046479 HSAP047174 MMUS034211 MMUS036472 NVEC020722
CINT016961 HSAP075190 MMUS023650 TRUB026293
AGAM007526 AGAM011189 ATHA029772 BDEN001065 BFLO026527 BFLO049570 CELE008806 CGLA003330 CINT001395 CINT008216 CMER003929 CNEO004683 CPAR003525 CREI016298 DDIS008075 DHAN001238 DMEL001240 DMEL002474 DRER010069 DRER020761 ECUN000802 EHIS002995 EHUX029562 HSAP048481 HSAP058927 KLAC004106 LMAJ003773 MBRE002874 MMUS021261 MMUS038356 MPUS000520 NCRA002922 NGRU000818 NVEC014706 NVEC024917 OSAT042807 OTAU002884 PBLA004505 PFAL004681 PINF002516 PPAT001873 PSOJ003208 PTET001603 PTET005077 PTET025019 PTET026331 RORY014634 SCER000735 SMOE008410 SPOM000230 TADH003439 TADH003970 TBRU000966 TGON007298 TPSE008575 TRUB027946 TRUB039472 TTHE000494 TTHE022651 TTHE025629 TVAG055466 UMAY004327 VCAR001828 YLIP003080
AGAM004748 BFLO006790 BFLO007922 CELE007333 CINT015028 CREI001162 CREI003340 CREI003513 DMEL012436 DRER022488 DRER026524 EHUX013850 HSAP032335 MMUS017352 NGRU015393 NVEC005446 TRUB038546 TRUB042298 VCAR007101 VCAR009482 VCAR009808 VCAR010316 VCAR012415
BFLO012812 BFLO013094 CELE027396 DRER025277 EHUX032535 HSAP060176 HSAP060188 MMUS011533 TRUB031484
PINF016041 PSOJ012703
DRER000868 HSAP037548 MMUS017716 TRUB030356
AGAM000078 BDEN003783 BFLO049488 BFLO049654 CELE019465 CGLA001486 CGLA003744 CINT015871 CNEO005348 CREI013300 DHAN001751 DMEL004946 DRER007663 DRER017575 EHIS008763 EHUX014716 EHUX030326 GINT003595 HSAP030504 KLAC001369 MBRE001448 MMUS016328 MPUS001892 NCRA002170 NGRU015466 NVEC000009 NVEC014036 NVEC014240 NVEC015446 OTAU000737 PBLA012355 PBLA012900 PINF005448 PINF005449 PSOJ021018 PTRI005392 PTRI006475 RORY006929 SCER000355 SCER004041 SPOM003197 TADH002258 TGON005001 TPSE004543 TPSE004544 TPSE011725 TRUB044932 UMAY001054 VCAR000648 YLIP002552
AGAM008493 BFLO007867 BFLO021946 CELE009798 CINT017993 DMEL020500 DRER011091 DRER011657 DRER021461 HSAP013032 HSAP031616 HSAP047013 MMUS011326 MMUS040586 MMUS042746 NVEC003295 TADH002180 TGON004236 TRUB002466 TRUB006010 TRUB024212
CREI000518 VCAR005458
BDEN005696 BFLO027355 BFLO033450 CELE023774 CINT013860 CREI003931 DRER010074 HSAP058233 MBRE000875 MMUS040107 MPUS003793 NVEC025420 PTET006287 PTET014760 PTET015710 PTET017901 TPSE001512 TTHE011139 TTHE018222 VCAR005094
DRER006413 HSAP069084 MMUS010275 TRUB010022 TVAG041561
AGAM001690 AGAM004821 AGAM010699 ATHA004342 ATHA004499 ATHA005125 ATHA022801 ATHA030543 BDEN000409 BDEN002244 BDEN002789 BDEN004144 BDEN004690 BDEN005538 BFLO000077 BFLO031866 BFLO033434 BFLO041644 BFLO041674 CELE002103 CELE002456 CELE008390 CELE012495 CELE021490 CELE021774 CELE022165 CGLA002655 CGLA003010 CGLA003967 CINT005814 CINT006029 CINT006043 CINT006470 CMER002235 CMER004692 CNEO000458 CNEO004626 CNEO005048 CPAR001596 CPAR003056 CREI010340 CREI012916 CREI013404 CREI016537 CREI016538 DDIS004083 DDIS009956 DDIS011303 DHAN001456 DHAN004592 DHAN005598 DMEL007745 DMEL008115 DMEL012617 DMEL015895 DMEL018068 DMEL018344 DRER003701 DRER004330 DRER006221 DRER006648 DRER008648 DRER011861 DRER016359 DRER017726 DRER017771 DRER017820 DRER017853 DRER017874 DRER022690 DRER022873 DRER025445 DRER025447 DRER026062 EHIS005603 EHUX009776 EHUX013070 EHUX022671 EHUX023924 GINT004361 HSAP004788 HSAP011533 HSAP018443 HSAP030754 HSAP034313 HSAP039927 HSAP040965 HSAP060231 HSAP065812 HSAP067138 HSAP067143 KLAC000133 KLAC003420 KLAC004768 LMAJ002727 LMAJ004919 MBRE000749 MBRE001530 MBRE005035 MBRE006671 MBRE008000 MMUS000313 MMUS007007 MMUS010200 MMUS011643 MMUS023555 MMUS026077 MMUS033142 MMUS039383 MMUS042468 MMUS044944 MMUS045235 MPUS000252 MPUS009029 MPUS009862 NCRA002864 NCRA002877 NCRA004373 NCRA006907 NCRA007071 NGRU000010 NGRU000013 NGRU000786 NGRU001204 NGRU001544 NVEC014313 NVEC015625 NVEC015808 NVEC016014 NVEC026293 OSAT041570 OSAT044597 OTAU001846 OTAU002978 OTAU004749 PBLA002036 PBLA004198 PBLA008627 PBLA011360 PBLA014020 PFAL000575 PFAL001099 PINF002064 PINF002065 PINF002066 PINF002067 PINF002068 PINF002069 PINF002070 PINF002071 PINF002072 PINF002073 PINF002074 PINF002076 PINF007726 PINF010806 PINF011616 PINF011722 PINF013019 PINF017352 PPAT003877 PPAT004568 PPAT008605 PPAT010033 PPAT011444 PPAT011828 PPAT025200 PPAT026112 PPAT027684 PSOJ003945 PSOJ008416 PSOJ009368 PSOJ012035 PSOJ022140 PSOJ024116 PTET003912 PTET007128 PTET007548 PTET008288 PTET014182 PTET020589 PTET022484 PTET023677 PTET023703 PTET028761 PTET029540 PTET031816 PTET035823 PTET038232 PTET039046 PTET039343 PTRI001348 PTRI002374 PTRI008792 RORY004173 RORY004699 RORY007054 RORY011506 RORY015950 SCER000060 SCER002475 SCER002477 SCER004860 SMOE000396 SMOE010139 SMOE012325 SMOE015292 SPOM003075 SPOM003136 TADH004694 TADH005672 TADH006908 TBRU000381 TBRU009296 TGON003807 TGON006424 TPSE000395 TPSE009095 TPSE009195 TPSE009204 TPSE009660 TPSE010639 TPSE011412 TRUB004624 TRUB006776 TRUB015316 TRUB015468 TRUB020641 TRUB021166 TRUB029822 TRUB032547 TRUB033808 TRUB039922 TTHE001142 TTHE004463 TTHE005678 TTHE005680 TTHE007251 TTHE007254 TTHE008127 TTHE008942 TTHE008996 TTHE008998 TTHE009583 TTHE010536 TTHE010537 TTHE010538 TTHE011385 TTHE011695 TTHE011701 TTHE013081 TVAG000844 TVAG027131 UMAY000204 UMAY002081 UMAY004461 UMAY005038 UMAY006433 VCAR000739 VCAR002617 VCAR005695 YLIP000037 YLIP004053 YLIP004458
DRER008572 HSAP065707 MMUS009261 TRUB008042
BFLO011235 BFLO011236 BFLO011400 BFLO011414 BFLO011637 BFLO012156 BFLO012552 BFLO012554 BFLO015613 BFLO015819 BFLO015823 DRER018352 HSAP032143 MMUS048131 TRUB013465
HSAP046784 MMUS012421
CREI004041 VCAR007715
AGAM007211 BDEN001758 BFLO031390 CELE001154 DMEL002351 DRER005021 HSAP068694 MBRE003167 MMUS015736 NVEC010220 TADH009657 TRUB012323
AGAM011298 BFLO014782 BFLO030069 BFLO030638 CELE009658 CINT013424 DMEL008356 DRER008267 DRER024039 HSAP066217 MMUS029437 TADH008903 TRUB037410
AGAM001934 DMEL004149
PINF000255 PSOJ016067
PINF011551 PINF011558 PINF012766 PSOJ021714 PSOJ021716
BFLO013114 CINT002768 DDIS005462 DMEL008729 DRER011510 HSAP054904 MMUS005277 NVEC006038 TRUB041562
PINF001833 PSOJ006108
BFLO016741 BFLO020487 CINT015880 DRER019569 HSAP007937 MMUS007892 NVEC014455 PSOJ014285 TADH005005 TRUB045719
AGAM005089 BDEN002202 BFLO025224 BFLO029186 CELE024000 CINT004689 DDIS003049 DMEL021207 DRER006281 HSAP045718 MBRE002055 MMUS009181 NVEC001733 PBLA012170 PPAT005576 PTET015899 RORY002109 SMOE007418 TADH005859 TRUB023325
CNEO004514 HSAP024004 MMUS023614 NCRA009274 TRUB022497
AGAM007940 BFLO010515 BFLO015626 BFLO027428 CELE015102 CELE017534 CINT012909 CINT014686 DMEL019659 DRER000615 DRER003020 DRER007242 DRER024205 HSAP030959 HSAP049307 HSAP068326 MMUS015137 MMUS018464 MMUS033726 NVEC006227 NVEC018063 NVEC018235 NVEC020525 NVEC024816 TADH010559 TRUB000741 TRUB026352 TRUB026966 TRUB032838 TRUB033952 TRUB038750 TRUB042978 TRUB043060
AGAM011674 BFLO014906 CELE024455 CINT017150 DMEL000906 DRER001262 DRER009591 HSAP034348 HSAP047223 MMUS020248 MMUS044895 TRUB027523 TRUB032799
AGAM007428 ATHA030835 BDEN005097 BFLO040253 BFLO041114 CELE016203 CGLA003459 CINT014079 CMER003000 CNEO001580 CNEO006195 CREI010592 DDIS004787 DHAN000115 DHAN005384 DMEL007746 DRER004076 EHUX016360 HSAP020573 KLAC001929 KLAC001943 LMAJ007599 MBRE002534 MMUS014824 MPUS009904 NCRA003981 NGRU015689 NVEC006091 OSAT057878 OTAU000711 PBLA008750 PINF002056 PPAT005512 PSOJ003928 PTET022109 PTRI006318 RORY009739 SCER003349 SMOE003368 SPOM001239 SPOM001595 TADH002356 TPSE006008 TRUB016596 TTHE009911 UMAY000080 VCAR002927 YLIP003768
HSAP021064 MMUS003854
PINF008433 PSOJ010477
AGAM011760 AGAM011845 CELE001653 CINT017447 DMEL001009 DRER004954 MPUS003469 NGRU001982
BDEN000986 BFLO032780 HSAP053267 MMUS025585 NVEC025889 TADH006679 TRUB042544
BFLO030150 CELE013731 DRER020908 HSAP046864 MMUS029051 TRUB019495
PINF001677 PINF006486 PINF006487 PSOJ010177 PSOJ020722 PSOJ020724 PSOJ020725 PSOJ020726 PSOJ020727
BFLO034844 DRER018823 HSAP027395 MMUS004008 PTRI009252 TRUB042776
AGAM001967 AGAM005990 BDEN004610 BFLO002276 BFLO011980 BFLO022989 BFLO026311 BFLO033674 BFLO033675 BFLO037722 CELE022835 CELE027815 CINT006340 CINT010473 CMER002466 CPAR001832 CREI010279 DDIS008116 DDIS009648 DDIS010265 DMEL005101 DMEL016665 DRER000604 DRER001229 DRER004922 DRER015497 DRER022027 DRER023832 EHIS004071 HSAP006628 HSAP041918 HSAP043806 HSAP067969 LMAJ004662 LMAJ004977 MBRE004817 MBRE007438 MMUS006252 MMUS009088 MMUS023714 MMUS027488 MPUS002809 NGRU005980 NGRU006146 NGRU006147 NGRU009210 NGRU012191 NVEC001111 NVEC006462 PBLA011086 PBLA014977 PFAL002328 PINF000170 PINF005267 PINF010040 PPAT002762 PPAT002775 PPAT005686 PPAT025598 PSOJ007906 PSOJ016180 PSOJ020793 PTET008662 PTET011966 PTET011991 PTET016847 PTET018743 PTET018917 PTET033366 RORY003652 RORY007543 SMOE003529 SMOE016000 TADH001516 TBRU001948 TGON002405 TRUB008728 TRUB033828 TRUB035939 TRUB042371 TRUB046494 TTHE013452 TTHE014617 TTHE015814 TTHE025417 TTHE027028 TTHE027029 VCAR006605 VCAR011378
BFLO011015 CINT007184 CINT011141 DRER000699 DRER013296 DRER022303 HSAP004769 MMUS019048 NVEC001812 TRUB037248 TRUB046394
AGAM002814 BFLO007245 BFLO037432 BFLO049957 CELE003005 CINT000386 CMER001722 DMEL008864 DRER021584 GINT001329 HSAP010440 HSAP014401 HSAP036766 MMUS020278 MMUS021693 MMUS046384 NVEC001220 NVEC001736 NVEC003821 NVEC007512 NVEC009982 NVEC015892 PINF016129 PSOJ002588 PTRI000150 PTRI000278 TGON001487 TGON006066 TRUB036802 TRUB040833
ATHA009991 ATHA016307 ATHA020486 BFLO030412 BFLO030913 CELE000166 DDIS005896 DRER001664 DRER001669 DRER001674 EHIS009314 EHUX007192 EHUX025402 HSAP055199 LMAJ005865 MBRE006465 MMUS044194 NGRU005117 NVEC014987 OSAT046075 PPAT007756 PPAT021931 SMOE016742 TADH009177 TBRU002338 TRUB045222
CINT015277 DRER000630 HSAP029402 MMUS026461 TRUB032286
HSAP043334 MMUS047232
DRER015086 HSAP041984 MMUS020988 TRUB039386
AGAM004957 BFLO030861 BFLO030866 DMEL010177 DRER001227 HSAP056156 MBRE003100 MMUS045728 NVEC016490 TPSE008036 TRUB004494
DDIS002562 PINF000383 PSOJ015899
AGAM013313 CINT012215 DRER011031 DRER025014 HSAP023914 HSAP064301 MMUS014798 MMUS049801 NVEC022993 TADH004384 TRUB009458 TRUB035721
BFLO002386 CELE007362 DRER010175 DRER016855 DRER017006 HSAP039037 HSAP052688 MMUS016652 MMUS018823 NVEC025643 TADH003192 TADH003199 TRUB032322 TRUB034774 TRUB036604 TRUB037183
AGAM011928 AGAM013456 BFLO011855 BFLO047990 CELE001117 CINT003234 DMEL003255 DRER020893 HSAP017846 MMUS004016 NGRU002882 NGRU010010 NGRU014602 NVEC018654 OSAT026115 PPAT026118 PPAT033586 PTET015137 PTET032045 SMOE020187 TADH003501 TRUB021240 VCAR002108
AGAM001604 AGAM002493 AGAM012979 ATHA000371 ATHA005279 ATHA009098 ATHA013516 ATHA014264 ATHA017890 ATHA020410 ATHA021170 ATHA027918 BFLO013939 BFLO013940 BFLO013941 BFLO031211 BFLO031212 BFLO031830 BFLO043034 BFLO045189 BFLO048301 CELE001575 CELE008557 CELE024824 CELE026400 CGLA003296 CINT006453 CINT008248 CINT008439 CMER001187 CMER003542 CMER004517 CNEO000521 CREI000564 DDIS006519 DHAN000437 DHAN003945 DMEL001374 DMEL010442 DRER000093 DRER001405 DRER001616 DRER003271 DRER004128 DRER006493 DRER010422 DRER015457 DRER017532 DRER020397 DRER023544 DRER025303 DRER025675 DRER026213 EHUX003859 EHUX004231 EHUX009835 EHUX011151 EHUX011985 EHUX016432 EHUX024038 EHUX027032 EHUX029526 EHUX030955 EHUX032960 HSAP010958 HSAP015574 HSAP028844 HSAP034907 HSAP040153 HSAP042891 HSAP056099 HSAP074058 HSAP075811 HSAP077769 KLAC001212 MMUS003908 MMUS012530 MMUS013253 MMUS016781 MMUS021894 MMUS023147 MMUS030915 MMUS033503 MMUS038834 MMUS047483 MPUS001596 MPUS002045 MPUS002853 MPUS007192 MPUS008984 MPUS009795 NCRA001315 NCRA001837 NGRU000089 NVEC000757 NVEC001131 NVEC006581 NVEC008446 NVEC011724 NVEC015812 OSAT003885 OSAT030554 OSAT051957 OTAU004958 OTAU005292 OTAU005294 PPAT008307 PPAT012569 PPAT026182 PTRI000005 PTRI000347 PTRI000900 PTRI001149 PTRI003019 PTRI005226 SCER005206 SMOE003656 SMOE011020 SMOE012724 SPOM004012 TADH000171 TADH000172 TADH010321 TADH010322 TPSE005137 TPSE010189 TPSE011293 TRUB004777 TRUB006581 TRUB008657 TRUB009675 TRUB011103 TRUB019202 TRUB020735 TRUB026763 TRUB029252 TRUB034510 TRUB039489 TRUB042750 TRUB047253 TVAG046015 YLIP004882
AGAM002548 BFLO025660 BFLO033935 CELE004038 DDIS009149 DMEL011437 DRER025638 EHIS001712 HSAP016532 LMAJ004819 MBRE007866 MMUS037234 NGRU011216 NVEC008245 NVEC015329 OSAT037512 OTAU000003 PINF003254 PPAT005041 PSOJ002054 PTET014248 PTET030036 SMOE016105 TADH005220 TBRU009570 TPSE009164 TRUB013952 TTHE024092 TVAG019697
PINF000136 PSOJ016220 PSOJ016221
AGAM011817 ATHA016009 ATHA025594 ATHA031911 ATHA032941 BDEN001515 BFLO048464 BFLO049815 CELE022438 CGLA005187 CINT015499 CMER003815 CNEO005105 CPAR002765 CREI014968 DDIS003269 DHAN001902 DMEL020258 ECUN000864 EHIS004993 EHIS006990 EHUX003514 EHUX020383 EHUX031010 HSAP013067 LMAJ003084 LMAJ003665 MBRE002649 MMUS007170 NCRA003303 NGRU004934 NGRU015239 NVEC015113 OSAT003148 OSAT007721 OSAT056279 OTAU001923 PBLA002190 PBLA002392 PBLA015163 PINF009336 PPAT007432 PPAT027330 PPAT033809 PSOJ006013 PTET034787 RORY001570 RORY003304 RORY003378 RORY009626 SCER001907 SMOE004043 SMOE006988 SPOM003816 SPOM004753 TADH008025 TBRU008144 TBRU009056 TGON004222 TRUB023405 TTHE018008 TVAG006221 TVAG006877 TVAG030290 TVAG037369 TVAG041818 TVAG042589 TVAG052194 TVAG055872 UMAY002639 VCAR009143 YLIP003220
AGAM002647 BFLO003910 CINT005638 DMEL011522 DRER018551 DRER023176 HSAP030608 MMUS035085 NVEC010618 TADH007598 TRUB007864 TRUB020896
PINF004720 PSOJ005273
HSAP050803 MMUS035960
PINF005470 PSOJ020975
AGAM008130 AGAM008133 CINT014100 DRER013804 HSAP071236 MMUS050700 TRUB017359 TRUB040339
DRER005570 HSAP007136 MMUS032737 TRUB014858
AGAM000116 BFLO002411 BFLO020367 CELE016148 CINT005018 DDIS009589 DRER003167 DRER004391 DRER005121 DRER023926 EHIS003669 EHIS007842 HSAP026764 HSAP032564 HSAP068395 MMUS009704 MMUS030186 MMUS039958 NGRU005448 NVEC006264 TADH001398 TRUB003231 TRUB009197 TRUB015169 TRUB016389
BFLO004463 BFLO030328 BFLO040742 BFLO044735 DRER015054 HSAP018429 MMUS038639 TRUB006652
AGAM008625 BDEN001483 BFLO001735 BFLO004191 CINT013052 DDIS003286 DMEL018400 DRER004156 EHIS003218 EHIS008535 HSAP017599 MMUS039003 NGRU013287 NVEC017924 PINF007584 PSOJ021947 TADH008027 TRUB011145
BFLO031242 CINT013841 DRER000384 DRER017393 HSAP014142 MMUS029278 TRUB033336
AGAM007145 ATHA025625 BFLO006802 BFLO020098 BFLO020099 CELE021759 CINT013638 CPAR002138 CREI012082 CREI014448 DDIS006589 DMEL020868 DRER004933 EHIS002273 EHIS005604 EHUX031937 HSAP003872 HSAP050433 LMAJ003050 LMAJ004633 MBRE003943 MBRE004277 MBRE004937 MMUS021019 MMUS029083 MPUS006078 NGRU001335 NVEC002216 OSAT043662 PBLA011511 PFAL005419 PINF003995 PINF016118 PPAT017142 PPAT021673 PSOJ006801 PTET019854 PTET020870 PTET024127 PTET026489 PTET026928 PTET028188 PTRI003780 RORY010434 RORY015352 SMOE018834 TADH009158 TBRU001628 TBRU008596 TGON005911 TPSE009197 TRUB002532 TRUB044372 TRUB047749 TTHE007016 TTHE007362 TTHE007638 TTHE023372 TVAG004178 TVAG024412 TVAG047771 TVAG050924 TVAG054257 TVAG059361 VCAR010366
AGAM008637 ATHA011706 BFLO007478 CELE003462 CINT001218 DDIS010917 DMEL019798 DRER024949 HSAP020846 HSAP021105 MBRE006306 MMUS016332 NGRU005188 NVEC006404 OSAT040452 PPAT001928 PPAT032658 PTET000851 PTET006967 SMOE004830 SMOE019345 TADH006870 TRUB003103 TTHE010653 TVAG035559
AGAM007731 BDEN005777 BFLO001643 BFLO022094 CELE001345 CINT003355 DDIS002640 DMEL000798 DRER010332 EHUX016234 HSAP051986 MBRE007418 MMUS000624 NGRU007818 NVEC018896 NVEC020944 PBLA005077 PFAL003318 PINF007618 PINF009603 PINF015747 PSOJ006361 PTRI004009 RORY012336 TADH010585 TPSE008259 TRUB016412
ATHA026547 DDIS004295 EHIS004942 OSAT050770 PINF000408 PSOJ015875
BFLO002814 BFLO008800 CINT002168 DRER017383 DRER025203 HSAP027328 HSAP027400 MMUS040675 TRUB006314 TRUB018057
DRER014438 HSAP065111 MMUS026240 TRUB047237
BDEN000863 BDEN008709 DDIS002932 DDIS004618 DDIS007884 DDIS011182 NCRA001571 NGRU007468 NGRU015022 PBLA011536 PBLA012595 PTRI001264 PTRI009137 PTRI009506 PTRI009829 RORY000271 RORY008201 RORY008365 RORY016478 SPOM000705 SPOM004220 TPSE000183 TPSE000362 TPSE000837 TPSE000975 TPSE003096 TPSE011068 TPSE011249 TPSE011505 YLIP001308
BFLO031623 NVEC016698 TADH009731
DRER013122 TRUB037876 TRUB045695
AGAM012784 ATHA002191 BDEN001707 BFLO009083 BFLO042019 CELE001510 CGLA003009 CINT011240 CMER003985 CNEO005957 CPAR000688 CREI014670 DDIS013145 DHAN004996 DMEL000107 DRER011905 ECUN000871 EHIS001502 EHUX008684 EHUX018452 GINT001130 HSAP075009 KLAC000757 LMAJ004364 MBRE001982 MMUS011222 MPUS004362 MPUS004365 NCRA007450 NGRU004362 NVEC003523 NVEC020167 OSAT011785 OTAU000022 PBLA000737 PFAL002862 PINF002116 PPAT011941 PPAT033973 PSOJ004006 PTET007512 PTET031474 PTRI002824 RORY008028 RORY015187 SCER002959 SMOE015040 SMOE015537 SPOM002870 TADH006004 TBRU009408 TGON007038 TPSE009536 TRUB016157 TTHE001397 TVAG033764 UMAY001133 VCAR005801 YLIP004069
AGAM013587 DRER010392 DRER020334 DRER020412 DRER022299 DRER023443 HSAP002167 HSAP002667 HSAP003473 HSAP005503 HSAP005565 HSAP006721 HSAP043050 HSAP043132 HSAP070394 MMUS038967 TRUB040718
AGAM005287 ATHA015684 BDEN002914 BFLO014385 BFLO019005 CELE014375 CGLA000511 CINT009618 CMER000042 CNEO003717 CPAR000466 DDIS000443 DHAN000471 DMEL016440 DRER000422 DRER012383 ECUN000798 EHIS001390 HSAP002014 HSAP003372 HSAP005380 HSAP006613 HSAP042703 HSAP070376 KLAC000633 MBRE002285 MMUS040002 MPUS003614 NCRA001599 NGRU001712 NVEC018981 OSAT046285 OTAU000020 PBLA004904 PFAL002407 PINF006505 PPAT001462 PSOJ020751 PTET002601 PTRI004292 RORY010603 SCER002966 SMOE021795 SPOM004283 TADH007797 TGON005058 TPSE008722 TRUB002285 TTHE022095 TTHE022098 TTHE022099 TVAG016632 TVAG053569 TVAG058702 UMAY000393 VCAR006401 YLIP000374 YLIP000414
BFLO002915 DRER004208 DRER015550 HSAP014987 MMUS025999 TRUB019651 TRUB036869
PINF005178 PINF005330 PINF006484 PINF006485 PSOJ011910 PSOJ011911 PSOJ011922 PSOJ019775 PSOJ019780 PSOJ020721
PINF010914 PSOJ011784
BFLO007786 BFLO008740 DRER026087 HSAP063076 MMUS049628 TRUB036193
BFLO028337 BFLO049765 CELE006380 CREI013133 DDIS004756 DRER012322 EHUX008032 EHUX011276 EHUX022472 HSAP069173 LMAJ004063 MBRE008517 MMUS024876 MPUS002407 NGRU001345 NVEC013996 NVEC026417 OTAU002044 PBLA003096 PINF001592 PSOJ010045 PTRI005398 RORY010911 TPSE000434 TRUB020403 VCAR001846
AGAM005531 CELE002842 DMEL007450 DRER010086 HSAP061252 MMUS003778 TRUB023239
AGAM009959 BFLO026611 BFLO050779 CELE006870 CINT009503 DMEL004054 DRER025423 HSAP048629 MBRE006846 MMUS029903 NVEC024167 TADH000982 TRUB004123 UMAY002576
BFLO021556 BFLO031898 DRER005819 HSAP020892 HSAP034750 MMUS050788 TRUB004678
DRER017447 HSAP040409 MMUS014064 TRUB017033
AGAM006084 ATHA026683 BDEN002494 BFLO027218 BFLO029051 CELE003439 CGLA005191 CINT014126 CMER001379 CNEO001991 CPAR001774 CREI002546 CREI006017 DDIS002379 DDIS010936 DHAN001823 DMEL012868 DRER017948 EHIS000001 EHIS001153 EHIS002961 EHIS003793 EHIS006099 EHIS007789 EHUX015078 EHUX017805 GINT000814 GINT001344 HSAP009684 HSAP012446 KLAC001733 LMAJ004892 MBRE006771 MMUS002649 MMUS039363 MPUS000783 NCRA002048 NGRU001522 NVEC023669 OSAT023892 OSAT044353 OTAU001736 PBLA010521 PFAL003040 PINF002705 PINF012227 PPAT002896 PPAT022022 PSOJ001414 PSOJ014947 PTET005978 PTET009540 PTET011573 PTET013096 PTET038827 PTET038978 PTRI009679 RORY011680 SCER003235 SMOE017895 SPOM004337 TADH005623 TBRU007976 TGON003716 TGON006152 TPSE010283 TRUB018267 TTHE005299 TTHE020500 TTHE026335 TVAG000023 TVAG006960 TVAG029063 TVAG029125 VCAR000136 VCAR010649 YLIP002838 YLIP005738
AGAM010361 ATHA001690 ATHA024321 ATHA024717 ATHA027389 ATHA029870 ATHA032202 BDEN006117 BDEN006519 BFLO001365 BFLO001369 CELE009125 CGLA004961 CINT008030 CMER003081 CNEO005784 CPAR000015 CREI000107 CREI000161 CREI002393 CREI016471 DDIS001277 DDIS003587 DDIS006861 DDIS011701 DHAN001469 DHAN005550 DMEL020213 DRER018892 DRER026765 EHUX013569 EHUX020608 EHUX026795 GINT000613 HSAP008309 HSAP024815 KLAC002127 KLAC004201 LMAJ003097 MBRE004917 MMUS009389 MMUS036968 MPUS002401 MPUS003243 MPUS004477 MPUS007925 NCRA003535 NCRA006508 NCRA007246 NGRU000015 NGRU000016 NGRU015171 NVEC006163 OSAT019629 OSAT029202 OSAT038805 OSAT040718 OSAT046405 OSAT046622 OTAU000785 OTAU002360 OTAU003646 PBLA004019 PBLA008091 PFAL000040 PFAL000435 PFAL000677 PFAL000959 PFAL001190 PFAL001437 PFAL001495 PFAL001604 PFAL001610 PFAL001640 PFAL001688 PFAL002311 PFAL002401 PFAL002697 PFAL002898 PFAL003028 PFAL003163 PFAL003180 PFAL003319 PFAL003381 PFAL003822 PFAL003865 PFAL003871 PFAL003961 PINF002868 PINF004728 PINF010733 PINF013827 PINF013829 PINF017220 PPAT002584 PPAT010753 PPAT019016 PPAT029698 PPAT034601 PSOJ001655 PSOJ005264 PSOJ012799 PSOJ012801 PSOJ018200 PTET005902 PTET026976 PTRI006972 PTRI008556 RORY005595 RORY006140 RORY013972 SCER002744 SCER002898 SMOE000364 SMOE004139 SMOE004811 SMOE006407 SMOE012076 SMOE015424 SMOE020555 SMOE020800 SPOM003577 TADH002618 TADH002619 TADH002620 TADH002621 TADH008300 TBRU004001 TGON002128 TGON003295 TPSE010734 TPSE011104 TRUB008567 TRUB034454 TTHE003216 TTHE003217 TTHE006249 TTHE010535 UMAY000227 UMAY001019 VCAR000433 VCAR005140 VCAR010080 VCAR014352 YLIP000789 YLIP003653
HSAP055446 MMUS044639
AGAM003739 ATHA004298 BDEN003018 BFLO004640 BFLO034342 CELE005897 CGLA004835 CINT000801 CMER004633 CNEO000823 CPAR000336 CREI002741 DDIS004526 DHAN001526 DMEL009128 DRER024579 EHIS005390 EHUX027687 HSAP024426 KLAC000601 LMAJ000164 MBRE008365 MMUS039907 MPUS007297 NCRA003047 NGRU001063 NVEC006873 NVEC013298 OSAT039098 OTAU001950 PBLA002720 PINF000277 PPAT004057 PSOJ016043 PTRI001328 RORY014821 SCER001878 SMOE013789 SPOM002643 TBRU007799 TGON002256 TPSE010772 TRUB028695 TTHE004543 TVAG018790 UMAY002653 VCAR006393 YLIP004978
DRER022790 HSAP040080 MMUS042273 TRUB002561
BFLO003851 BFLO004290 BFLO005947 BFLO013397 BFLO013927 BFLO014935 BFLO021183 BFLO022154 BFLO022263 BFLO023454 BFLO023910 BFLO025868 BFLO026696 BFLO029811 BFLO030553 BFLO031885 BFLO032292 BFLO033022 BFLO034253 BFLO036995 BFLO042151 BFLO042392 BFLO044062 BFLO044069 CELE007940 CELE009397 CELE017553 CINT002792 DRER006364 DRER010451 EHUX026660 EHUX026949 HSAP058044 MMUS035722 MMUS040038 MMUS043006 NVEC001765 TADH004122 TRUB039250
BDEN003476 BFLO012260 BFLO042540 DRER025459 HSAP067844 MMUS014336 NCRA000369 NVEC019946 PBLA006674 PTRI000339 SPOM003831
AGAM012551 BFLO035894 BFLO040563 CELE027674 CINT005881 DMEL003435 DRER006661 DRER025796 EHIS002575 EHIS006399 HSAP031176 MMUS024275 NVEC011863 PBLA015545 TRUB014730 TRUB018867
PINF008400 PSOJ010546
HSAP026571 MMUS020916
BDEN000174 CINT014156 CINT014339 HSAP071278 HSAP074469 HSAP074554 HSAP074559 HSAP074861 MMUS028556 NVEC025416 PPAT022321 TRUB006069 TTHE026585
AGAM000266 AGAM000671 AGAM000895 AGAM003277 AGAM003820 AGAM004635 AGAM010080 AGAM011120 AGAM012236 AGAM012309 AGAM013250 ATHA000184 ATHA001482 ATHA004618 ATHA009279 ATHA009740 ATHA009968 ATHA010466 ATHA010744 ATHA011715 ATHA014897 ATHA014916 ATHA015539 ATHA020667 ATHA021341 ATHA021717 ATHA022292 ATHA022322 ATHA022667 ATHA023078 ATHA024699 ATHA024998 ATHA026100 ATHA026998 ATHA027864 ATHA030241 ATHA031509 ATHA031557 BDEN002105 BFLO001485 BFLO011863 BFLO013185 BFLO014334 BFLO031322 BFLO034190 BFLO034772 BFLO038365 BFLO039530 BFLO040586 BFLO041535 BFLO041557 BFLO045521 CELE001090 CELE009070 CELE010639 CELE013787 CELE015717 CELE016507 CELE020845 CELE020955 CINT000362 CINT009581 CINT009748 CINT011673 CINT018671 CREI000712 CREI001338 CREI002178 CREI004382 CREI004393 CREI007554 CREI010247 CREI014835 DMEL005992 DMEL006404 DMEL006820 DMEL007592 DMEL007814 DMEL008175 DMEL020643 DRER000168 DRER001219 DRER001360 DRER002268 DRER002996 DRER004182 DRER005088 DRER005272 DRER008361 DRER008695 DRER008747 DRER010435 DRER010539 DRER010907 DRER011222 DRER012001 DRER013406 DRER013767 DRER013790 DRER018962 DRER019198 DRER019383 DRER019657 DRER020509 DRER021386 DRER021793 DRER022032 DRER022907 DRER023254 DRER024684 DRER026023 EHUX009622 EHUX016944 EHUX024396 EHUX025013 EHUX026752 EHUX027335 EHUX027355 HSAP005972 HSAP007669 HSAP011839 HSAP014429 HSAP016127 HSAP021917 HSAP024706 HSAP026156 HSAP031098 HSAP037623 HSAP038768 HSAP046405 HSAP055921 HSAP066774 HSAP068559 HSAP071374 HSAP074595 HSAP075837 MBRE005534 MBRE005778 MMUS000236 MMUS007102 MMUS011795 MMUS013600 MMUS016725 MMUS023676 MMUS025147 MMUS025936 MMUS028963 MMUS029375 MMUS029485 MMUS029919 MMUS030559 MMUS030905 MMUS044301 MMUS044823 MMUS048399 MMUS050819 MPUS000595 MPUS000928 MPUS002651 MPUS003970 MPUS004864 MPUS005293 MPUS006268 MPUS006433 MPUS007126 MPUS009602 MPUS009818 MPUS009937 NGRU005618 NGRU008758 NGRU008900 NGRU009593 NVEC001805 NVEC002271 NVEC002890 NVEC005408 NVEC005576 NVEC006198 NVEC006585 NVEC008015 NVEC009853 NVEC010334 NVEC010594 NVEC010707 NVEC014354 NVEC019602 NVEC019603 NVEC023720 OSAT002920 OSAT015864 OSAT021019 OSAT025714 OSAT026231 OSAT026259 OSAT027991 OSAT027994 OSAT027995 OSAT032989 OSAT034684 OSAT037869 OSAT039582 OSAT043883 OSAT047031 OSAT047104 OSAT049552 OSAT050734 OSAT050875 OSAT052269 OSAT055264 OSAT055855 OSAT056154 OSAT056360 OTAU000899 OTAU002691 OTAU005160 OTAU006471 OTAU006766 OTAU006776 PINF001585 PINF001760 PINF001890 PINF002423 PINF005691 PINF005998 PINF011260 PINF012151 PINF012483 PPAT005581 PPAT009644 PPAT012017 PPAT013958 PPAT018243 PPAT029071 PSOJ000671 PSOJ003402 PSOJ003693 PSOJ004635 PSOJ006278 PSOJ006846 PSOJ006937 PSOJ007482 PSOJ007483 PSOJ010030 PSOJ010354 PSOJ012741 PSOJ012993 PSOJ013108 PSOJ013778 PSOJ013880 PSOJ013885 PSOJ013886 PSOJ016435 PSOJ016459 PSOJ016614 PSOJ022790 PSOJ022791 PTET000478 PTET000826 PTET000905 PTET001768 PTET001834 PTET001937 PTET001946 PTET001997 PTET002594 PTET002771 PTET002778 PTET003107 PTET003574 PTET003641 PTET003904 PTET003998 PTET004276 PTET005189 PTET006101 PTET006296 PTET006488 PTET006510 PTET006603 PTET006986 PTET007036 PTET007041 PTET007497 PTET008283 PTET008918 PTET009012 PTET009338 PTET010278 PTET010977 PTET011832 PTET011846 PTET012044 PTET012538 PTET012981 PTET013775 PTET013955 PTET014161 PTET014520 PTET015183 PTET015217 PTET015218 PTET017193 PTET017196 PTET017519 PTET017777 PTET018240 PTET018538 PTET019402 PTET019651 PTET021069 PTET021132 PTET021298 PTET021299 PTET021390 PTET022002 PTET022407 PTET022409 PTET023049 PTET023638 PTET023959 PTET025055 PTET025150 PTET025472 PTET025737 PTET025871 PTET025876 PTET025966 PTET025981 PTET026314 PTET026562 PTET027006 PTET027035 PTET027109 PTET028262 PTET028368 PTET028683 PTET028801 PTET029065 PTET029127 PTET029137 PTET029620 PTET029780 PTET029882 PTET030416 PTET030866 PTET030928 PTET030929 PTET031029 PTET031521 PTET031581 PTET031899 PTET032037 PTET032877 PTET033061 PTET033241 PTET033376 PTET033414 PTET033538 PTET033704 PTET033831 PTET034096 PTET034596 PTET034648 PTET034855 PTET035057 PTET036416 PTET036918 PTET038667 PTRI008784 RORY013891 SMOE005587 SMOE006866 SMOE008784 SMOE011227 SMOE011625 SMOE019035 TADH000993 TADH000999 TADH003474 TADH005312 TADH009650 TPSE001099 TPSE002286 TPSE004481 TPSE006402 TPSE008100 TPSE010453 TPSE011410 TRUB002538 TRUB003949 TRUB005063 TRUB005833 TRUB007534 TRUB008039 TRUB009761 TRUB010879 TRUB011289 TRUB013001 TRUB013196 TRUB014920 TRUB016062 TRUB023795 TRUB023842 TRUB023896 TRUB024328 TRUB025859 TRUB027499 TRUB028539 TRUB028830 TRUB031955 TRUB033088 TRUB035513 TRUB037883 TRUB038378 TRUB039750 TRUB044471 TRUB046246 TTHE000538 TTHE001633 TTHE001836 TTHE002102 TTHE002990 TTHE003107 TTHE005498 TTHE005500 TTHE005509 TTHE005628 TTHE007749 TTHE008314 TTHE008694 TTHE010523 TTHE012055 TTHE014216 TTHE015100 TTHE015600 TTHE016431 TTHE016443 TTHE016589 TTHE017188 TTHE018090 TTHE018092 TTHE018371 TTHE018417 TTHE018547 TTHE018738 TTHE018777 TTHE018926 TTHE019303 TTHE019307 TTHE019308 TTHE019416 TTHE019822 TTHE019984 TTHE020004 TTHE020070 TTHE020072 TTHE020079 TTHE020226 TTHE020228 TTHE020471 TTHE020637 TTHE020809 TTHE020878 TTHE020886 TTHE020888 TTHE020890 TTHE020891 TTHE020904 TTHE020906 TTHE021034 TTHE021097 TTHE021100 TTHE021203 TTHE021299 TTHE021612 TTHE021625 TTHE021882 TTHE022003 TTHE022004 TTHE022058 TTHE022387 TTHE022701 TTHE022702 TTHE022965 TTHE022974 TTHE023292 TTHE023747 TTHE023909 TTHE024056 TTHE024060 TTHE024473 TTHE026592 TTHE026801 TTHE026806 TTHE026807 TTHE026808 TVAG015069 TVAG020749 TVAG041649 TVAG046440 TVAG051307 TVAG055712 TVAG059004 VCAR000675 VCAR003000 VCAR003704 VCAR003707 VCAR003709 VCAR006525 VCAR006526 VCAR007630 VCAR014728 YLIP001082
AGAM000403 ATHA013230 BDEN007774 BFLO002421 BFLO002923 BFLO002972 BFLO010164 BFLO015158 BFLO015160 BFLO018828 BFLO022940 BFLO027987 BFLO027991 BFLO036307 BFLO037315 BFLO037332 BFLO040629 BFLO040645 BFLO040662 BFLO040663 CELE004120 CELE014475 CELE026160 CINT004062 CINT011739 DDIS004683 DDIS007964 DDIS009619 DDIS009620 DDIS011272 DDIS011273 DDIS012986 DMEL004635 DMEL018232 DRER002301 DRER002450 DRER003504 DRER005377 DRER006148 DRER008895 DRER014210 DRER021081 DRER021112 DRER023538 DRER023954 DRER024337 DRER027102 EHUX000106 EHUX000394 EHUX003334 EHUX018008 EHUX027217 HSAP032243 HSAP039373 HSAP046872 HSAP051256 HSAP053011 HSAP053026 HSAP060467 MMUS014689 MMUS016548 MMUS020578 MMUS021059 MMUS033662 MMUS036032 MMUS038633 MMUS038700 MMUS044101 NVEC000041 NVEC002672 NVEC003809 NVEC006320 NVEC007653 NVEC016486 NVEC016738 NVEC017179 NVEC018005 NVEC018848 NVEC020132 NVEC020579 NVEC023084 OSAT039057 PBLA009794 PPAT014936 PPAT024114 PPAT025497 TADH002782 TADH002783 TADH003599 TADH006542 TRUB005385 TRUB007578 TRUB015888 TRUB019816 TRUB022648 TRUB022977 TRUB028232 TRUB032310 TRUB034925 TRUB036431 TRUB041367 TRUB042599 TRUB046964
DRER018865 TRUB008643 TRUB022334
DRER021269 HSAP078521 MMUS008801
BFLO014072 BFLO014074 CELE026561 CELE026631 CINT019400 DRER021926 HSAP014279 MMUS024769 TRUB000802 TRUB009521 TRUB019108 TTHE027263
BFLO012491 CINT012496 DMEL019201 DRER003127 HSAP024263 MMUS011826 NVEC007840 TRUB047109
DRER006833 HSAP060241 MMUS035535 TRUB003157 TRUB017444
AGAM013401 BFLO016481 CINT018784 DDIS009391 DDIS012971 DMEL007338 DRER010659 HSAP048805 MMUS047697 MPUS009508 NVEC009688 NVEC019231 OTAU004717 PBLA005434 PINF009262 PSOJ005905 RORY003996 TADH009521 TRUB000751
DRER024284 HSAP010823 MMUS017730 TRUB004165 TRUB004958 TRUB027018
PINF009842 PINF009847 PINF009852 PSOJ007407 PSOJ016761 PSOJ019750 PSOJ019752 PSOJ021706 PSOJ021708 PSOJ021709 PSOJ021713
DRER026685 HSAP053710 MMUS033430 TRUB013678
HSAP077867 MMUS030347
DRER027070 HSAP026263 MMUS045447 NVEC006663 TRUB028210
AGAM003763 ATHA024062 BDEN002298 BFLO023226 BFLO050494 CELE016475 CGLA001722 CINT016169 CMER004723 CNEO000192 CPAR003595 CREI006409 DDIS006328 DHAN000256 DMEL012565 DRER000752 ECUN000235 EHIS000413 EHUX013981 EHUX024215 GINT003946 HSAP021606 KLAC003680 LMAJ005325 MBRE002865 MMUS005669 MPUS001003 NCRA003112 NGRU001438 NVEC014879 NVEC021803 OSAT029023 OSAT046507 OTAU001964 PBLA005208 PFAL000994 PINF007175 PPAT002549 PSOJ011062 PTET007109 PTET015653 PTET015654 PTET020344 PTRI008443 RORY012145 SCER006352 SMOE013833 SMOE013975 SPOM003599 TADH003211 TBRU001885 TGON005422 TPSE009453 TRUB017335 TTHE002800 TVAG056007 UMAY005160 VCAR008328 YLIP000007
BFLO012386 BFLO045702 DRER027052 HSAP046723 MMUS004655 TRUB000789
PINF000783 PSOJ000281
LMAJ005877 TBRU010100
AGAM003722 AGAM007625 BFLO002788 BFLO002789 BFLO002791 BFLO002800 BFLO003997 BFLO006133 BFLO006975 BFLO011106 BFLO011968 BFLO013448 BFLO013449 BFLO013453 BFLO013455 BFLO013457 BFLO014386 BFLO014592 BFLO016634 CELE001998 CELE004668 DMEL012539 DMEL012984 DRER004036 DRER004052 MBRE003466
HSAP050117 MMUS048652 MMUS048742
DRER009207 EHUX021214 HSAP070537 HSAP073875 MMUS017279 NVEC016064 TRUB000103 TRUB000346 TRUB024655 TRUB034232
BFLO028562 DRER013075 DRER013082 HSAP069114 MMUS031347 TRUB006758
HSAP077869 MMUS031019 TGON006438
AGAM011688 AGAM012767 BDEN006415 BFLO008863 BFLO010910 BFLO013329 BFLO015150 BFLO020631 BFLO022155 BFLO024723 BFLO028195 BFLO028416 BFLO033965 BFLO039929 BFLO039935 CELE024418 CINT016702 CINT016703 CREI015012 DMEL002961 DRER000374 DRER009386 DRER009948 DRER020461 DRER021281 DRER024874 HSAP007873 HSAP035025 HSAP051736 HSAP062700 MBRE000562 MMUS016144 MMUS029481 MMUS034084 MMUS037558 MMUS038758 MPUS001286 NVEC025839 PINF013960 PINF016548 PPAT012898 PSOJ026134 SMOE004157 TADH001333 TADH005727 TRUB011468 TRUB028945 TRUB032917 TRUB035084 TRUB035754 VCAR009136
DRER023654 HSAP065255 MMUS029077 MPUS001768 TRUB014120
AGAM004964 ATHA011708 ATHA020951 BDEN002834 BFLO029779 BFLO050112 CELE008033 CGLA004391 CINT008542 CNEO005652 CPAR000561 DDIS012165 DHAN004963 DMEL020469 DRER008691 EHIS008319 EHUX023375 GINT005796 HSAP049241 KLAC005039 LMAJ006125 MBRE009169 MMUS027913 MPUS004155 NCRA001461 NGRU014272 NVEC005592 OSAT050813 OSAT057805 OTAU007140 PBLA002299 PINF014519 PPAT004138 PSOJ005497 PTET003727 PTET009877 PTET009957 PTET016891 PTRI002264 RORY005532 SCER001790 SMOE012144 SPOM000008 TADH009198 TADH009199 TBRU009900 TGON003434 TPSE006043 TRUB030411 TTHE016247 TVAG035210 TVAG051312 UMAY004158 VCAR001854 YLIP003976
PINF002234 PSOJ004196
HSAP018359 MMUS017271 TRUB023194
BFLO029481 HSAP057031 MMUS047029 TRUB026875
AGAM000082 AGAM011571 ATHA002535 ATHA008505 ATHA017185 ATHA018468 BDEN000140 BDEN001981 BFLO000179 BFLO015243 BFLO030850 BFLO030854 BFLO050020 CELE006065 CELE007987 CELE010662 CGLA004241 CGLA004377 CINT000803 CINT005595 CINT009512 CINT012136 CNEO000142 CNEO005970 CPAR001629 CPAR001969 CREI003941 CREI015270 DDIS009760 DHAN003686 DMEL000577 DMEL013211 DMEL013212 DRER003262 DRER012144 DRER024463 DRER027217 ECUN001029 EHIS002579 EHUX010701 EHUX025655 HSAP014496 HSAP046158 HSAP056672 HSAP075656 KLAC002955 KLAC003579 MBRE001173 MBRE001944 MBRE003168 MBRE004162 MMUS000073 MMUS007065 MMUS009233 MMUS046540 MMUS046567 MMUS050064 MPUS000470 MPUS009032 NCRA002651 NCRA009817 NGRU011427 NVEC015678 OSAT011697 OSAT046370 OSAT054246 PBLA007944 PBLA009649 PFAL002982 PFAL004532 PINF000237 PINF007981 PPAT005991 PPAT016861 PPAT021007 PPAT021008 PPAT025098 PSOJ005879 PSOJ016087 PTET002677 PTET002878 PTET004228 PTET033980 PTRI003037 RORY004925 RORY011333 SCER000907 SCER004508 SMOE016550 SMOE018472 SPOM000342 SPOM000645 TADH002115 TADH009468 TGON000639 TGON004701 TGON006238 TPSE001891 TPSE006180 TRUB019450 TRUB034859 TTHE015985 TVAG015962 TVAG059572 UMAY003428 UMAY005364 UMAY005541 VCAR000210 VCAR007310 VCAR009273 YLIP002357 YLIP002682 YLIP005462
PINF013063 PSOJ009302
ATHA004899 BFLO013617 BFLO015492 BFLO022924 BFLO023835 BFLO025943 BFLO026415 BFLO026666 BFLO027163 BFLO028030 BFLO031680 CELE000007 CELE004782 CELE005392 CELE006501 CELE008065 CELE009457 CELE009903 CELE011175 CELE011342 CELE011384 CELE012264 CELE016564 CELE017175 CELE017668 CELE020060 CELE020338 CELE020578 CELE020928 CINT002095 DRER004122 GINT003288 HSAP032433 MMUS000682 NCRA002806 TRUB016886 UMAY002345
PINF007088 PSOJ011232
AGAM009005 AGAM009042 ATHA006204 ATHA010713 ATHA016406 ATHA016522 ATHA020396 BDEN006014 BFLO006846 BFLO006848 BFLO029857 BFLO046438 BFLO048917 CELE005485 CELE019317 CELE019875 CELE020370 CELE020617 CGLA002294 CINT018009 CMER002816 CNEO006826 CPAR000583 CPAR000870 CPAR001046 CPAR001381 CPAR001673 CPAR001870 CPAR002352 CPAR002362 CPAR002382 CPAR002418 CPAR002731 CPAR002934 CPAR003418 CPAR003665 CPAR003713 CPAR003766 CREI010670 DDIS012470 DHAN000202 DMEL012212 DMEL012329 DMEL020214 DRER012101 DRER018857 DRER025652 ECUN000717 EHUX002573 EHUX008544 EHUX014496 EHUX018495 EHUX028997 EHUX029170 EHUX031619 EHUX033215 HSAP046903 HSAP064513 KLAC003007 LMAJ002292 MBRE007753 MMUS014164 MMUS035260 MPUS001441 NCRA000429 NGRU001413 NGRU014728 NVEC013174 NVEC016183 NVEC023140 OSAT023841 OSAT023842 OSAT023843 OSAT042003 OSAT056334 OTAU002124 PBLA003051 PBLA004111 PBLA008539 PINF001392 PINF007512 PINF013557 PPAT006966 PPAT017480 PPAT022515 PPAT022781 PPAT025974 PPAT028069 PSOJ009495 PSOJ009691 PSOJ019692 PTET000139 PTET004272 PTET006846 PTET010951 PTET011272 PTET011904 PTET018110 PTET018111 PTET024434 PTET027740 PTET029548 PTET029855 PTET034726 PTRI004165 PTRI007376 PTRI007499 PTRI009826 RORY008530 RORY013185 SCER005818 SMOE000513 SMOE006542 SPOM000435 TADH009264 TBRU002096 TGON000802 TGON001521 TPSE009654 TPSE010559 TPSE010840 TRUB028612 TRUB040308 TTHE000517 TTHE002368 TTHE002938 TTHE003320 TTHE003429 TTHE004972 TTHE005857 TTHE007397 TTHE008602 TTHE008742 TTHE015048 TTHE017009 TTHE017074 TTHE018006 TTHE020412 TTHE021581 TTHE026012 TVAG047311 UMAY003257 VCAR002393 VCAR002423 VCAR007909 YLIP004395 YLIP006173
AGAM010047 ATHA016215 ATHA028545 BFLO032324 BFLO032365 CELE004265 CGLA000864 CINT003425 CINT012948 CMER000951 CNEO002811 CPAR000914 CPAR002612 CREI008995 DDIS001625 DHAN001274 DMEL006098 DRER020294 DRER023667 ECUN000929 EHIS002309 EHIS006025 EHIS006615 EHIS007290 EHIS007361 EHUX018340 GINT001259 HSAP024953 KLAC002625 LMAJ004851 MBRE002830 MMUS043789 MPUS001561 NCRA006644 NGRU003350 NGRU011332 OSAT057367 OTAU002993 PFAL005276 PINF014585 PPAT023360 PSOJ001206 PTET019503 PTET032090 PTET039075 PTRI003557 RORY002392 SCER001543 SMOE007270 SPOM004097 TBRU003843 TGON005474 TGON007055 TPSE000657 TRUB005264 TRUB008455 TTHE013744 TTHE016766 TTHE019717 TTHE023708 TTHE026123 TTHE026140 TTHE026461 TTHE026541 TTHE026547 TTHE026800 TTHE026832 TTHE026931 TTHE026979 TTHE027021 TTHE027101 TVAG043450 UMAY005835 VCAR013211 YLIP006162
AGAM007356 BFLO008015 BFLO008024 CELE011657 CELE015479 CINT011883 DMEL010878 DRER001704 DRER003660 DRER003690 DRER003727 DRER003912 DRER003919 DRER005079 DRER022698 HSAP010654 HSAP025124 HSAP037009 MMUS021310 MMUS024838 MMUS028532 NVEC008181 NVEC024046 TADH000782 TADH000783 TRUB004450 TRUB023231 TRUB027257 TRUB043438 TVAG012467 TVAG029201 TVAG046794
AGAM001325 ATHA015005 BFLO032663 BFLO034051 CELE021146 CINT019690 DDIS007636 DMEL005020 DRER019997 HSAP013843 HSAP014417 HSAP014518 MMUS000292 NVEC001303 NVEC011719 OSAT053010 PPAT009534 SMOE007512 SMOE007517 TADH001970 TRUB031125 TVAG013660
BFLO007667 DRER007688 HSAP055024 MBRE008424 MMUS002202 TRUB020109
DDIS011177 PINF013728 PSOJ020437
CGLA004826 CREI015493 DHAN002420 KLAC003143 SCER000170 VCAR011626 YLIP003971 YLIP005129
AGAM001763 ATHA014005 ATHA015385 ATHA019387 BDEN001357 BFLO025948 BFLO030457 CELE010287 CINT002101 CINT016062 CPAR001733 CREI004368 DDIS004899 DMEL003982 DRER021729 DRER026671 EHUX010381 EHUX018070 GINT001908 GINT002354 HSAP023667 MBRE004860 MMUS031640 MPUS004592 MPUS008727 NCRA001159 NGRU010351 NGRU013692 NVEC024499 OSAT020271 OSAT048351 OSAT057457 OTAU002648 PBLA011674 PINF005572 PINF008582 PINF014442 PPAT004351 PPAT009938 PPAT010090 PPAT030643 PSOJ000934 PSOJ008698 PSOJ021333 PTET001863 PTET002997 PTET003925 PTET004749 PTET008855 PTET008863 PTET009998 PTET010122 PTET010224 PTET016093 PTET018536 PTET020005 PTET025517 PTET026387 PTET027018 PTET028274 PTET028940 PTET029448 PTET029488 PTET029965 PTET030838 PTET031405 PTET031768 PTET034875 PTET035611 PTET035826 PTET036424 PTET036425 PTET036656 PTET036806 PTET037007 PTET037069 PTET037098 PTET037724 PTET037771 PTET037903 PTET038090 PTET038099 PTET038120 PTRI004978 RORY004227 SMOE002005 SMOE016846 TADH003123 TGON001805 TPSE011062 TPSE011129 TRUB024020 TTHE000886 TTHE001098 TTHE002056 TTHE003097 TTHE005028 TTHE005206 TTHE005304 TTHE005659 TTHE005707 TTHE007934 TTHE007935 TTHE008414 TTHE008568 TTHE009060 TTHE026287 UMAY001625 VCAR004465 YLIP000327
DRER007973 HSAP012430 MMUS047784 TRUB009710
HSAP033905 MMUS001987
ATHA026310 BFLO019110 BFLO042919 CINT012646 DDIS005931 DRER018473 HSAP006473 MMUS017332 MPUS008467 MPUS009418 NGRU009332 NVEC010887 OSAT054089 OTAU007237 PPAT006530 PPAT023824 PPAT023831 SMOE008442 TADH006824 TRUB000548 TVAG034014
AGAM003922 BFLO001986 DDIS009599 DRER001167 DRER007582 DRER020835 HSAP018756 HSAP029406 MMUS035330 MMUS046793 NVEC001705 TADH000183 TRUB012670 TRUB035315 TRUB047549
AGAM000152 AGAM003490 AGAM005422 AGAM012890 ATHA000309 ATHA005395 ATHA009248 ATHA026307 ATHA027538 ATHA028397 ATHA028865 ATHA028954 ATHA028958 ATHA029848 ATHA031923 BDEN000445 BDEN003120 BDEN003374 BDEN005968 BFLO001758 BFLO001763 BFLO005889 BFLO013987 BFLO020162 BFLO027253 BFLO028111 BFLO028364 BFLO028572 BFLO032116 BFLO041419 BFLO043250 CELE011480 CELE011554 CELE011640 CELE022413 CGLA002309 CGLA003292 CINT002470 CINT005409 CINT009818 CINT016734 CMER000710 CNEO004338 CPAR001067 CPAR001201 CPAR001312 CPAR002534 DDIS001368 DDIS002973 DDIS002974 DDIS005864 DDIS007934 DDIS009311 DDIS009579 DDIS011225 DDIS011660 DDIS012951 DHAN003574 DHAN003748 DMEL003557 DMEL009806 DMEL011123 DMEL018544 DRER001901 DRER003247 DRER007879 DRER009453 DRER010275 DRER014040 DRER019088 DRER019687 DRER027069 ECUN001384 EHIS002892 EHIS004631 EHIS008253 EHUX002066 EHUX002246 EHUX002663 EHUX009788 EHUX010502 EHUX014257 EHUX015887 EHUX016311 EHUX016636 EHUX017598 EHUX018485 EHUX018909 EHUX020016 EHUX020391 EHUX021279 EHUX024245 EHUX024703 EHUX026354 EHUX028760 EHUX028901 EHUX029330 EHUX029420 EHUX029500 GINT001326 GINT005266 HSAP008675 HSAP014580 HSAP026133 HSAP036571 HSAP044922 HSAP049530 HSAP071246 HSAP073765 HSAP075652 KLAC001221 KLAC004351 LMAJ003541 LMAJ005860 LMAJ006010 LMAJ006362 LMAJ006405 LMAJ006544 LMAJ007093 LMAJ007107 MBRE001115 MBRE003225 MBRE003703 MBRE004094 MBRE005478 MBRE006472 MBRE007777 MMUS000077 MMUS010267 MMUS011961 MMUS026384 MMUS034392 MMUS041542 MMUS045173 MMUS046684 MMUS048965 MMUS049856 NCRA001267 NCRA003092 NGRU002639 NGRU003006 NGRU003976 NGRU005407 NGRU006115 NGRU006281 NGRU006425 NGRU011125 NGRU012650 NGRU013820 NGRU014103 NGRU014212 NGRU015075 NVEC015080 NVEC018535 NVEC026814 OSAT000553 OSAT000769 OSAT002257 OSAT004626 OSAT005045 OSAT007776 OSAT008977 OSAT008983 OSAT011290 OSAT011316 OSAT011775 OSAT012685 OSAT013018 OSAT013106 OSAT013890 OSAT015656 OSAT016703 OSAT017509 OSAT017725 OSAT018993 OSAT022983 OSAT023033 OSAT024006 OSAT024062 OSAT028950 OSAT036036 OSAT036037 OSAT040924 OSAT050916 OTAU005412 OTAU005622 PBLA005418 PBLA006272 PBLA008653 PINF005432 PPAT007931 PPAT008875 PPAT017064 PSOJ021033 PSOJ025605 PTET001531 PTET003660 PTET008433 PTET009778 PTET013480 PTET015921 PTET016734 PTET019029 PTET019830 PTET022644 PTET023046 PTET024150 PTET025584 PTET031995 PTRI009902 RORY002809 RORY005140 RORY006712 RORY011047 RORY011643 RORY013113 RORY014802 SCER003579 SCER006181 SMOE008184 SMOE016555 SMOE018982 SMOE019031 SMOE019282 SMOE019566 SMOE021070 SMOE021512 SPOM000890 SPOM001645 SPOM004246 TADH002907 TADH009977 TBRU009741 TBRU010027 TGON000430 TGON000579 TPSE010461 TRUB009869 TRUB014740 TRUB020770 TRUB021775 TRUB022683 TRUB028358 TRUB029278 TRUB035320 TRUB036986 TRUB044058 TTHE002041 TTHE005307 TVAG008520 TVAG015957 TVAG029190 TVAG032596 TVAG034616 TVAG034965 TVAG044078 TVAG046841 TVAG058338 TVAG059516 UMAY001141 UMAY004141 VCAR009356 VCAR011463 YLIP003011
HSAP025769 MMUS033906 TRUB047420
PINF011094 PSOJ024608
CMER002701 DRER021963 HSAP046962 MMUS041969 SMOE001829 SMOE003092 TBRU004283 TRUB022590 TTHE023318
AGAM004213 DMEL016234 DRER022688 HSAP017601 MMUS008748 NVEC025220 TRUB010803
BFLO013819 BFLO030985 BFLO035876 DRER017452 HSAP060400 MMUS007920 NVEC026112 PPAT033090 TRUB045677 TTHE020581 TTHE025809 TTHE026869 TTHE027368 VCAR013092
DRER019697 HSAP040809 MMUS029670 NGRU003061 TRUB043038
AGAM013404 AGAM013405 ATHA016251 ATHA025725 BDEN006638 BFLO000067 BFLO018789 CELE019581 CELE027305 CINT001431 CINT015195 CMER000205 CNEO004176 CREI009037 DDIS001243 DMEL006324 DRER003970 DRER005390 HSAP030600 MBRE008108 MMUS027916 NCRA005848 NVEC019124 OSAT053008 PBLA008025 PINF015033 PPAT006732 PPAT024820 PSOJ020574 PTRI009559 RORY014189 SMOE006118 SMOE011832 SPOM004005 TADH000964 TGON001924 TRUB026930 TRUB040598 UMAY001005 VCAR005438 YLIP005116
DRER000582 HSAP055881 MMUS041640 TRUB024889 TRUB038955 TRUB039065
DRER000777 GINT001116 HSAP073833 MMUS014706 TPSE004955 TRUB006472 TRUB034108
AGAM003946 CELE004010 CINT018226 DMEL018046 DRER016332 GINT004186 HSAP011766 MBRE003207 MMUS042055 NGRU014376 NVEC025733 PTET036912 TRUB014893
AGAM007649 AGAM008401 AGAM011771 DMEL000072
CINT013144 DRER006437 HSAP008960 MMUS035963 TRUB026830
AGAM000925 AGAM012824 AGAM012845 BFLO011475 BFLO016679 BFLO027870 BFLO032132 CELE013030 CINT010285 DMEL002841 DMEL002903 DMEL005868 DRER010474 DRER017218 HSAP001728 HSAP054771 MMUS008826 MMUS014590 NVEC016885 PPAT006358 PPAT021372 PTRI006329 TRUB021957 TRUB031826 TRUB041971
AGAM007109 ATHA000858 ATHA006460 ATHA014775 ATHA015276 ATHA020502 ATHA028234 BDEN004878 BFLO049365 BFLO049468 CELE000741 CGLA000747 CINT012329 CNEO002137 CREI004059 DDIS007741 DDIS009360 DDIS009621 DDIS011802 DDIS012073 DDIS012079 DDIS012195 DHAN003810 DMEL000821 DRER018292 EHUX016421 HSAP058219 KLAC002874 LMAJ004100 MBRE002439 MMUS014525 MPUS008083 NCRA007517 NGRU014046 NVEC005826 NVEC010118 NVEC013830 OSAT016096 OSAT025783 OSAT027245 OSAT040755 OSAT050817 PBLA011383 PFAL002207 PINF006142 PPAT001885 PPAT022520 PPAT026972 PPAT028291 PSOJ007671 PTET004704 PTET021502 PTRI002363 RORY002869 SCER000989 SMOE022268 SPOM001680 TADH002600 TBRU009529 TBRU010510 TPSE011191 TRUB038551 TTHE002314 TVAG025182 UMAY005858 VCAR007683 YLIP005039
DRER023735 HSAP067736 MMUS020466 TRUB037835
BFLO043431 CINT003414 HSAP013315 MMUS039955 TADH005827 TRUB041629
DRER021947 HSAP064783 MMUS016123 TRUB047486
AGAM002831 BFLO029086 BFLO031911 BFLO032956 CINT007531 DMEL010579 DRER008348 HSAP044275 MMUS010497 TRUB015423 TRUB034881
DRER009904 HSAP031005 MMUS043988
DRER021823 HSAP013142 MMUS043090 TRUB025986
AGAM010335 BFLO031224 BFLO050180 DMEL012487 DRER003679 DRER006422 DRER015377 DRER020770 EHUX013968 HSAP012705 HSAP037607 MMUS006657 MMUS045402 NVEC010728 TRUB008648 TRUB025969 TRUB036239
DRER015204 HSAP027963 MMUS032252 TRUB013028
AGAM001098 ATHA002646 ATHA002789 ATHA003042 ATHA004621 ATHA004648 ATHA009592 ATHA012556 ATHA015173 ATHA017471 ATHA017666 ATHA017934 ATHA017972 ATHA017983 ATHA018882 ATHA020670 ATHA021381 ATHA021425 ATHA022980 ATHA029278 BDEN003521 BFLO014345 BFLO015295 BFLO029966 BFLO033099 BFLO046636 BFLO050134 CELE002599 CELE007086 CELE014122 CELE018163 CELE023434 CELE024100 CELE024616 CELE024641 CELE024978 CELE025615 CELE026760 CELE026829 CELE027932 CINT002273 CINT004123 CINT007831 CINT015450 CINT017715 CINT019252 CINT019253 CMER000482 CNEO000703 CPAR002021 CREI007937 CREI007938 DDIS007767 DDIS012776 DMEL005698 DMEL005979 DMEL009709 DMEL009710 DRER000407 DRER002416 DRER014756 DRER023781 DRER024709 EHIS001660 EHIS007182 EHIS007971 EHIS008436 EHUX001442 EHUX003322 EHUX005150 EHUX005441 EHUX010647 EHUX012152 EHUX014210 EHUX018634 EHUX018668 EHUX021399 EHUX021934 EHUX024247 EHUX024603 EHUX030790 EHUX033336 EHUX033337 EHUX033338 HSAP024929 HSAP039765 HSAP039859 HSAP075942 LMAJ001811 LMAJ007115 MBRE002901 MMUS013840 MMUS014157 MMUS014488 MMUS027774 MMUS028115 MPUS004186 MPUS004187 NCRA005151 NCRA006523 NVEC005515 NVEC005548 NVEC023573 NVEC024005 OSAT016489 OSAT016491 OSAT020321 OSAT030180 OSAT030181 OSAT034058 OSAT034059 OSAT037999 OSAT038192 OSAT039567 OSAT040750 OSAT046565 OSAT050058 OSAT052932 OSAT054265 OSAT054269 OSAT055662 OSAT055664 OSAT055669 OTAU003558 PBLA001396 PBLA004967 PBLA012607 PBLA012608 PBLA012609 PBLA013075 PBLA015948 PFAL002501 PINF004450 PINF004451 PINF004453 PINF004457 PINF004461 PINF005652 PINF012897 PINF015675 PPAT000948 PPAT003880 PPAT003939 PPAT004971 PPAT005147 PPAT026264 PSOJ011664 PSOJ021462 PSOJ022118 PSOJ023730 PSOJ024445 PSOJ024455 PSOJ024456 PSOJ024458 PSOJ024471 PSOJ024473 PSOJ025544 PTET007100 PTET008805 PTET013849 PTET015644 PTET020418 PTET022705 PTET023905 PTRI000282 PTRI000634 PTRI004760 RORY005866 RORY006561 RORY009625 RORY015719 SMOE002696 SMOE002709 SMOE003997 SMOE004000 SMOE004884 SMOE006224 SMOE006362 SMOE007720 SMOE009881 SMOE011655 SMOE012464 SMOE014125 SMOE017898 SMOE018236 SMOE018663 SMOE020794 SMOE020795 SPOM004385 TADH000412 TADH000413 TGON001058 TGON002408 TPSE006262 TPSE006513 TRUB014042 TRUB027174 TRUB046043 TTHE006510 TTHE006512 TTHE011762 TTHE012195 TTHE012196 TTHE012204 TTHE014431 TTHE015928 TTHE016573 TTHE016577 TTHE017798 TTHE017799 TVAG042537 TVAG044714 TVAG047100 TVAG057574 UMAY005096 UMAY005794 UMAY006009 UMAY006461 VCAR005609 YLIP000361 YLIP001157 YLIP005972
AGAM001850 AGAM004984 BFLO044945 CINT007013 CPAR002795 DDIS005136 DMEL015820 DRER005922 HSAP065764 MMUS008362 TRUB018722 TRUB041956
AGAM008871 ATHA011907 BFLO018152 BFLO029729 BFLO032593 BFLO034030 CELE013166 DRER001118 DRER005174 HSAP039238 MMUS040778 OSAT028303 SMOE006776 TRUB033802 VCAR001041 VCAR004224
PINF002467 PSOJ003322
AGAM002852 ATHA009251 ATHA016520 ATHA019800 BDEN006289 BFLO030650 BFLO030657 CGLA004605 CGLA004649 CINT005693 CREI004568 DDIS010036 DHAN004243 DHAN005366 DMEL010023 DRER005172 DRER016011 ECUN000093 EHIS007489 EHIS009277 HSAP008687 HSAP009338 KLAC000674 KLAC001402 LMAJ001571 LMAJ004577 MBRE006583 MMUS033139 MMUS039087 MPUS009878 NCRA001670 NGRU010136 NVEC015402 OSAT036961 OSAT036962 OSAT048214 OTAU000036 PBLA002087 PBLA006475 PFAL004565 PINF005420 PPAT003985 PPAT005356 PSOJ021062 PTET009859 PTET016797 PTET018704 PTET022009 PTET038942 PTRI007977 RORY003920 RORY010949 RORY015699 SCER000004 SCER000601 SMOE014066 SPOM004566 TADH006353 TBRU006856 TBRU009385 TGON001894 TPSE011486 TRUB032909 TRUB044627 TTHE021172 TTHE021615 TVAG004639 TVAG005900 TVAG012768 TVAG014935 TVAG027206 TVAG027362 TVAG027384 TVAG035290 TVAG036936 TVAG037553 TVAG039043 TVAG053161 UMAY001606 VCAR005052 YLIP004334
BFLO000030 BFLO022269 CINT007889 DRER022404 HSAP047606 LMAJ005956 MMUS003669 MPUS005019 NGRU002583 NVEC006622 TADH002902 TBRU003467 TRUB025077 TVAG006736 TVAG019259 TVAG027014 TVAG027100 TVAG041227 TVAG058447 VCAR000985
DRER010649 DRER011219 HSAP022237 MBRE000430 MMUS044325 NCRA009471 TRUB033056 TRUB039146
DRER000596 HSAP061279 MMUS046443 TRUB019659
HSAP066981 MMUS007828
AGAM010171 ATHA003200 ATHA017171 ATHA019285 BDEN005265 BDEN008640 BFLO001040 BFLO032940 CELE015188 CGLA003325 CINT018494 CMER003683 CNEO001240 CNEO004328 CPAR002106 CREI003740 DDIS009826 DHAN002751 DMEL004700 DRER001517 DRER001867 EHIS006694 EHUX001892 EHUX009000 EHUX017751 GINT003828 GINT005126 HSAP032290 HSAP050658 KLAC004101 LMAJ000750 MBRE007829 MMUS003627 MMUS035284 MPUS003733 NCRA002833 NCRA004847 NCRA005806 NGRU005412 NVEC007736 OSAT024629 OTAU006644 PBLA002399 PBLA010536 PFAL004443 PINF003147 PPAT005446 PPAT010680 PSOJ001963 PTET037357 PTRI001804 RORY001905 RORY006924 SCER003171 SMOE016975 SPOM002457 TADH002137 TBRU002593 TGON000235 TPSE006749 TRUB030949 TRUB047184 TTHE000945 TVAG045970 UMAY005055 UMAY005747 VCAR009733 YLIP004280 YLIP004571 YLIP004920
BDEN004207 BDEN005889 CNEO000473 NCRA003784 PBLA001050 PBLA002701 PBLA011497 RORY005158 RORY005159 RORY010144 RORY013025 UMAY003052 YLIP004096 YLIP004574
AGAM000165 BFLO019865 BFLO021627 BFLO030212 CINT011606 DMEL004538 DRER002067 DRER002115 DRER007904 DRER015778 HSAP014587 HSAP066609 MMUS018444 MMUS048532 NVEC020748 TBRU010398 TGON005843 TRUB013671 TRUB024830 TRUB039000
DRER002293 HSAP007621 MMUS013931 TRUB026111
PINF006179 PSOJ007714
AGAM000091 ATHA023533 BFLO038375 BFLO044993 CELE003532 CMER003364 DDIS013075 DMEL001019 DRER020642 EHUX016190 GINT005869 HSAP053586 MMUS018914 NVEC006379 OSAT003721 PINF000854 PSOJ000425 PTRI003639 SMOE017710 TADH006310 TPSE003586 TRUB002779 TVAG032635 TVAG034203 TVAG038388 TVAG040796 VCAR002498
DRER005890 HSAP065825 MMUS006855 TRUB026690
BDEN001905 CELE014431 CINT000711 CINT003368 CPAR003622 DRER004892 HSAP001676 MMUS010125 PPAT000528 TRUB000065 TRUB028872 TRUB031213
NGRU007628 PINF000457 PSOJ015815
AGAM013179 ATHA015536 ATHA028740 BDEN007850 BFLO048445 CELE022780 CGLA000288 CGLA002547 CINT004502 CMER004105 CNEO003063 CPAR001233 CREI002337 DDIS008925 DDIS009905 DHAN000739 DMEL001643 DRER003977 DRER024962 ECUN001168 EHIS000300 EHIS004662 EHUX017399 GINT002507 HSAP073450 KLAC003483 LMAJ003976 MBRE002909 MMUS009167 MPUS006405 NCRA001568 NGRU001592 NVEC015639 OSAT002607 OSAT007058 OSAT010244 OSAT014115 OSAT019749 OSAT021909 OSAT021933 OSAT022070 OSAT022095 OSAT022102 OSAT022181 OSAT022213 OSAT022292 OSAT022389 OSAT022450 OSAT022473 OSAT022614 OSAT022759 OSAT022802 OSAT022892 OSAT022997 OSAT023044 OSAT023199 OSAT023253 OSAT023513 OSAT023535 OSAT023648 OSAT023715 OSAT023937 OSAT023952 OSAT023981 OSAT024144 OSAT024154 OSAT024435 OSAT025112 OSAT025379 OSAT025401 OSAT025513 OSAT025616 OSAT025692 OSAT026171 OSAT026178 OSAT026182 OSAT026534 OSAT026680 OSAT026744 OSAT026947 OSAT027149 OSAT027198 OSAT027286 OSAT027341 OSAT027347 OSAT027398 OSAT027481 OSAT027577 OSAT027607 OSAT027724 OSAT028042 OSAT028218 OSAT028283 OSAT028361 OSAT028369 OSAT028469 OSAT028514 OSAT028584 OSAT028628 OSAT028751 OSAT028761 OSAT028787 OSAT028820 OSAT028883 OSAT028978 OSAT029428 OSAT029435 OSAT029517 OSAT029587 OSAT029595 OSAT029836 OSAT030080 OSAT030156 OSAT030193 OSAT030223 OSAT030280 OSAT030434 OSAT030444 OSAT030580 OSAT030598 OSAT030759 OSAT030781 OSAT030897 OSAT030904 OSAT030969 OSAT031072 OSAT031126 OSAT031142 OSAT031197 OSAT031253 OSAT031370 OSAT031564 OSAT031925 OSAT031951 OSAT031979 OSAT032020 OSAT032041 OSAT032213 OSAT032267 OSAT032281 OSAT032418 OSAT032421 OSAT032568 OSAT032825 OSAT032923 OSAT033091 OSAT033105 OSAT033160 OSAT033205 OSAT033313 OSAT033391 OSAT033583 OSAT033648 OSAT033910 OSAT034083 OSAT034100 OSAT034124 OSAT034220 OSAT034263 OSAT034264 OSAT034296 OSAT034412 OSAT034428 OSAT034431 OSAT034767 OSAT034815 OSAT035086 OSAT035147 OSAT035190 OSAT035206 OSAT035264 OSAT035323 OSAT035515 OSAT035539 OSAT035655 OSAT035665 OSAT035780 OSAT035829 OSAT036028 OSAT036056 OSAT036128 OSAT036142 OSAT036192 OSAT036306 OSAT036368 OSAT036419 OSAT036542 OSAT036605 OSAT036694 OSAT036720 OSAT036742 OSAT036929 OSAT037199 OSAT037293 OSAT037361 OSAT037374 OSAT037392 OSAT037649 OSAT037828 OSAT038284 OSAT038368 OSAT038489 OSAT038867 OSAT039013 OSAT039031 OSAT039064 OSAT039092 OSAT039375 OSAT039453 OSAT039505 OSAT039521 OSAT039588 OSAT039830 OSAT040105 OSAT040184 OSAT040506 OSAT040568 OSAT041039 OSAT041111 OSAT041179 OSAT041220 OSAT041256 OSAT041286 OSAT041291 OSAT041494 OSAT041837 OSAT041918 OSAT041929 OSAT041964 OSAT042032 OSAT042194 OSAT042228 OSAT042410 OSAT042533 OSAT042553 OSAT042604 OSAT042725 OSAT042763 OSAT042783 OSAT042789 OSAT043007 OSAT043016 OSAT043047 OSAT043104 OSAT043122 OSAT043135 OSAT043155 OSAT043241 OSAT043267 OSAT043390 OSAT043437 OSAT043572 OSAT043714 OSAT043806 OSAT043863 OSAT043886 OSAT043931 OSAT044068 OSAT044101 OSAT044159 OSAT044190 OSAT044378 OSAT044401 OSAT044424 OSAT044736 OSAT044806 OSAT044909 OSAT044974 OSAT044988 OSAT045030 OSAT045152 OSAT045335 OSAT045466 OSAT045604 OSAT045696 OSAT054425 OSAT054454 OTAU004453 PBLA004070 PBLA005145 PFAL002034 PINF000705 PPAT000996 PPAT028091 PSOJ015454 PTET020797 PTET020798 PTRI003148 RORY003695 RORY014165 RORY016247 SCER003032 SMOE001296 SPOM001340 TADH009576 TBRU007374 TGON003140 TPSE011457 TRUB003258 TRUB013426 TTHE009575 TTHE010142 TVAG002742 TVAG002914 TVAG003460 TVAG005664 TVAG006283 TVAG009434 TVAG013136 TVAG014960 TVAG018839 TVAG019358 TVAG020475 TVAG024431 TVAG027696 TVAG032544 UMAY002859 VCAR002239 YLIP005558
PINF005838 PSOJ007154
DRER000113 HSAP014430 MMUS026043 TRUB021990
AGAM011146 ATHA029280 BFLO008868 BFLO029672 BFLO049753 CELE009217 CELE012504 CGLA004535 CINT017294 CMER000533 CNEO004677 CNEO006648 CPAR001530 CREI003137 DDIS004892 DHAN000971 DMEL002988 DRER017857 ECUN000674 EHIS003254 EHIS003587 EHIS003818 EHIS004117 EHIS004771 EHIS005273 EHIS005503 EHIS006626 EHIS006976 EHIS008816 EHUX016355 GINT001419 HSAP062278 KLAC004697 LMAJ004042 MBRE003979 MMUS049787 MPUS007694 NCRA007846 NVEC008421 OSAT033574 OTAU002252 PFAL001196 PFAL004278 PFAL004378 PFAL004840 PFAL005102 PFAL005288 PINF014448 PPAT011331 PSOJ019094 PTET022144 PTRI005118 RORY009973 SCER005574 SPOM003012 TBRU009212 TGON001054 TGON003599 TGON003872 TPSE007462 TPSE010091 TRUB016991 TTHE002519 TVAG040595 TVAG043895 TVAG044124 TVAG044932 UMAY003133 VCAR012400 YLIP002345
AGAM005075 CINT003532 CINT013118 DMEL018366 DRER015804 DRER022258 GINT004333 HSAP001795 HSAP003134 HSAP005169 HSAP006312 HSAP041904 HSAP044693 HSAP069666 HSAP070318 MMUS009247 MMUS041327 PSOJ019538 TGON000758 TRUB003202 TRUB025101
AGAM000128 AGAM000131 AGAM000956 AGAM001462 AGAM001464 AGAM001465 AGAM003484 AGAM003995 AGAM005213 AGAM005847 AGAM005866 AGAM005988 AGAM008472 AGAM009452 AGAM009455 AGAM009506 AGAM010343 AGAM012934 ATHA015114 ATHA015133 ATHA015247 ATHA016225 ATHA018461 ATHA019774 ATHA022011 ATHA025669 ATHA026331 BDEN005221 BFLO000428 BFLO000682 BFLO004324 BFLO005351 BFLO005364 BFLO008296 BFLO014801 BFLO014901 BFLO018068 BFLO031420 BFLO031431 BFLO043650 CELE006766 CELE023417 CELE027798 CINT008332 CINT008340 CINT012059 CINT012060 CINT019268 DDIS005057 DDIS009169 DHAN001113 DMEL001678 DMEL004971 DMEL006495 DMEL006496 DMEL006498 DMEL008388 DMEL009548 DMEL014373 DMEL014374 DMEL015173 DMEL015174 DMEL015175 DMEL015715 DMEL016471 DMEL016897 DMEL017319 DMEL017439 DMEL018743 DMEL019239 DRER003050 DRER005251 DRER009577 DRER017643 DRER019323 EHUX022249 HSAP009230 HSAP009314 HSAP053675 HSAP069049 LMAJ002719 MMUS009513 MMUS034652 MMUS037892 MMUS048884 NCRA009033 NGRU000004 NGRU000146 NGRU013365 NVEC015236 NVEC023418 NVEC024174 OSAT015950 OSAT017912 OSAT020256 OSAT022377 OSAT023102 OSAT037114 OSAT037122 OSAT037123 OSAT037129 OSAT040630 PBLA001523 PBLA013469 PINF008327 PINF010227 PINF017246 PPAT007752 PPAT021993 PSOJ010675 PSOJ012000 PSOJ018633 PTET009797 PTET013317 PTET018653 PTET018654 PTET018655 PTET019016 PTET023711 PTRI005146 RORY013651 RORY015555 SMOE015371 SMOE018591 TADH003798 TADH008899 TBRU009815 TGON003493 TGON003494 TPSE010486 TRUB012965 TRUB017375 TRUB029265 TRUB040056 TRUB041466 TTHE019947 UMAY005422 YLIP000330
ATHA021938 ATHA022081 ATHA022096 ATHA027388 BFLO038524 BFLO050024 CINT007626 CREI000954 CREI013104 CREI013107 CREI013887 DRER016224 HSAP013795 MMUS011457 NCRA001954 NGRU013437 NVEC000064 NVEC010613 OSAT021073 OSAT030996 OSAT045164 PBLA003088 PBLA005611 PPAT022104 SMOE015527 TRUB020321 VCAR008799
BDEN000802 BFLO039987 CINT019740 DRER014596 LMAJ004051 NGRU005967 NVEC015877 PINF002869 PSOJ001657 PTET035610 PTET035777 TADH009986 TBRU010381 TRUB038486 TTHE018218 TVAG007188
AGAM006534 AGAM011535 ATHA002064 ATHA003852 ATHA003981 ATHA004111 ATHA004201 ATHA005694 ATHA005776 ATHA006124 ATHA007106 ATHA010025 ATHA021085 ATHA023067 BDEN003506 BDEN007806 BDEN008002 BFLO017671 BFLO028868 CELE006967 CELE025991 CELE026233 CGLA001807 CGLA002115 CGLA003213 CGLA003361 CMER001405 CMER002690 CMER003084 CNEO003373 CNEO004767 CPAR003805 CREI005324 CREI006619 CREI007119 DDIS001661 DDIS003253 DDIS006551 DHAN003899 DHAN004294 DHAN005727 DMEL000795 ECUN000265 ECUN000266 EHUX002812 EHUX008961 EHUX010416 EHUX013386 EHUX014903 EHUX015514 EHUX016186 EHUX029669 EHUX030620 KLAC000856 KLAC003232 KLAC003280 MPUS002188 MPUS006244 NCRA000701 NCRA004368 NCRA008423 NGRU000730 OSAT014350 OSAT014537 OSAT014795 OSAT019034 OSAT019293 OSAT030101 OSAT033763 OSAT033774 OSAT041088 OSAT050881 OSAT055943 OSAT056092 OTAU000040 OTAU002646 PBLA003863 PBLA004033 PBLA007096 PBLA012058 PBLA013890 PBLA014232 PBLA015766 PINF001646 PINF002024 PINF005771 PINF007809 PINF011202 PINF012882 PINF016503 PINF017134 PPAT007352 PPAT008361 PPAT025235 PPAT027821 PPAT030214 PPAT034538 PSOJ003872 PSOJ007065 PSOJ010166 PSOJ011679 PSOJ013189 PSOJ022270 PSOJ025961 PSOJ025964 PTET000797 PTET006957 PTET011861 PTET011897 PTET029848 PTRI001438 PTRI010002 RORY003239 RORY007381 RORY009901 RORY011188 RORY013122 RORY014312 RORY014585 RORY014816 SCER000985 SCER003669 SCER003761 SCER004364 SMOE005803 SMOE006410 SMOE007992 SMOE014660 SMOE015206 SPOM000072 SPOM000106 SPOM000417 SPOM000937 SPOM002148 TGON007047 TPSE005089 TPSE008712 TPSE010312 TTHE008409 TTHE026914 UMAY000429 UMAY002390 UMAY003245 VCAR000968 VCAR003478 YLIP003152 YLIP004269 YLIP004940
HSAP051450 MMUS023899
PINF000086 PINF005219 PSOJ016269
BFLO005483 CINT017314 DRER006706 HSAP022580 MMUS027898 MMUS050437 NVEC024814
BFLO040724 BFLO047272 CELE012615 CPAR001351 DDIS000506 ECUN000756 HSAP046625 HSAP046666 LMAJ002156 MBRE007500 MMUS013011 NCRA003894 NGRU010507 NGRU013484 NGRU014341 PFAL003051 PINF016810 PSOJ009093 PTRI000698 SPOM001656 TBRU002933 TGON006068 TPSE005535
DRER003311 HSAP051302 MMUS034062
PINF015409 PSOJ009498
AGAM003945 ATHA027455 BDEN006460 BFLO020109 BFLO032749 BFLO042242 CGLA001360 CNEO006555 DDIS008232 DDIS013217 DHAN003095 DMEL014865 DRER011320 HSAP008629 KLAC001426 MMUS039199 NCRA001932 NGRU004679 OSAT003776 PBLA006727 PINF016127 PPAT012278 PPAT019603 PSOJ006782 PTET028053 PTRI002951 RORY008430 SCER005971 SPOM004252 TPSE007366 TPSE008097 TRUB037785 TVAG015213 UMAY005839 YLIP001599
DRER001791 DRER023670 GINT003414 HSAP004512 MMUS031275 TRUB026424 TRUB031550 TRUB035220 TRUB035646 TRUB038339
DRER010409 HSAP045952 MMUS027131 TRUB010508
AGAM005604 ATHA017478 BDEN002646 BFLO045654 BFLO050151 CELE012121 CGLA000536 CINT010694 CMER003885 CNEO001758 CPAR000091 CPAR002229 CREI000324 DDIS008066 DHAN005016 DMEL017558 DRER026090 ECUN000891 EHIS008425 EHUX033208 GINT005900 HSAP003346 KLAC004744 LMAJ001748 MBRE007199 MMUS038582 MPUS007362 NCRA008062 NGRU013452 NVEC001123 OSAT024646 OTAU003576 PBLA012223 PFAL002264 PINF016504 PPAT001716 PPAT029275 PSOJ025965 PTET000546 PTET011315 PTET011336 PTET022816 PTET024688 PTET024706 PTRI004884 RORY004710 SCER005419 SMOE011837 SPOM002631 TADH004306 TBRU002722 TPSE005628 TRUB007262 TTHE017193 TTHE020974 TVAG049577 UMAY002545 VCAR008926 YLIP005407
AGAM003080 BDEN004734 BFLO008659 BFLO049804 CELE015519 CINT007835 DDIS006576 DDIS008251 DMEL018746 DRER007042 DRER012072 HSAP043249 MBRE004597 MMUS007647 NVEC026407 PTRI004862 TADH006438 TRUB033393 TRUB037161
AGAM000387 ATHA011574 ATHA021714 BDEN002403 BFLO049952 BFLO049954 CELE014075 CGLA002217 CINT002558 CMER000483 CNEO000553 CPAR003132 CREI001710 DDIS003233 DHAN000067 DMEL007166 DRER020093 ECUN001087 EHIS006884 EHUX009945 EHUX015490 HSAP036772 KLAC000534 LMAJ003145 MBRE008399 MMUS012959 MPUS000460 NCRA005967 NGRU014694 NVEC007808 NVEC015049 OSAT025885 OSAT050723 OTAU005508 PBLA012718 PFAL002808 PINF004861 PPAT026969 PPAT034137 PSOJ005121 PTET020894 PTET032013 PTRI000669 RORY014321 SCER003677 SMOE002289 SMOE019377 SPOM000923 TADH009540 TBRU005055 TGON004013 TPSE001255 TRUB005468 TTHE012406 TVAG037267 UMAY000139 VCAR009866 YLIP002079
AGAM013433 DMEL000741 HSAP018877 HSAP069187 MBRE000516 MMUS000031 TRUB022618
DRER000917 TRUB019871
BDEN005062 BFLO028062 BFLO028065 CINT009527 HSAP067467 MMUS033162 MPUS001280 NGRU007888 NGRU010947 PINF011343 PSOJ013004 RORY001133 TADH003301 TPSE007776
AGAM005223 AGAM008015 BFLO027416 CELE016343 DMEL018728 DRER005138 HSAP045289 MMUS029231 NVEC026578 SMOE014290 SPOM003515 TADH001798 TRUB015816 TRUB020545
HSAP042593 MMUS006282
AGAM003464 BFLO033959 CELE003851 DMEL011430 DRER019528 HSAP009024 HSAP018532 MMUS010860 MMUS016787 NVEC001185 OSAT010201 TADH000513 TRUB042516
AGAM005332 AGAM005334 BFLO032585 BFLO049716 CELE010473 CINT010191 DMEL021506 DRER001576 DRER007144 DRER012580 DRER021280 EHUX013913 HSAP019612 HSAP022111 HSAP043636 MBRE002824 MMUS016761 MMUS040786 MMUS048082 NVEC015616 TADH002208 TRUB000711 TRUB006640 TRUB012384 TRUB020852 TRUB041556 TTHE004356
CINT010312 DRER012486 HSAP015155 MMUS014838 TRUB005967 TRUB044247
AGAM002331 ATHA023780 ATHA023805 BDEN000812 BFLO032803 BFLO048701 CELE000078 CGLA000533 CINT018095 CMER004172 CNEO001546 CPAR001531 CREI010603 DDIS011522 DHAN000789 DMEL008910 DRER003369 ECUN001748 EHIS000688 GINT001991 HSAP070353 KLAC004305 LMAJ001912 MBRE003844 MBRE003845 MMUS039972 MPUS000276 NCRA001027 NGRU005018 NVEC026866 OSAT002699 OSAT018963 OSAT036836 OTAU002674 PBLA012681 PFAL002181 PINF007008 PPAT008262 PSOJ011356 PTET001666 PTET005002 PTET018915 PTET026244 PTRI004046 RORY006227 SCER002237 SMOE010410 SPOM003198 TADH006833 TBRU010281 TGON005850 TPSE008550 TRUB004506 TTHE003423 TVAG019271 UMAY005568 VCAR003956 YLIP003160
DRER021173 HSAP044944 MMUS001254 TRUB020123
AGAM005292 ATHA018721 ATHA021917 ATHA024301 BDEN004508 BFLO025829 BFLO029599 BFLO033192 BFLO033998 BFLO034121 BFLO050128 CELE002234 CGLA000935 CGLA001933 CINT015525 CMER001357 CNEO001469 CNEO001716 CPAR001728 CREI006779 CREI012777 DDIS003098 DDIS013061 DHAN001203 DMEL011270 DRER013156 DRER020791 ECUN000565 EHIS008009 EHUX003177 EHUX015080 GINT000843 HSAP029358 HSAP073061 KLAC001889 KLAC001924 LMAJ002599 LMAJ006640 MBRE003328 MBRE005467 MBRE005742 MMUS017920 MMUS035470 MPUS000806 MPUS003744 NCRA007045 NCRA007063 NVEC002647 NVEC009123 OSAT014627 OSAT039935 OSAT052008 OTAU000051 OTAU005473 PBLA003635 PBLA012654 PFAL003307 PINF002922 PINF009357 PPAT005034 PPAT008856 PSOJ001713 PSOJ006034 PTET002593 PTET002881 PTET013861 PTET017463 PTET026733 PTET030232 PTET033985 PTRI002408 RORY006460 RORY011152 SCER000557 SCER004685 SMOE000018 SMOE001781 SMOE019615 SMOE019618 SMOE019621 SMOE019624 SMOE019625 SMOE020615 SMOE020805 SPOM000944 SPOM004783 TADH004392 TADH005781 TADH008789 TBRU004478 TBRU007483 TGON004312 TPSE010400 TRUB034377 TRUB035905 TTHE005245 TTHE012282 TTHE018344 TTHE023963 TVAG013743 UMAY003360 UMAY004275 VCAR002587 YLIP000302 YLIP006231
AGAM013189 BDEN005557 BFLO000619 BFLO011527 CGLA004808 CINT018615 CMER003840 CNEO003500 DHAN005471 DMEL006425 DRER021715 HSAP056276 KLAC004937 MMUS043817 NCRA004205 NGRU012262 NVEC011602 PBLA012082 RORY001287 RORY001288 SPOM004126 TADH003279 TADH003280 TRUB003325 UMAY002634 YLIP000294
HSAP044515 MMUS038612
AGAM000372 ATHA029351 ATHA031015 BDEN003877 BFLO025642 BFLO038892 CELE009700 CNEO006027 CREI010946 DDIS008309 DDIS009320 DDIS010544 DMEL007399 DRER018154 DRER024973 EHIS007444 EHUX024431 HSAP061235 MBRE003522 MMUS047976 MPUS007769 NCRA004150 NVEC019850 NVEC019851 OSAT046481 OTAU004109 PBLA003544 PFAL000305 PINF006879 PPAT034311 PPAT034420 PSOJ023078 PTET001170 PTET001171 PTET021874 PTRI007752 RORY004843 SMOE016777 TADH005649 TPSE009321 TRUB045652 TTHE023293 TTHE023802 UMAY003666 VCAR008976
AGAM011409 BDEN003552 CINT000012 CINT000797 CPAR002588 CREI003455 CREI010106 CREI012012 DHAN005918 DMEL007762 DRER023858 GINT004178 HSAP064049 HSAP064050 LMAJ004110 LMAJ006630 MBRE002269 MMUS003011 MPUS005600 NGRU005709 NVEC019521 OTAU005192 PFAL002565 PINF004833 PINF006882 PINF009190 PPAT008767 PPAT021940 PPAT031135 PPAT031669 PSOJ023073 PTET003884 PTET007063 PTET021546 PTET023742 PTET023756 PTET028017 PTET031520 PTET033251 PTET033304 PTET033367 PTET033566 PTET034365 PTET035110 PTET036058 SMOE021952 TADH004819 TADH004820 TBRU003672 TBRU007203 TGON003352 TGON004503 TGON004504 TRUB005704 TTHE004658 TTHE007898 TTHE011502 TTHE014244 TTHE015205 TTHE015667 TTHE018603 TTHE020513 TVAG003306 TVAG029831 TVAG042708 TVAG042932 TVAG057414 VCAR008444
PINF000575 PSOJ015658 TPSE006774
PINF007506 PSOJ019698
HSAP025818 MMUS010557
DRER013408 HSAP038804 MMUS002150 NVEC005411 TRUB046026
CREI002452 VCAR010586
DRER026505 HSAP047361 MMUS001209 NVEC012073 TRUB014311
AGAM000528 AGAM011540 ATHA009507 BFLO030998 CINT015993 DMEL003228 DRER016022 DRER022970 HSAP057976 HSAP062510 MMUS035954 MMUS043877 PPAT032663 TRUB019907 TRUB037755
BFLO010771 HSAP032004 MMUS048012 PSOJ021737 TRUB008511
BFLO015537 BFLO034797 BFLO041113 DRER011521 HSAP022879 MMUS037004 TRUB003041
DRER022749 HSAP012246 MMUS048294 TRUB009730 TRUB043194
AGAM008554 BFLO024474 BFLO034767 CINT017503 DMEL019252 DRER005078 DRER006965 HSAP027403 HSAP079010 MBRE005418 MBRE008595 MMUS024333 MMUS025750 PSOJ016143 TRUB012549 TRUB024040 TRUB040983
AGAM007164 AGAM010742 AGAM013760 AGAM013954 BDEN000790 BDEN001623 BFLO013221 BFLO013967 BFLO013968 BFLO024690 BFLO024746 BFLO036783 BFLO045259 BFLO045896 BFLO046908 BFLO048149 CELE000304 CELE005302 CINT000373 CINT002345 CINT005144 CINT007395 CINT012922 CINT013113 CREI000296 CREI000990 CREI002550 CREI003851 CREI004259 CREI004271 CREI004323 CREI004823 CREI005393 CREI005450 CREI005575 CREI005594 CREI005663 CREI005909 CREI005924 CREI006349 CREI006951 CREI006984 CREI007043 CREI007175 CREI008738 CREI008740 CREI009095 CREI009276 CREI009277 CREI010652 CREI010758 CREI011775 CREI012822 CREI012986 CREI013318 CREI013963 CREI014642 CREI015218 CREI016060 CREI016063 CREI016589 DDIS011090 DMEL011049 DRER000146 DRER002449 DRER011587 DRER012318 DRER012943 DRER017061 DRER023199 DRER024738 EHUX000834 EHUX003113 EHUX005699 EHUX008786 EHUX017034 EHUX026947 EHUX027001 HSAP015973 HSAP066536 MBRE002407 MMUS017677 MMUS020549 MMUS021264 NGRU000832 NGRU001596 NGRU001849 NGRU002567 NGRU002707 NGRU002968 NGRU003386 NGRU004136 NGRU004297 NGRU004303 NGRU005858 NGRU005950 NGRU007741 NGRU010164 NGRU010787 NGRU011616 NGRU011988 NGRU012923 NVEC000226 NVEC000272 NVEC000345 NVEC001216 NVEC002269 NVEC002483 NVEC002643 NVEC002650 NVEC003085 NVEC006906 NVEC006917 NVEC006918 NVEC010050 NVEC010626 NVEC010715 NVEC015292 NVEC016373 NVEC017721 OTAU006512 PSOJ016209 PSOJ016210 PTET021603 PTET028442 PTRI001557 TADH000958 TADH000959 TADH000960 TADH002189 TADH004503 TADH004675 TADH005760 TADH007829 TADH008592 TADH010084 TADH010085 TADH010086 TADH010181 TADH010739 TPSE003264 TPSE003606 TPSE003617 TPSE003618 TPSE003824 TPSE007630 TPSE010370 TPSE010649 TPSE010816 TPSE010864 TPSE010997 TRUB002227 TRUB026084 TRUB026198 TRUB027479 TRUB036667 TRUB044924 TVAG001800 TVAG004759 TVAG008807 TVAG016246 TVAG017402 TVAG018409 TVAG029840 TVAG033778 TVAG037115 TVAG039446 TVAG040444 TVAG041092 TVAG048913 TVAG050321 TVAG050503 TVAG053803 TVAG054027 TVAG057852 TVAG058739 VCAR000456 VCAR001408 VCAR002062 VCAR003373 VCAR003396 VCAR003948 VCAR006094 VCAR007293 VCAR007527 VCAR007529 VCAR007626 VCAR007774 VCAR008200 VCAR010508 VCAR010667 VCAR011278 VCAR011372 VCAR011506 VCAR012357 VCAR012632 VCAR012634 VCAR012636 VCAR012637 VCAR013498 VCAR013502 VCAR013959 VCAR014740 VCAR014888
BFLO023058 BFLO035447 CELE012908 CINT005538 DRER006942 DRER014241 DRER019934 HSAP013172 MBRE003762 MMUS032477 TRUB013174 TRUB018492 TRUB040192 TRUB040937
HSAP024009 MMUS001203 TRUB010583
DRER005584 HSAP046503 MMUS010244
AGAM002489 ATHA026013 BDEN005237 BFLO048411 BFLO049709 CELE000096 CGLA000266 CMER000761 CNEO001476 CREI001584 DDIS012689 DHAN003680 DMEL012027 EHIS008803 EHUX031197 EHUX031599 HSAP003094 KLAC004692 LMAJ004562 MMUS037184 MPUS000314 NCRA004519 NGRU013586 NVEC006562 OSAT045061 OTAU007543 PBLA001475 PINF013776 PPAT000849 PSOJ012716 PTET019951 PTET024029 PTRI006465 RORY012369 SCER001233 SMOE005413 SPOM002987 SPOM003399 TADH001521 TBRU007131 TRUB008316 TTHE004901 TTHE021946 TVAG006606 TVAG015750 TVAG022699 UMAY003717 VCAR000315 YLIP004170
AGAM009795 ATHA004631 BDEN002732 BFLO019744 BFLO038718 CELE000534 CGLA002356 CINT000212 CNEO004479 CREI015851 DDIS012865 DHAN004595 DMEL014148 DRER005334 EHUX006868 HSAP068140 KLAC000032 LMAJ006584 MBRE005524 MMUS025139 MPUS001994 NCRA005663 NGRU002055 NVEC008463 NVEC012471 OSAT026453 OTAU005858 PBLA003522 PINF000627 PPAT010965 PSOJ015575 PTET014858 PTET015252 PTET015806 PTET019285 RORY003506 SCER000973 SMOE017740 SPOM001613 TADH002671 TRUB032822 TTHE012146 UMAY000819 VCAR003368 YLIP001426
AGAM004333 ATHA020684 BDEN004233 BFLO030945 BFLO030946 CELE000552 CINT005573 DDIS001433 DMEL003934 DRER012237 HSAP066543 MBRE006446 MMUS020296 NGRU013319 NVEC000013 OSAT005136 PINF016042 PPAT030116 PSOJ012702 PTET001105 PTET007304 SMOE013190 TADH003421 TRUB001913 TTHE012167
PINF002381 PSOJ003448 TPSE003389
BFLO013508 DRER012604 HSAP038915 MMUS040409 PBLA006030 TRUB020164
AGAM002538 BFLO009011 CELE008684 DMEL004866 DRER014027 HSAP012483 MMUS038430 TRUB027631
AGAM002165 CELE012800 CINT016485 DRER023479 HSAP020793 MMUS014686 PTET038646 TADH004774 TRUB001804
AGAM007970 BFLO041258 BFLO047105 CELE008307 DMEL015703 DRER020015 HSAP012934 MBRE000961 MBRE001785 MBRE003412 MBRE004037 MMUS001298 TADH002916 TRUB015442
HSAP075903 MMUS024088
PINF017570 PSOJ024876
ATHA000902 ATHA010048 OSAT026025 PPAT022599 PTRI006053 SMOE010317
DDIS007777 PBLA006684 PINF008351 PSOJ010637 PTET002113 PTET004602 PTET026181 PTET026588 PTET031658 RORY008875 TTHE002441 TTHE003286 TTHE007367
AGAM013225 BFLO033764 BFLO040788 BFLO040798 BFLO049026 DMEL001182 HSAP068631 MMUS020848 NVEC015414 TRUB034966 TRUB036078
AGAM002002 ATHA028962 BDEN003828 BFLO012869 BFLO021906 CELE011654 CINT015352 CNEO003366 DDIS002530 DHAN000889 DMEL009159 DRER026568 EHIS009335 EHUX003484 HSAP048025 MBRE007139 MMUS030530 MPUS000824 NCRA004131 NGRU013714 NVEC020675 OSAT050233 OTAU001332 PBLA015844 PINF001484 PSOJ009866 RORY006579 SMOE017741 TADH002222 TRUB021760 TVAG016458 UMAY004639 YLIP001084
AGAM002887 AGAM003538 AGAM004135 AGAM005505 AGAM006118 AGAM006148 ATHA016324 ATHA016545 ATHA019340 ATHA019903 ATHA029659 BDEN002144 BDEN002933 BDEN005438 BDEN006863 BFLO004693 BFLO010878 BFLO012428 BFLO013755 BFLO015091 BFLO021582 BFLO025839 BFLO034213 BFLO039403 BFLO039407 BFLO040298 BFLO041708 BFLO041709 BFLO044120 BFLO046790 CELE005228 CELE005289 CELE006509 CELE009413 CELE024180 CELE026664 CGLA001460 CGLA002045 CGLA003920 CGLA004743 CINT000089 CINT006274 CINT008728 CINT010598 CINT011632 CINT011634 CINT018657 CINT019358 CMER000412 CNEO001898 CNEO004874 CNEO006587 CPAR000010 CPAR000654 CPAR000773 CPAR002317 CPAR003114 CREI000911 CREI007984 CREI008188 DDIS003688 DDIS004361 DDIS004554 DDIS005424 DDIS005815 DDIS005927 DDIS008739 DDIS010581 DDIS012006 DHAN002809 DHAN003034 DHAN003444 DHAN004147 DHAN005371 DMEL005927 DMEL010082 DMEL014182 DMEL015085 DMEL020123 DRER000708 DRER002384 DRER003575 DRER011269 DRER011313 DRER011637 DRER014997 DRER014999 DRER015357 DRER018925 DRER020736 DRER020829 DRER021495 DRER021501 DRER023014 DRER023681 DRER026525 DRER026747 ECUN001098 EHIS000420 EHIS002249 EHIS003389 EHIS004357 EHIS004613 EHIS004994 EHIS007855 EHIS009729 EHUX003672 EHUX012542 EHUX013975 EHUX014319 EHUX018218 EHUX020395 EHUX024076 EHUX025928 EHUX032753 GINT002691 GINT002935 HSAP011655 HSAP012120 HSAP016944 HSAP018124 HSAP018540 HSAP020335 HSAP024215 HSAP024668 HSAP025115 HSAP025325 HSAP025434 HSAP025481 HSAP026346 HSAP026411 HSAP027050 HSAP030756 HSAP031208 HSAP041959 HSAP042037 HSAP045235 HSAP045825 HSAP065242 HSAP067649 HSAP078939 KLAC000316 KLAC002487 KLAC005005 LMAJ001165 LMAJ002336 LMAJ008190 MBRE000178 MBRE002310 MBRE003177 MBRE006485 MBRE007282 MMUS013553 MMUS023707 MMUS025183 MMUS028514 MMUS028695 MMUS035744 MMUS037321 MMUS037484 MMUS038787 MMUS041421 MMUS047400 MMUS049659 MPUS005027 MPUS006163 MPUS008983 NCRA002816 NCRA003936 NCRA005469 NCRA007356 NCRA008762 NGRU000213 NGRU000792 NGRU010743 NGRU013779 NGRU014817 NVEC001305 NVEC001863 NVEC005151 NVEC010103 NVEC010766 NVEC010835 NVEC013186 NVEC014839 NVEC015815 NVEC016049 NVEC016081 NVEC021922 OSAT018355 OSAT019020 OTAU005628 PBLA000238 PBLA000526 PBLA001424 PBLA002395 PBLA004029 PBLA004121 PBLA004980 PBLA005535 PBLA006732 PBLA007259 PBLA007536 PBLA011571 PBLA013198 PBLA014447 PBLA015249 PBLA015315 PBLA015668 PFAL000746 PFAL002084 PFAL002771 PINF001606 PINF001720 PINF003175 PINF005066 PPAT004361 PPAT015773 PPAT020344 PPAT021686 PPAT022689 PSOJ001993 PSOJ010059 PSOJ010270 PSOJ018905 PTET001884 PTET002626 PTET009006 PTET010053 PTET010271 PTET011829 PTET012379 PTET012652 PTET012859 PTET013601 PTET014669 PTET015507 PTET016239 PTET017026 PTET017623 PTET018756 PTET018906 PTET019872 PTET021582 PTET022087 PTET024107 PTET025198 PTET025809 PTET026343 PTET027590 PTET027960 PTET028724 PTET029463 PTET030180 PTET030541 PTET031308 PTET031612 PTET032061 PTET032178 PTET032519 PTET033176 PTET035312 PTET036116 PTET036403 PTRI005059 RORY000638 RORY001383 RORY003396 RORY003535 RORY004493 RORY005964 RORY006302 RORY006610 RORY007452 RORY009497 RORY010316 RORY011755 RORY013169 RORY014009 SCER003110 SCER003720 SCER005101 SCER005540 SCER005682 SMOE004694 SMOE015197 SMOE021982 SPOM001149 SPOM001769 SPOM002256 SPOM002530 SPOM004589 TADH000745 TADH001235 TADH002570 TADH005773 TADH006036 TADH006089 TADH007477 TADH007771 TADH009232 TBRU000272 TBRU007260 TGON001117 TGON006516 TPSE009865 TPSE010086 TRUB001038 TRUB003867 TRUB004054 TRUB004735 TRUB007312 TRUB014292 TRUB015617 TRUB021381 TRUB024901 TRUB025512 TRUB031307 TRUB032419 TRUB032901 TRUB034896 TRUB044111 TTHE001500 TTHE002755 TTHE003788 TTHE004944 TTHE011778 TTHE013433 TTHE013482 TTHE016476 TTHE023147 TTHE023148 TTHE025099 TVAG013097 TVAG014458 TVAG027418 TVAG029737 TVAG035433 TVAG036120 TVAG041043 TVAG044930 TVAG058504 UMAY000561 UMAY003500 UMAY004222 VCAR002186 VCAR004887 VCAR009382 YLIP001148 YLIP001602 YLIP004072 YLIP005883
DRER004694 HSAP045206 MBRE002242 MMUS001000 TRUB020632
PINF007823 PSOJ024249
AGAM005008 BFLO037369 BFLO037370 CINT012199 DMEL017962 DRER000750 DRER002693 DRER003422 HSAP023885 MMUS000198 TRUB014214 TRUB022745 VCAR013674
PINF014847 PSOJ001021
AGAM011494 BDEN007877 BFLO017204 BFLO019114 CELE002467 CELE020309 CGLA004034 CMER004184 CNEO004757 CPAR002599 DDIS007816 DHAN002699 DMEL002533 DRER011060 ECUN000434 EHIS003779 EHIS006226 EHUX009524 EHUX026397 GINT004923 HSAP007773 HSAP025552 KLAC001483 LMAJ006377 MMUS011042 MMUS028523 NCRA003323 NGRU015753 NVEC001107 PBLA010431 PBLA013903 PFAL001470 PFAL004103 PFAL004651 PTET003145 PTET014240 PTET018932 PTET025689 PTET025700 PTET030044 RORY014567 RORY014915 SCER000109 SPOM000142 TADH001757 TBRU003496 TGON001958 TRUB016315 TTHE001017 TTHE005433 TTHE015911 TTHE025864 TVAG035180 UMAY002436 YLIP005177
PINF007507 PSOJ019697 TGON006801
PINF009074 PSOJ005573
DRER000058 HSAP044260 MMUS011143 TRUB018785
BFLO006903 BFLO021870 CINT006698 DRER013225 EHUX023595 HSAP076522 MMUS049755 NVEC007392 SMOE012197 TADH001051
AGAM007005 AGAM010023 AGAM012337 AGAM013141 ATHA002865 ATHA002973 ATHA006216 ATHA007112 ATHA007257 ATHA007907 ATHA017676 ATHA017775 ATHA017798 ATHA019946 ATHA026845 BDEN003016 BFLO016126 BFLO022788 BFLO022801 BFLO026266 BFLO032937 BFLO033437 BFLO039894 BFLO043420 CELE009231 CELE016778 CELE020353 CGLA000297 CGLA001238 CGLA002280 CGLA002586 CINT001369 CINT004743 CINT008210 CINT018152 CMER001469 CNEO002852 CNEO005621 CPAR002178 CPAR003053 CREI002773 CREI003279 CREI003350 CREI004613 CREI008352 DDIS012528 DHAN000264 DHAN004184 DHAN004185 DMEL002386 DMEL008043 DMEL014108 DMEL016559 DRER009706 DRER010859 DRER011250 DRER015773 DRER019191 DRER019681 DRER027149 DRER027202 ECUN000019 EHIS009037 EHUX010252 EHUX013384 EHUX021904 EHUX022825 EHUX024153 EHUX029737 EHUX029973 EHUX032245 HSAP031228 HSAP042477 HSAP053678 HSAP055169 HSAP068618 HSAP072391 KLAC001389 KLAC004212 KLAC004563 LMAJ001222 MBRE005376 MBRE006682 MBRE006857 MBRE007611 MBRE008306 MMUS012794 MMUS022231 MMUS033605 MMUS044960 MMUS046505 MMUS046734 MPUS000610 MPUS001150 MPUS003615 MPUS003851 MPUS005310 MPUS005667 NCRA006737 NGRU001127 NGRU002015 NGRU002716 NGRU003364 NGRU011642 NGRU014050 NGRU014606 NVEC001924 NVEC006604 NVEC016217 NVEC023363 NVEC026560 OSAT011088 OSAT026367 OSAT032679 OSAT040624 OSAT054976 OTAU001103 OTAU001335 OTAU001715 OTAU002558 OTAU007114 PBLA007378 PBLA009559 PFAL000028 PFAL000090 PFAL000094 PFAL000109 PFAL000126 PFAL000145 PFAL000150 PFAL000256 PFAL000311 PFAL000316 PFAL000349 PFAL000355 PFAL000379 PFAL000392 PFAL000406 PFAL000480 PFAL000484 PFAL000511 PFAL000515 PFAL000525 PFAL000528 PFAL000536 PFAL000540 PFAL000546 PFAL000629 PFAL000655 PFAL000703 PFAL000758 PFAL000767 PFAL000773 PFAL000788 PFAL000814 PFAL000821 PFAL000836 PFAL000837 PFAL000859 PFAL000860 PFAL000899 PFAL000902 PFAL000910 PFAL000912 PFAL000942 PFAL000943 PFAL000951 PFAL000968 PFAL000989 PFAL000996 PFAL001016 PFAL001036 PFAL001044 PFAL001068 PFAL001071 PFAL001080 PFAL001097 PFAL001116 PFAL001134 PFAL001175 PFAL001308 PFAL003188 PFAL005018 PINF001422 PINF008988 PINF010106 PINF012514 PINF013275 PPAT000442 PPAT003003 PPAT003307 PPAT007460 PPAT013590 PPAT018437 PPAT021568 PPAT031920 PSOJ002938 PSOJ007843 PSOJ009755 PSOJ016301 PTET000378 PTET030597 PTET032916 PTET036687 PTRI002093 PTRI005866 PTRI006987 RORY000349 RORY002404 RORY008389 SCER001761 SCER003765 SCER004875 SCER005367 SMOE007815 SMOE010955 SMOE015790 SMOE016613 SPOM003754 SPOM004562 TADH000169 TADH000170 TADH002143 TADH002753 TADH006600 TADH007110 TBRU006134 TBRU009971 TGON001004 TGON002712 TGON003567 TGON007499 TPSE001318 TPSE004424 TPSE004619 TPSE005702 TRUB006560 TRUB010295 TRUB011934 TRUB012370 TRUB026841 TRUB038278 TRUB039574 TTHE000557 TTHE007332 TTHE010227 TTHE021234 TVAG007692 TVAG015969 TVAG023494 UMAY003130 UMAY005857 VCAR001630 VCAR004100 VCAR009061 VCAR009488 VCAR009567 YLIP001281 YLIP001965
AGAM006295 BFLO025838 DMEL013077 DRER009804 DRER020156 HSAP008907 HSAP022556 MMUS035608 MMUS040139 TRUB003319 TRUB027872
AGAM006281 CINT007812 DMEL013695 DRER005499 HSAP071683 MMUS037693 NVEC025261 TRUB046478 VCAR011937
BFLO006784 BFLO041151 CINT015375 DRER003954 DRER027784 DRER028230 HSAP006925 HSAP058627 MMUS008894 MMUS021874 NVEC007006 NVEC010309 TRUB015201
AGAM000409 AGAM005823 DMEL003658 HSAP038313 MMUS016613 TRUB022853 TRUB024882
BDEN003455 BDEN007687 CREI006254 VCAR007865
DRER015867 HSAP011600 MMUS033851 NCRA000912 TRUB008491
ATHA001232 ATHA005406 ATHA006235 ATHA009810 ATHA012398 ATHA012418 ATHA014318 ATHA016629 ATHA020594 ATHA023724 CGLA001307 CGLA002681 CGLA004660 CMER000472 CMER000473 CNEO000639 CNEO000773 CNEO003685 CNEO005709 CNEO005719 CNEO006820 CREI004117 CREI006482 CREI007905 CREI008005 CREI012465 CREI012467 CREI016239 DDIS001229 DDIS001231 DDIS001232 DDIS001235 DDIS002847 DDIS004516 DDIS006128 DDIS006129 DDIS006130 DDIS007770 DDIS007771 DDIS007774 DDIS009425 DDIS009428 DHAN000160 DHAN001341 DHAN004008 DHAN004727 DHAN005832 DHAN005833 EHUX033210 KLAC002101 KLAC002103 KLAC004808 MPUS003883 NCRA004791 NCRA006992 NCRA008530 NCRA008667 OSAT001618 OSAT003365 OSAT003366 OSAT007835 OSAT013936 OSAT013940 OSAT013945 OSAT020139 OSAT023409 OSAT028243 OSAT046721 OSAT047675 OSAT048696 OTAU000015 PBLA004989 PBLA005012 PBLA010164 PBLA010377 PBLA012528 PBLA012586 PBLA014011 PBLA014811 PBLA015858 PINF001653 PINF003632 PINF007447 PINF007682 PPAT002957 PPAT007470 PPAT011508 PPAT020401 PPAT020403 PPAT020745 PPAT023660 PPAT023665 PPAT027925 PPAT029205 PPAT029369 PSOJ007386 PSOJ007390 PSOJ010138 PSOJ011914 PSOJ020144 PSOJ020145 PSOJ020440 PSOJ020947 PSOJ021200 PSOJ021710 PSOJ021715 PSOJ022838 PSOJ023472 PSOJ023569 PSOJ024508 PSOJ026365 PSOJ026530 PTRI000772 PTRI001425 PTRI002245 RORY002979 RORY005104 RORY007786 RORY010963 RORY011412 RORY013764 RORY015636 RORY015960 SCER001951 SCER003268 SCER004106 SCER005623 SCER005745 SMOE000535 SMOE001314 SMOE004210 SMOE005208 SMOE007349 SMOE007540 SMOE007542 SMOE008010 SMOE009157 SMOE009481 SMOE010109 SMOE010110 SMOE010662 SMOE010665 SMOE016173 SMOE017266 SMOE017272 SMOE017814 SMOE019228 SMOE019230 SMOE019235 SMOE019239 SMOE019246 SMOE019251 SMOE019255 SMOE019259 SMOE021393 SMOE021430 SPOM001145 SPOM004908 TGON004306 TPSE011123 UMAY002796 UMAY004056 UMAY005253 UMAY005642 VCAR004231 VCAR007847 VCAR014374 YLIP000784 YLIP001190 YLIP002391 YLIP004271 YLIP005879
DRER021868 DRER022516 DRER026795 EHUX018671 HSAP050025 TRUB038163
PINF000573 PSOJ015680 TGON002958 TTHE004315
AGAM005889 CINT003454 DMEL016560 DMEL017841 DRER004354 HSAP060635 MMUS037240 TRUB003394
CREI007987 VCAR005131
AGAM010521 CINT015287 DMEL011403 DRER000156 DRER016970 EHIS000252 EHUX029776 HSAP001895 LMAJ008127 MMUS020813 TGON000733 TRUB032530
DRER001390 DRER009743 HSAP039874 MMUS007319 TRUB036744
CINT018818 DRER026721 HSAP036791 MMUS019504
BFLO004708 BFLO006073 BFLO012492 BFLO017532 CINT014044 DRER014712 DRER021444 HSAP016669 HSAP033063 MMUS014904 MMUS020006 TRUB016801 TRUB026165
PINF013836 PSOJ012816 PTRI004048 TPSE001813
PINF010295 PSOJ018488
PINF015970 PINF015971 PSOJ013772 PSOJ013780
ATHA011313 ATHA026365 BDEN004854 BFLO020832 BFLO047538 CELE017622 CGLA003463 CINT014179 CMER001206 CNEO000127 CPAR003469 CREI016044 DDIS013222 DHAN004760 DMEL004907 DRER006249 DRER024745 ECUN000855 EHIS000310 EHIS000878 EHIS001327 EHIS003460 EHIS003820 EHUX006609 EHUX008559 EHUX015910 EHUX032887 GINT001748 HSAP015306 KLAC001094 LMAJ001587 LMAJ002080 MBRE007169 MMUS000030 MMUS000970 MMUS025433 MPUS005029 NCRA003803 NGRU001565 NVEC011128 OSAT000421 OSAT004577 OSAT024916 OSAT041672 OTAU000034 PBLA002955 PFAL002211 PFAL002542 PINF004866 PINF005959 PPAT024063 PPAT027104 PSOJ005114 PSOJ007331 PTET030871 PTET038673 PTET039261 PTRI009095 RORY016285 SCER005258 SMOE009239 SPOM003011 TADH003100 TBRU006188 TBRU009545 TGON004298 TPSE009034 TPSE010466 TPSE011430 TRUB023778 TRUB026383 TTHE007640 TTHE013665 TTHE016617 TTHE022411 TVAG001366 TVAG005348 TVAG015476 TVAG026250 TVAG057353 UMAY006188 VCAR001802 YLIP003924
DRER009142 HSAP012851 MMUS022994 TRUB016456
AGAM008743 AGAM013519 DMEL013452 DRER021174 DRER023846 HSAP038148 MMUS024125 TRUB038111 TRUB040109
BFLO012585 BFLO012587 BFLO013631 BFLO013633 BFLO016270 BFLO017901 BFLO020753 BFLO021153 BFLO030221 BFLO031492 BFLO033791 BFLO034803 BFLO044847 CINT019116 DRER027251 HSAP014038 MMUS024187 TRUB044270
BFLO023758 HSAP052497 MMUS017650
CELE011806 DRER002642 HSAP067647 MMUS024130
BFLO006627 BFLO008971 BFLO012577 DRER013221 HSAP049426 MMUS036599 TRUB033707
AGAM000172 ATHA000944 ATHA006113 ATHA006184 ATHA006427 ATHA011241 ATHA013794 BDEN006545 BFLO031286 BFLO033230 CELE006276 CELE012961 CGLA005116 CMER002007 CNEO001789 CNEO002421 CNEO003225 CPAR002809 CREI008811 DDIS011198 DHAN001821 DMEL009228 DRER023106 ECUN000464 EHIS004707 EHUX022366 GINT004302 HSAP074665 KLAC004868 LMAJ005704 MBRE006333 MMUS033656 MPUS000245 NCRA002758 NCRA003222 NCRA004571 NGRU001466 NVEC014857 OSAT003277 OSAT020430 OSAT034460 OSAT054752 OSAT054754 OTAU002046 PBLA006457 PFAL004043 PINF016172 PPAT005206 PSOJ000027 PTET012602 PTET016020 PTRI001685 RORY003426 RORY003427 SCER004750 SMOE008646 SPOM000246 SPOM001805 TADH008712 TBRU001266 TGON000348 TGON000559 TGON000746 TGON001377 TGON001506 TGON002011 TGON002184 TGON002339 TGON002928 TGON002989 TGON004121 TGON004258 TGON004429 TGON004750 TGON004834 TGON004857 TGON005025 TGON005404 TGON005794 TGON005820 TGON005822 TGON005827 TGON006080 TGON006125 TGON006168 TGON006336 TGON006365 TGON006378 TGON006460 TGON006553 TGON006615 TPSE000399 TRUB019316 TTHE004854 TTHE008799 TTHE008858 TTHE009749 TTHE012172 TVAG049769 UMAY000909 UMAY003626 UMAY004514 UMAY004517 UMAY004942 UMAY004945 UMAY005466 UMAY005721 UMAY006121 UMAY006197 UMAY006224 VCAR005166 YLIP000027
BFLO009371 BFLO032747 CINT008960 DRER014190 HSAP060490 MMUS038494 NVEC012076 NVEC024922 NVEC025037 TADH002614 TRUB022596 TRUB047038
AGAM004607 CELE015269 DMEL015214 DMEL018431 DRER002177 DRER013705 HSAP038440 MMUS017728 TRUB030436 TRUB039399
AGAM011691 BFLO048284 CELE001424 CINT010796 DMEL003190 DRER002490 DRER019448 NVEC018442 TRUB014799 TRUB042648
BFLO028207 DRER011894 HSAP022405 MMUS047854
DRER000166 HSAP072311 MMUS044721 TRUB046902
PINF008665 PSOJ008819
PINF013917 PSOJ000174
CPAR003293 MBRE006946 PFAL001842 PFAL001906 PFAL002308 PFAL002318 PFAL002454 PFAL002849 PFAL003071 PFAL003167 PFAL003255 PFAL003330 PFAL003430 PINF008534 PSOJ008651 PTET017256 PTRI008542 TGON001606 TPSE010517
DRER007239 HSAP034436 MBRE008574 MMUS037758 TRUB030067
AGAM002522 AGAM010947 BDEN000675 BDEN006803 BFLO001465 BFLO015440 BFLO015441 BFLO015447 BFLO025066 BFLO027996 BFLO029128 BFLO030454 CELE000941 CGLA002545 CINT005413 CINT017630 CINT018520 CMER000157 CPAR002312 CREI008428 CREI009247 CREI015587 DDIS005060 DDIS008928 DDIS011557 DHAN004514 DMEL008741 DMEL010662 DRER005514 DRER013460 DRER022893 DRER023806 DRER023810 ECUN000828 EHIS001021 EHIS007130 EHUX003880 EHUX009947 EHUX010002 EHUX016623 EHUX021223 EHUX023276 GINT003155 GINT004776 HSAP002951 HSAP034691 HSAP034725 HSAP038692 HSAP046713 KLAC003768 MBRE002662 MBRE006064 MBRE006246 MMUS002528 MMUS005016 MMUS011686 MMUS034028 MPUS005674 MPUS009953 NCRA003489 NCRA005821 NGRU001056 NVEC008565 NVEC016055 NVEC016079 NVEC025656 PBLA007182 PBLA007360 PBLA010890 PINF015202 PPAT014099 PSOJ026010 PTET014938 PTET015885 PTET032613 PTET036381 PTET038466 PTET039301 PTET039341 PTET039489 PTRI003246 RORY010001 RORY012797 SCER004214 SMOE005200 SMOE021967 SPOM002659 TADH002388 TADH002813 TADH008711 TADH009166 TGON006061 TPSE010211 TRUB008051 TRUB015495 TRUB016582 TRUB031235 TRUB045474 TTHE016537 TVAG004497 TVAG007473 TVAG008333 TVAG009460 TVAG024482 TVAG026359 TVAG026377 TVAG029572 TVAG035561 TVAG040608 TVAG054510 TVAG054548 TVAG055404 VCAR006977 VCAR008042 VCAR009239 YLIP003189
PINF014800 PSOJ019175
CELE008083 DRER006385 HSAP010709 MMUS002836 PPAT023534 TRUB040427
EHUX009733 EHUX023933 PINF012824 PSOJ011747
ATHA006095 BFLO028987 BFLO033428 CELE016996 CGLA001603 CINT010055 CMER000158 CNEO001194 DDIS000616 DHAN006055 DRER025618 DRER026402 HSAP015980 HSAP071722 KLAC000407 MBRE004431 MMUS035372 MPUS008175 NCRA005580 NGRU008518 NVEC001135 OSAT015500 PINF016413 PPAT022246 PPAT031607 PSOJ015206 SCER001926 SMOE010481 SPOM001782 SPOM003799 TADH005041 TRUB013630 TRUB044978 UMAY004657 VCAR002466 YLIP006107
ATHA010879 CGLA003627 CGLA005189 EHUX031836 KLAC001729 PPAT000264 SCER001525
DRER007900 HSAP020516 MMUS011495 TRUB007858
DRER018915 DRER018939 TRUB037716
AGAM012847 ATHA001159 ATHA009321 BDEN000089 BFLO038679 BFLO050722 CELE015464 CGLA003144 CINT008105 CMER000054 CNEO001248 CPAR002458 CREI009669 CREI013958 DDIS011941 DHAN001908 DMEL002855 DRER000246 DRER017427 ECUN000814 EHIS003937 EHIS009249 EHUX014196 EHUX015392 GINT000413 HSAP022696 KLAC003933 LMAJ005288 MBRE007964 MMUS019563 MPUS000181 MPUS005747 NCRA002928 NGRU015139 NVEC023593 OSAT002044 OSAT005183 OTAU002277 OTAU002471 PBLA007839 PFAL004510 PINF007551 PPAT011565 PPAT028638 PSOJ023113 PTET023919 PTET038613 PTRI007777 RORY000986 SCER001015 SMOE013231 SMOE015819 SPOM001133 SPOM002193 TBRU002450 TGON006969 TPSE009224 TRUB037244 TTHE018508 TVAG004631 TVAG009885 UMAY001484 VCAR005975 VCAR013387 YLIP003069
AGAM009758 BFLO028975 BFLO030066 CINT010541 CINT012053 CINT017279 DMEL007163 DRER005071 DRER024918 HSAP018024 MMUS043994 NVEC003780 TADH005179 TRUB018200 TRUB028189
BFLO029944 DMEL001956 DRER022985 HSAP077856 MMUS029936
DRER007828 HSAP014644 MMUS012670 TRUB001058
CNEO002796 NCRA009258 PINF007825 PSOJ024188 PSOJ024247
ATHA000571 ATHA004801 ATHA010365 ATHA011582 ATHA012126 ATHA014157 ATHA015511 ATHA018065 ATHA023999 ATHA024078 ATHA028150 ATHA028459 BDEN000585 CGLA000016 CMER003375 CNEO003193 CNEO005769 CREI000899 CREI011067 CREI011077 DDIS001780 DDIS009718 DHAN000362 EHUX001908 EHUX006101 EHUX018686 EHUX021406 KLAC000375 LMAJ000288 LMAJ001401 MPUS002211 NCRA001464 OSAT004505 OSAT007075 OSAT007101 OSAT021156 OSAT025660 OSAT032063 OSAT039690 OSAT040048 OSAT040104 OSAT040768 OSAT044252 OSAT050940 OTAU000027 PBLA000565 PBLA008772 PBLA014141 PINF000625 PINF014435 PINF014437 PPAT000252 PPAT029450 PPAT034367 PSOJ000811 PSOJ000816 PSOJ000921 PSOJ015578 PTRI001499 PTRI009756 RORY000057 RORY003632 RORY005991 RORY006166 RORY008098 RORY010282 RORY011893 RORY013890 RORY015175 SCER000631 SCER001805 SMOE013713 SMOE021169 SPOM001076 SPOM004644 TBRU009631 TBRU009817 TGON005012 TGON005216 TPSE002995 UMAY001205 UMAY002581 VCAR003137 VCAR003138 VCAR004940 YLIP001569
BFLO010454 BFLO020587 CGLA004169 CINT006706 CNEO000577 CPAR002125 DMEL014198 DMEL021017 DRER015930 HSAP028934 MMUS049531 NCRA005721 PINF001407 PSOJ009710 PTET018954 TRUB025584 YLIP003206
BFLO016649 BFLO016652 CINT014265 DRER005650 DRER005779 HSAP022635 MMUS050546 NVEC016575 NVEC024258 TRUB011661 TRUB043311
DRER009193 TRUB027869
AGAM004975 BFLO005377 BFLO034780 CELE020430 CINT004457 DMEL020839 DRER012628 HSAP073130 MMUS034557 NVEC009745 TRUB017024
DRER006894 DRER023541 HSAP052709 MMUS046256 TRUB022489
CINT010171 CINT010176 DMEL018182 DRER006914 HSAP061036 MMUS016907 NVEC023621 TRUB013210 TVAG054023
DDIS010173 DRER020124 HSAP011476 MMUS045029 TRUB040184
BFLO048347 DRER022114 HSAP056987 MMUS050128 TRUB009390
AGAM003348 DMEL019495 DRER004213 HSAP040673 MMUS030202 TRUB040515
AGAM010060 BFLO007434 BFLO040772 DMEL004358 DRER005983 HSAP073515 MMUS050751 PTRI009520 TADH003812 TRUB012037
AGAM002468 ATHA023195 BDEN004662 BFLO042920 BFLO050228 CGLA001728 CINT004365 CNEO005325 DDIS008009 DHAN002302 DMEL011569 DMEL011570 DRER005282 EHIS005660 EHUX008177 HSAP070777 KLAC003690 LMAJ005431 MBRE008087 MBRE008093 MMUS007112 MPUS007640 NCRA004849 NGRU014368 NVEC027096 OSAT041401 OTAU002732 PBLA013341 PINF003111 PPAT029527 PSOJ001926 PTET004533 PTET036529 PTRI008726 RORY000508 RORY001030 RORY016176 SCER004773 SMOE021404 SPOM003519 TADH008474 TBRU009177 TGON003895 TPSE010541 TRUB032488 TTHE013251 TVAG000028 TVAG001508 TVAG001633 TVAG004946 TVAG008516 TVAG009457 TVAG009987 TVAG010566 TVAG013381 TVAG015256 TVAG020619 TVAG024395 TVAG024467 TVAG024975 TVAG027137 TVAG029197 TVAG029531 TVAG029547 TVAG029867 TVAG030210 TVAG030878 TVAG031966 TVAG032466 TVAG032636 TVAG032730 TVAG033208 TVAG035501 TVAG037660 TVAG038906 TVAG038912 TVAG042023 TVAG042929 TVAG044817 TVAG046299 VCAR001310 YLIP004173
AGAM011599 ATHA000296 BDEN003160 BFLO001475 BFLO014325 CELE009901 CGLA003087 CINT019000 CMER003439 CNEO005516 CPAR002745 CREI014025 DDIS009654 DHAN004323 DMEL000667 DRER011909 ECUN000237 EHIS008957 EHUX004409 EHUX027849 GINT004712 HSAP046036 KLAC002209 LMAJ007997 MBRE002950 MMUS005689 MPUS001157 NCRA008203 NGRU013311 NVEC008486 OSAT014362 OSAT015402 OSAT031132 OTAU001099 PBLA010490 PFAL002836 PINF009192 PPAT026189 PSOJ005785 PTET038429 PTRI007085 RORY009417 SCER001614 SMOE020467 SMOE020836 SMOE021984 SPOM000620 TADH009519 TBRU002768 TGON004404 TPSE009935 TRUB012863 TTHE000044 TVAG007837 TVAG036615 UMAY005108 VCAR005564 YLIP004681
DRER003010 HSAP027995 MMUS023061 TRUB010279
AGAM001203 AGAM002135 AGAM002137 AGAM011923 BFLO004929 BFLO011063 BFLO011699 BFLO049675 BFLO049676 CELE001809 CELE002983 CINT006140 CINT007957 DMEL001688 DMEL006450 DMEL006470 DMEL006752 DRER003449 DRER004543 DRER010120 DRER012148 DRER017519 DRER018153 DRER026217 DRER026218 DRER026436 HSAP009982 HSAP017095 HSAP035178 HSAP059214 MBRE001815 MMUS000239 MMUS013803 MMUS016036 MMUS023731 NVEC016452 OSAT009385 TADH008132 TRUB002828 TRUB008680 TRUB012328 TRUB025342 TRUB036241 TRUB042897 TRUB043474
HSAP041460 MMUS006296
DRER020923 DRER024779 HSAP065192 MMUS018982 TRUB006854
DRER005879 DRER006234 HSAP025321 MMUS008963 TRUB011560
BFLO003752 BFLO015374 BFLO030344 BFLO031823 BFLO033226 BFLO033562 BFLO049271 DRER009475 HSAP033963 MMUS021899 NVEC011979 NVEC014292 TADH008877 TRUB033561
HSAP064054 MMUS001954 TRUB047293
CINT013889 DRER014781 HSAP020832 MMUS044441 MMUS047893 NVEC019808 TRUB004662
BFLO007935 DRER015205 HSAP027998 MMUS032214 TRUB012788
CINT009197 DRER012988 HSAP014919 MMUS018548 TRUB042860
BFLO026802 BFLO027565 DRER008156 HSAP034656 MMUS024841 OSAT045545 TRUB027113 TRUB046725
BFLO034957 BFLO045021 DRER004506 HSAP045263 MMUS029301 TRUB021023
HSAP051725 MMUS039981
BFLO001958 BFLO019133 DRER024348 HSAP017557 MMUS042072 TRUB027058
AGAM001438 BFLO022198 BFLO022242 BFLO029636 BFLO032888 CINT009136 DMEL009913 DRER013596 DRER022745 DRER022794 HSAP001297 HSAP001654 HSAP002308 HSAP004035 HSAP004728 HSAP039955 HSAP070112 MMUS044534 NVEC017761 PPAT021757 TBRU007930 TRUB014709
BFLO035875 DRER027096 HSAP042397 MMUS044884 TRUB013616
HSAP053081 MMUS035514
PINF007019 PINF016839 PSOJ011346
PINF007710 PSOJ022117
AGAM008257 AGAM010752 BDEN005869 BFLO016483 BFLO049503 BFLO049999 CELE012271 CMER001314 DMEL020512 DRER005063 GINT000349 HSAP020715 HSAP022511 LMAJ004358 MMUS015638 MMUS050614 MPUS004180 MPUS004185 NVEC003791 NVEC006947 OTAU000877 PINF004999 PPAT018823 PPAT021868 PSOJ006858 PSOJ018996 PTRI002170 PTRI005199 PTRI009207 RORY011314 TADH007808 TADH007809 TADH007810 TBRU005887 TPSE001565 TRUB012755 TRUB044305 TVAG001275 TVAG002739 TVAG045859 UMAY001721
PINF004228 PSOJ025754 PTET031093
DRER009580 HSAP013934 MMUS006089
DRER014439 DRER020123 DRER026860 GINT004788 HSAP048665 MMUS024345 TRUB013076 UMAY006396
HSAP025249 MMUS035054 TRUB036150 TRUB037158 TRUB040700 TTHE022241
CELE010337 HSAP074671 MMUS034294 TRUB036892
HSAP050424 MMUS039551 TADH003897
AGAM003179 AGAM007180 AGAM011302 AGAM012994 AGAM012995 AGAM012997 AGAM012998 AGAM012999 AGAM013000 BFLO003564 BFLO011111 BFLO016630 BFLO019740 BFLO032557 BFLO044593 BFLO047218 BFLO050473 CELE024162 CINT003561 DMEL002640 DMEL002642 DMEL002644 DRER002622 HSAP046312 MMUS044735 NVEC016013 NVEC019042 TADH001178 TRUB042104
AGAM000968 DRER000034 HSAP024909 MMUS043384
AGAM001965 AGAM012488 BFLO044578 DMEL003283 DRER025794 HSAP070515 MMUS002087 NGRU015241 TRUB013094
AGAM001340 ATHA005650 BDEN006278 BFLO002899 BFLO029216 BFLO050442 CELE023177 CGLA001168 CINT008400 CMER003945 CNEO001536 CPAR002550 CREI000610 DDIS004551 DHAN005274 DMEL011666 DRER008119 ECUN001519 EHIS006732 EHUX005951 EHUX007800 EHUX011853 EHUX017562 EHUX018129 GINT000257 HSAP032874 KLAC000585 LMAJ000160 MBRE000025 MMUS004357 MPUS002769 NCRA003783 NGRU001412 NVEC023111 OSAT041974 OTAU003739 PFAL002946 PFAL003284 PFAL004005 PFAL004614 PFAL004800 PFAL004944 PINF002519 PPAT015681 PSOJ003201 PTET011500 PTET026148 PTRI002588 RORY016405 SCER001387 SMOE015808 SPOM003411 TADH001859 TBRU000596 TGON000446 TPSE009051 TRUB019994 TTHE000540 TVAG025118 UMAY005722 VCAR006090 YLIP002453
AGAM010784 ATHA026857 BFLO001936 CREI005914 DDIS003072 DMEL012475 DRER006850 EHUX023175 HSAP034054 LMAJ005418 MBRE004919 MMUS022863 MPUS009170 NGRU001591 NVEC001104 OSAT025514 OTAU007350 PINF005821 PPAT010871 PSOJ026386 SMOE016675 TADH006858 TBRU004596 TGON004825 TRUB012252 TTHE001288 VCAR000424
AGAM001016 DMEL009323 DRER004608 DRER019488 HSAP076984 MMUS031377 NVEC008149 TRUB015274
BFLO031626 BFLO032168 CELE018721 DRER022237 GINT000774 HSAP017166 MMUS005174 TRUB017818
AGAM011309 CGLA000963 DHAN002612 DMEL021138 KLAC002659 OTAU004104 PINF004158 PPAT010830 PSOJ025180 PTRI004171 SCER002879 TPSE005836 UMAY003505 YLIP006283
AGAM008908 HSAP060622 MMUS004643 NVEC012821 TADH009446 TRUB017728 TRUB029568 TRUB033221
AGAM004573 BFLO011830 BFLO047308 CINT010896 DRER010885 DRER016752 HSAP018542 MMUS047209 NVEC002221 TRUB042765
HSAP062053 MMUS027910
CINT010291 DRER010743 HSAP057450 MMUS037199 TRUB015842
AGAM002275 AGAM002282 AGAM003934 AGAM008938 ATHA009234 ATHA010250 ATHA012673 ATHA013018 ATHA013193 ATHA021378 ATHA022313 ATHA026135 ATHA026151 ATHA028377 ATHA032690 BFLO008880 BFLO010681 BFLO026713 BFLO026714 BFLO041343 BFLO047684 BFLO047699 CELE007159 CELE010368 CELE016040 CELE027512 CINT007697 CINT012118 CINT015730 CMER001714 CPAR002292 CREI014472 CREI014745 DDIS009279 DDIS009950 DDIS010987 DDIS012284 DDIS012910 DMEL004483 DMEL005654 DMEL013444 DMEL019720 DRER000396 DRER000870 DRER005443 DRER007030 DRER009015 DRER011169 DRER014373 DRER017418 DRER020089 DRER022734 DRER023689 EHIS000998 EHIS001267 EHIS003229 EHIS005342 EHIS008613 EHUX005884 EHUX017019 EHUX018188 EHUX023261 HSAP007108 HSAP013923 HSAP020938 HSAP024045 HSAP043510 HSAP053562 HSAP063453 HSAP078181 LMAJ000415 LMAJ002251 MBRE004309 MBRE005698 MBRE008651 MMUS012565 MMUS013169 MMUS013786 MMUS030762 MMUS033001 MMUS034729 MMUS043887 MMUS045428 MMUS047190 MPUS001724 MPUS002813 MPUS004558 MPUS006075 NVEC000772 NVEC008437 NVEC013861 NVEC014256 NVEC015714 NVEC026004 OSAT001471 OSAT003972 OSAT016723 OSAT017419 OSAT039497 OSAT042787 OSAT050865 OSAT056365 OTAU002344 OTAU003168 PFAL000165 PINF011215 PPAT001268 PPAT018294 PPAT024060 PSOJ013178 PTET026563 PTET034471 PTRI009328 SMOE001300 SMOE004629 SMOE010105 SMOE016041 TADH002109 TADH006373 TADH008123 TBRU007466 TPSE005232 TPSE010151 TRUB004975 TRUB005216 TRUB007251 TRUB031542 TRUB032258 TRUB033855 TRUB039421 TRUB040875 TTHE008081 TVAG000300 TVAG000301 TVAG021784 TVAG029348 TVAG031391 TVAG050791 TVAG055670 VCAR010978
AGAM003303 AGAM007746 ATHA000259 ATHA001251 ATHA026008 ATHA028228 BDEN006217 BFLO018467 BFLO018469 BFLO037629 BFLO041946 CELE007443 CINT013837 CINT013838 CINT019452 CNEO004228 CREI010859 DDIS001241 DDIS003023 DDIS007778 DHAN003626 DMEL004557 DMEL016313 DRER000602 DRER006417 DRER007644 DRER008010 DRER013587 DRER017670 DRER021626 DRER022906 DRER022913 DRER025294 EHIS000455 EHIS003489 EHIS009495 EHIS009762 EHUX002386 EHUX010875 HSAP013675 HSAP016763 HSAP056922 HSAP063805 HSAP071388 MBRE000601 MMUS005306 MMUS031036 MMUS032347 MMUS038654 MMUS047870 MPUS000771 MPUS007663 NCRA002465 NCRA008758 NGRU005750 NGRU014335 NVEC009470 NVEC010769 NVEC014932 OSAT015461 OSAT020081 OSAT049594 OTAU001562 PBLA012980 PBLA013065 PINF004183 PPAT001146 PPAT020621 PPAT030599 RORY008015 RORY009061 RORY014435 SMOE004522 SMOE017044 SPOM001562 SPOM002710 TADH004023 TADH005372 TGON007983 TPSE010329 TRUB011422 TRUB014896 TRUB022953 TRUB025615 TRUB034068 TRUB036032 TRUB044610 TTHE000936 TTHE015567 TTHE017094 TVAG014002 TVAG021794 TVAG046707 TVAG048786 TVAG057945 UMAY002431 VCAR003394 VCAR008854 YLIP002869
DDIS009134 DRER011017 EHUX022467 HSAP008419 MMUS032569 NCRA008361 TRUB044556
BFLO010987 DRER009679 HSAP029027 MMUS034703 TRUB000440 TRUB013666 TRUB039914
DRER005803 DRER009761 EHUX028858 HSAP051300 MMUS049980 TRUB011027
PINF014693 PSOJ014326
BFLO005867 DRER019676 HSAP042373 MMUS044779 TRUB008464 TRUB011053 TRUB034633
CMER004484 PINF007326 PSOJ019999
DRER003328 HSAP007925 MMUS017657 TRUB026227 TRUB043565
DRER021032 DRER027985 HSAP010692 MMUS044764 TRUB015713
PINF006984 PSOJ016097
PINF009681 PSOJ006537
PINF015965 PSOJ013836
BDEN000643 BDEN004619 CGLA000344 CGLA000800 CNEO000098 CNEO000990 CREI005654 CREI012422 DHAN000121 DHAN005060 EHUX007821 EHUX015855 EHUX025796 KLAC001819 KLAC004405 MBRE008712 MPUS000413 MPUS009501 NCRA006869 NCRA008592 OTAU000030 OTAU002822 PBLA000811 PBLA002727 PBLA011861 PINF003256 PINF010274 PSOJ002053 PSOJ018545 PTRI002851 PTRI010219 RORY000749 RORY003288 RORY003346 RORY006469 RORY007207 RORY007481 SCER000492 SCER000770 SCER005765 SPOM001277 SPOM004387 TPSE005136 TPSE010474 UMAY004152 UMAY004253 VCAR000545 VCAR012349 YLIP000851 YLIP004214
BFLO032224 HSAP032914 MMUS013832
HSAP037345 MMUS024095
DRER006396 HSAP050480 MMUS029405 TRUB043921
HSAP014092 MMUS023284 PINF016545 TRUB024915
AGAM012732 ATHA030839 BDEN007375 BFLO015342 BFLO027630 CELE025465 CGLA001308 CINT010727 DDIS008599 DHAN005455 DMEL003537 DRER005960 DRER005965 HSAP017900 KLAC000095 MMUS043279 NCRA005787 NGRU013412 NVEC002270 OSAT038366 PBLA011763 PPAT000624 PPAT005977 PTET017823 PTET022108 RORY005387 SCER002134 SMOE006000 SMOE012213 SMOE021375 SPOM001038 TADH010346 TRUB023782 TTHE026250 UMAY004252 YLIP003170
PINF008235 PSOJ010780
AGAM008526 ATHA005320 ATHA007025 ATHA007501 BDEN004627 BFLO049307 BFLO049308 CELE005250 CGLA001976 CINT016117 CMER003206 CNEO002219 DDIS002870 DHAN005261 DMEL020491 DRER019748 DRER019776 EHIS004674 HSAP007855 KLAC003630 LMAJ002824 MBRE005883 MMUS007431 MPUS004792 NCRA004061 NGRU001529 NVEC009319 OSAT054072 OTAU002965 PBLA013387 PINF011877 PPAT014084 PSOJ016929 PTET000053 PTRI002831 RORY007766 SCER006005 SMOE018460 SPOM001884 TADH002173 TBRU002407 TGON000057 TPSE010999 TRUB012039 TVAG000530 TVAG011243 TVAG015867 TVAG020102 TVAG023507 TVAG023608 TVAG028203 TVAG030829 TVAG032984 TVAG050647 TVAG059472 UMAY003147 YLIP005136
DRER000064 DRER007570 HSAP007837 MMUS046489 TRUB003342
HSAP034233 MMUS018767
HSAP077776 MMUS023175 TRUB002558 TRUB015546 TRUB018434 TRUB021150
ATHA003603 ATHA008589 ATHA029170 BFLO010241 BFLO043230 CINT011337 CNEO005681 CNEO005845 CREI005570 DRER021985 EHUX007011 HSAP045535 LMAJ007089 MMUS040045 MPUS000438 NVEC015155 OSAT052672 PINF009271 PPAT001749 PPAT017463 PSOJ005921 PTET016953 PTET034924 SMOE017744 TADH000289 TBRU000820 TRUB006585 TTHE016035 TTHE019448 TVAG033493 TVAG052709 VCAR000455
AGAM003078 AGAM003402 AGAM008220 BDEN002629 BFLO015903 BFLO015916 BFLO018082 BFLO030154 BFLO032195 BFLO034185 BFLO041330 BFLO041825 BFLO043893 CELE002883 CINT002980 CINT003440 CINT009344 CINT011537 CINT016013 CINT016379 CREI003861 CREI004632 CREI004783 DMEL017819 DMEL020486 DRER002574 DRER007481 DRER007492 DRER016347 DRER021274 EHUX000230 EHUX014644 EHUX015691 GINT002756 GINT003206 GINT003907 GINT004668 HSAP015654 HSAP020533 HSAP021069 HSAP053123 HSAP064449 HSAP072014 LMAJ000862 LMAJ004109 MBRE000181 MBRE002197 MBRE004496 MBRE004551 MBRE008572 MMUS008529 MMUS008950 MMUS012895 MMUS038740 MMUS042693 MMUS042730 MPUS004821 MPUS005874 MPUS006601 NGRU001845 NGRU003060 NGRU014996 NVEC001203 NVEC005417 NVEC007658 NVEC014311 NVEC026617 NVEC026912 PINF004738 PINF005248 PINF017879 PSOJ005124 PSOJ005254 PSOJ013566 PSOJ020779 PSOJ022182 PTET000594 PTET001335 PTET001675 PTET001797 PTET004260 PTET005008 PTET005885 PTET007760 PTET008163 PTET010541 PTET010602 PTET011080 PTET012573 PTET014850 PTET017933 PTET020205 PTET024304 PTET024433 PTET024835 PTET025458 PTET025868 PTET026253 PTET026556 PTET026996 PTET027267 PTET027914 PTET032703 PTET033045 PTET034713 PTET035797 PTET037291 PTRI003416 TADH000572 TADH004396 TADH005804 TADH006744 TBRU006451 TBRU007491 TGON004541 TPSE010939 TPSE011756 TRUB001719 TRUB010120 TRUB022786 TRUB046290 TTHE001047 TTHE002262 TTHE003192 TTHE004312 TTHE004961 TTHE007385 TTHE008471 TTHE013580 TTHE018985 TTHE019653 TTHE021945 TTHE027008 TTHE027382 TVAG004687 TVAG013157 TVAG013731 TVAG025556 TVAG031296 TVAG037207 TVAG048391 TVAG057724 TVAG059499 VCAR001172 VCAR004391
HSAP014357 MMUS000167
ATHA006444 ATHA007167 ATHA027683 BDEN003167 BFLO029980 BFLO048424 CELE009910 CGLA004947 CINT008675 CMER001822 CNEO000964 CPAR002174 DDIS007908 DHAN004357 DMEL017336 DRER004916 EHIS001527 EHIS004060 EHIS006868 EHUX027101 HSAP035954 KLAC000281 LMAJ004467 MBRE006578 MBRE009059 MMUS040559 MPUS005059 NCRA002233 NGRU001043 NVEC000294 NVEC015966 OSAT028711 OTAU000720 PBLA011225 PFAL004492 PINF011351 PPAT004438 PPAT033458 PSOJ012996 PTET006671 PTET008480 PTRI006154 RORY004366 RORY005536 SCER000858 SMOE020469 SPOM002330 TADH001057 TBRU002328 TGON005099 TPSE008486 TRUB041976 TTHE008560 TVAG019292 UMAY002868 VCAR009380 YLIP000660
DRER010045 DRER023062 GINT000583 GINT000586 GINT000597 HSAP012553 LMAJ002428 MBRE002274 MMUS038802 NVEC002198 PBLA012522 RORY009548 RORY010906 TRUB042684
AGAM007930 BFLO025971 BFLO039615 CELE010533 DMEL012062 DRER002197 DRER017261 HSAP017859 HSAP050377 MBRE006788 MMUS005079 MMUS049464 NVEC007100 NVEC007110 PPAT009635 TADH010526 TRUB018319 TRUB020514
HSAP024596 MMUS036659 TRUB038521
PINF002369 PSOJ003468
BFLO000265 BFLO006031 BFLO006643 BFLO009442 BFLO010455 BFLO010458 BFLO011370 BFLO014185 BFLO016057 BFLO034207 DRER013386 HSAP035172 MMUS035232 TRUB031481
DRER015009 HSAP074722 MMUS036852 TRUB038126
BFLO011009 DRER009224 DRER010416 EHUX017763 HSAP062128 MMUS013368 TRUB041841
HSAP026793 MMUS022522
PINF002247 PSOJ004249
AGAM005336 ATHA011414 ATHA013832 ATHA013833 ATHA013834 ATHA013835 ATHA014257 BFLO010138 BFLO028818 BFLO050747 CELE009695 CINT006601 DMEL021663 DMEL021665 DRER001020 DRER013564 DRER020178 HSAP010721 HSAP039206 MMUS045388 MMUS045483 NGRU009075 NVEC014498 OSAT051282 PPAT010089 SMOE009879 TADH003858 TRUB012932 TRUB032491 TRUB037352
AGAM010309 BFLO002202 BFLO038175 CELE021486 DMEL006594 DRER004028 DRER005609 HSAP073527 MMUS008394 NGRU013506 OSAT057426 TADH007384 TRUB027824
CINT017950 DRER020272 HSAP013103 MMUS032454 NCRA008846 TGON003939 TRUB017547
HSAP021584 MMUS042781
PINF012856 PSOJ011711
PINF003659 PSOJ023118
PINF006160 PSOJ007689
AGAM002860 BFLO003212 CELE011789 CINT000338 DMEL004160 DRER002985 DRER017969 DRER017979 DRER018017 DRER025266 HSAP076132 MMUS040780 NVEC009614 TADH006092 TADH006093 TRUB005949 TRUB045217
HSAP011226 MMUS019389
AGAM005090 ATHA014699 ATHA019429 BDEN003738 BFLO000358 BFLO020309 CELE001453 CGLA001549 CINT011505 CNEO001373 DDIS009446 DDIS012810 DHAN006115 DMEL019041 DRER013943 HSAP019865 HSAP028575 KLAC000396 LMAJ004176 MBRE002727 MMUS011867 MMUS039217 MPUS003518 NCRA005654 NGRU000022 NVEC011593 OSAT057946 OTAU002615 PINF012783 PPAT033100 PSOJ014248 PTRI009365 RORY003497 SCER004074 SMOE007975 SMOE007979 SMOE007983 SPOM002116 TADH003374 TBRU005874 TGON004197 TPSE010221 TRUB040254 TRUB046787 TVAG003433 TVAG008522 TVAG015948 TVAG021921 TVAG027024 TVAG041645 TVAG052832 TVAG055717 UMAY003272 YLIP001511
AGAM005692 ATHA009244 BDEN007209 BFLO019287 BFLO026729 CELE012684 CGLA001673 CINT011101 CNEO004825 CREI003724 DDIS011377 DHAN001617 DMEL016243 DRER024103 HSAP069005 KLAC000335 MMUS008332 MPUS008225 NCRA003474 NGRU009246 NVEC025528 OSAT041096 OTAU001583 PBLA002414 PINF002394 PPAT034266 PSOJ003434 PTET024573 RORY015430 SCER006212 SMOE011466 SMOE011480 SPOM000218 SPOM002307 TADH007046 TRUB011426 UMAY002855 VCAR012592 YLIP000134
DRER018149 HSAP076804 MBRE002669 MMUS023041 NGRU011076 TRUB014938
AGAM010916 BFLO030715 BFLO032258 CINT017954 DDIS010604 DDIS012984 DMEL004812 DRER009305 HSAP035593 MBRE004536 MMUS014367 NGRU000130 NVEC001742 NVEC008563 PINF000657 PINF000672 PINF000674 PSOJ015537 TADH005954 TRUB030679
BFLO004326 BFLO014898 BFLO030536 BFLO030543 CINT000609 DRER011016 HSAP052948 MMUS020203 TRUB029110
AGAM012848 ATHA018020 ATHA019299 BDEN000628 BFLO006944 CELE012066 CINT007743 CNEO002342 CPAR003735 DMEL003379 DRER014832 DRER017464 EHUX009761 HSAP009240 HSAP046122 MMUS006605 MMUS037327 MPUS004388 NCRA006663 NGRU002741 NGRU009549 NVEC025441 OSAT037479 PBLA000697 PINF010939 PPAT014508 PPAT031784 PPAT034969 PSOJ011821 RORY015418 SMOE017987 SPOM002358 TADH002564 TPSE003495 TRUB010725 TRUB044035 TVAG024072 TVAG028081 UMAY002478 YLIP001502
DRER006892 TRUB001021
AGAM003186 CELE026304 CINT017343 DMEL010398 DRER017682 HSAP038547 MMUS050877 MPUS007465 NVEC009942 TADH007402 TRUB047574
DRER006259 DRER013871 HSAP060076 MMUS042854 TRUB037720
AGAM010477 ATHA017569 BDEN000319 BDEN000330 BFLO016401 BFLO023694 BFLO047861 CGLA004633 CINT009368 DDIS011578 DHAN005948 DMEL021537 HSAP051737 KLAC004806 MBRE006320 MMUS030273 MPUS001257 NCRA002077 NGRU013284 OSAT007267 OSAT007298 OSAT007303 OSAT053589 PINF006647 PPAT002819 PPAT007708 PSOJ023449 PSOJ026344 PTRI009501 SCER004984 SMOE007767 SPOM000387 TADH007036 TRUB030383 TVAG049151 VCAR007220 YLIP002743
AGAM001785 AGAM004644 AGAM004959 AGAM007990 AGAM011555 AGAM011619 AGAM012575 AGAM013412 AGAM013649 ATHA000920 ATHA003162 ATHA003594 ATHA006035 ATHA006145 ATHA008008 ATHA010918 ATHA012379 ATHA015320 ATHA016103 ATHA016483 ATHA019419 ATHA021582 ATHA022550 ATHA022880 ATHA023454 ATHA023884 ATHA024528 ATHA024584 ATHA024915 ATHA025888 ATHA027186 ATHA030125 ATHA031745 ATHA031848 BDEN002851 BFLO000467 BFLO000494 BFLO002175 BFLO002608 BFLO003547 BFLO007187 BFLO008532 BFLO008685 BFLO009296 BFLO009298 BFLO015732 BFLO022575 BFLO028417 BFLO030666 BFLO032106 BFLO035586 BFLO036302 BFLO036303 BFLO037382 BFLO038260 BFLO038807 BFLO039199 BFLO039369 BFLO039633 BFLO039640 BFLO040828 BFLO040832 BFLO041420 BFLO041448 BFLO041711 BFLO041845 BFLO042071 BFLO042089 BFLO042094 BFLO042165 BFLO042795 BFLO042820 BFLO043224 BFLO043310 BFLO043625 BFLO043872 BFLO044036 BFLO044211 BFLO045117 BFLO045202 BFLO046919 BFLO047659 BFLO047790 BFLO050712 CELE002934 CELE003290 CELE003987 CELE005048 CELE008513 CELE008757 CELE012241 CELE012450 CELE014044 CELE016110 CELE016859 CELE022855 CELE026347 CINT000009 CINT001335 CINT001586 CINT001948 CINT002319 CINT002402 CINT002857 CINT003142 CINT003229 CINT004202 CINT005536 CINT006245 CINT006368 CINT006372 CINT009210 CINT009326 CINT012268 CINT012271 CINT013356 CINT014483 CINT017375 CMER000075 CMER002689 CMER003524 CMER003600 CMER004252 CPAR000017 CPAR001460 CPAR002325 CPAR003227 CREI002585 CREI003999 CREI004818 CREI004821 CREI006553 CREI007069 CREI008397 CREI008557 CREI009504 CREI011662 CREI014620 CREI014731 CREI015286 CREI015884 CREI016078 CREI016369 CREI016370 CREI016463 DDIS001619 DDIS002517 DDIS003218 DDIS003288 DDIS003298 DDIS004884 DDIS006475 DDIS006517 DDIS007275 DDIS007371 DDIS011191 DDIS011192 DDIS012921 DMEL000617 DMEL000982 DMEL001588 DMEL004047 DMEL004732 DMEL018161 DMEL019601 DMEL021673 DRER000131 DRER000986 DRER002095 DRER002109 DRER002999 DRER003412 DRER003572 DRER005847 DRER006401 DRER007392 DRER009444 DRER009481 DRER010406 DRER010418 DRER010629 DRER010776 DRER012690 DRER014461 DRER014592 DRER015603 DRER016118 DRER017132 DRER017986 DRER024663 DRER025231 DRER025885 DRER027063 EHIS000032 EHIS000200 EHIS000633 EHIS000679 EHIS001878 EHIS002306 EHIS002370 EHIS002499 EHIS002972 EHIS003013 EHIS003073 EHIS003145 EHIS003623 EHIS003636 EHIS003923 EHIS004030 EHIS004329 EHIS004462 EHIS004785 EHIS005208 EHIS007744 EHIS008178 EHIS009363 EHIS009727 EHUX003616 EHUX004085 EHUX005924 EHUX006058 EHUX007440 EHUX007636 EHUX008308 EHUX010518 EHUX011502 EHUX014990 EHUX016793 EHUX018862 EHUX021446 EHUX026912 EHUX027440 EHUX027866 EHUX029548 EHUX032921 HSAP000625 HSAP012325 HSAP015853 HSAP018754 HSAP019202 HSAP024375 HSAP024796 HSAP024827 HSAP026808 HSAP027748 HSAP035457 HSAP038063 HSAP045540 HSAP057438 HSAP058477 HSAP058587 HSAP063375 HSAP069088 HSAP071880 HSAP075711 HSAP076137 MBRE000080 MBRE000130 MBRE000191 MBRE000209 MBRE002363 MBRE002429 MBRE002604 MBRE003051 MBRE003908 MBRE004396 MBRE007847 MMUS000562 MMUS001060 MMUS002006 MMUS002962 MMUS007084 MMUS009289 MMUS009539 MMUS010224 MMUS010445 MMUS010728 MMUS016881 MMUS024675 MMUS025967 MMUS026611 MMUS028313 MMUS037676 MMUS039070 MMUS039561 MMUS041398 MMUS048837 MMUS050758 MPUS000805 MPUS003515 MPUS003727 MPUS003834 MPUS004900 MPUS006342 MPUS007684 MPUS008328 NGRU000198 NGRU000256 NGRU000269 NGRU000284 NGRU004263 NGRU013125 NVEC000175 NVEC001132 NVEC001199 NVEC001270 NVEC001506 NVEC002747 NVEC005243 NVEC006137 NVEC006157 NVEC009565 NVEC009699 NVEC009933 NVEC010053 NVEC010253 NVEC010977 NVEC012262 NVEC012926 NVEC014684 NVEC015128 NVEC016330 NVEC020242 OSAT000926 OSAT003859 OSAT008581 OSAT014638 OSAT015730 OSAT016046 OSAT017186 OSAT022978 OSAT028954 OSAT029182 OSAT029752 OSAT033200 OSAT038375 OSAT039268 OSAT039972 OSAT040557 OSAT043415 OSAT045908 OSAT046828 OSAT048687 OSAT051355 OTAU000180 OTAU000207 OTAU000245 OTAU000461 OTAU000465 OTAU002225 OTAU002763 OTAU003737 PINF003430 PINF005005 PINF006743 PINF007435 PINF008918 PINF009072 PINF010613 PINF013662 PINF015950 PINF017342 PPAT000993 PPAT001188 PPAT003450 PPAT006466 PPAT006642 PPAT006838 PPAT007235 PPAT008723 PPAT010632 PPAT010822 PPAT011994 PPAT012512 PPAT014471 PPAT015055 PPAT015695 PPAT015699 PPAT015736 PPAT015764 PPAT016485 PPAT016560 PPAT017281 PPAT017440 PPAT017957 PPAT021083 PPAT021234 PPAT021897 PPAT021908 PPAT022377 PPAT024842 PPAT025345 PPAT026625 PPAT028601 PPAT028735 PPAT029004 PPAT029193 PPAT029629 PPAT029631 PPAT029730 PPAT029965 PPAT029968 PPAT030676 PPAT030677 PPAT030992 PPAT031482 PPAT032613 PSOJ005571 PSOJ009810 PSOJ016406 PSOJ018985 PSOJ019358 PSOJ019508 PSOJ019792 PTET013026 PTET013340 PTRI001147 PTRI002147 PTRI004849 PTRI005175 PTRI007389 RORY002741 SMOE005112 SMOE005441 SMOE007421 SMOE009603 SMOE009605 SMOE009942 SMOE010249 SMOE010521 SMOE012006 SMOE012648 SMOE019810 SMOE019830 SMOE020366 SMOE020497 SMOE022099 SMOE022100 SMOE022217 TADH000202 TADH000380 TADH000384 TADH003031 TADH003062 TADH003745 TADH004950 TADH004952 TADH005293 TGON004291 TGON004927 TGON005295 TPSE005246 TPSE008720 TPSE011041 TRUB006280 TRUB006408 TRUB007128 TRUB008303 TRUB009191 TRUB010382 TRUB010426 TRUB011314 TRUB013368 TRUB014299 TRUB014545 TRUB015523 TRUB017532 TRUB022890 TRUB024646 TRUB027431 TRUB027826 TRUB028361 TRUB029483 TRUB030627 TRUB030733 TRUB031605 TRUB031631 TRUB031802 TRUB031822 TRUB035149 TRUB037679 TRUB045209 TRUB047002 TTHE024683 TVAG002560 TVAG017085 TVAG021106 TVAG024352 TVAG037017 TVAG038375 TVAG043873 TVAG044888 TVAG048923 TVAG050846 TVAG051958 TVAG053752 TVAG054278 TVAG054596 TVAG056339 TVAG056383 VCAR000085 VCAR000329 VCAR001966 VCAR002026 VCAR002923 VCAR005310 VCAR005375 VCAR009077 VCAR010029 VCAR010786 VCAR011393 VCAR011694 VCAR011696 VCAR014340
ATHA030583 BDEN001579 BFLO030078 BFLO030084 CELE018238 CGLA004330 CINT007584 CMER002549 CNEO002309 CPAR001767 CREI001393 DDIS009752 DHAN006149 DMEL011399 DRER005048 ECUN000456 EHIS005773 EHUX009667 EHUX021301 GINT001872 HSAP051645 KLAC002851 LMAJ001974 MBRE004944 MMUS037826 MPUS006132 NCRA001054 NGRU001711 NVEC023545 OSAT005270 OTAU004450 PBLA013427 PFAL004162 PINF016242 PPAT013295 PPAT015320 PSOJ024817 PTET018927 PTRI001769 RORY003760 SCER003666 SMOE009298 SPOM003001 TADH005977 TBRU004861 TGON000881 TPSE009299 TRUB016598 TTHE017346 TVAG016098 TVAG055713 UMAY001458 VCAR000343 YLIP000264
HSAP008392 MMUS032441 TRUB044549
AGAM010920 BFLO013864 BFLO023825 CELE011400 DMEL014671 DMEL015518 DRER009268 HSAP004828 MMUS011843 TRUB039641
AGAM001454 AGAM007192 AGAM009546 AGAM012490 ATHA000811 ATHA002219 ATHA005772 ATHA005816 ATHA008778 ATHA009121 ATHA009123 ATHA009663 ATHA009668 ATHA009868 ATHA010238 ATHA010295 ATHA012384 ATHA012618 ATHA013033 ATHA013767 ATHA013829 ATHA013830 ATHA013831 ATHA014161 ATHA014432 ATHA014681 ATHA014907 ATHA015128 ATHA015226 ATHA015384 ATHA016084 ATHA016124 ATHA016355 ATHA018059 ATHA018064 ATHA018712 ATHA018719 ATHA019005 ATHA021909 ATHA022698 ATHA025104 ATHA028394 ATHA030023 ATHA030413 ATHA030686 BDEN002635 BFLO000154 BFLO000176 BFLO001108 BFLO010794 BFLO011335 BFLO012726 BFLO013111 BFLO024347 BFLO026034 BFLO027646 BFLO029892 BFLO030053 BFLO033367 BFLO036874 BFLO041981 BFLO043114 BFLO048418 BFLO049345 BFLO049346 BFLO050650 CELE001159 CELE002622 CELE003422 CELE005371 CELE008815 CELE009962 CELE012731 CELE016180 CELE017738 CELE020657 CELE026102 CGLA001914 CGLA004498 CINT004885 CINT006178 CINT007492 CINT010557 CINT018344 CINT018937 CNEO001566 CNEO003741 CNEO006900 CREI001470 CREI007038 CREI007871 CREI010443 CREI010787 CREI012876 DDIS000460 DDIS001102 DDIS002371 DDIS004076 DDIS005287 DDIS005663 DDIS008774 DDIS009071 DDIS009154 DDIS009791 DDIS012380 DDIS012612 DHAN000682 DHAN001007 DMEL007694 DMEL010528 DMEL021293 DRER000518 DRER000519 DRER000520 DRER005096 DRER005512 DRER007752 DRER008529 DRER010899 DRER012265 DRER012521 DRER013735 DRER014555 DRER014626 DRER015849 DRER016290 DRER017269 DRER023361 DRER025022 DRER025599 EHIS000971 EHIS001357 EHIS001717 EHIS001871 EHIS002744 EHIS002802 EHIS006186 EHIS006631 EHIS007801 EHIS008151 EHIS008545 EHIS008718 EHIS008749 EHIS008955 EHIS008980 EHIS009372 EHUX003937 EHUX009206 EHUX009263 EHUX015376 EHUX016193 EHUX018701 EHUX019209 EHUX025540 EHUX026104 EHUX026870 EHUX029965 EHUX030430 EHUX031936 EHUX032573 HSAP009913 HSAP013507 HSAP015904 HSAP029349 HSAP041296 HSAP045314 HSAP050280 HSAP059057 HSAP062819 HSAP071346 KLAC002052 LMAJ008232 MBRE004578 MBRE006751 MBRE006833 MMUS001885 MMUS004251 MMUS008089 MMUS013363 MMUS019707 MMUS025081 MMUS043248 MMUS047237 MMUS050047 MMUS050256 MPUS000258 MPUS007867 NCRA000608 NCRA002524 NCRA003232 NCRA003864 NCRA004298 NCRA005668 NCRA005923 NCRA008003 NCRA008974 NCRA009520 NGRU000106 NGRU001283 NGRU006986 NGRU010224 NGRU015067 NVEC000027 NVEC000065 NVEC000188 NVEC002212 NVEC002373 NVEC005890 NVEC006412 NVEC007589 NVEC011815 NVEC013208 NVEC014350 NVEC019040 NVEC021395 NVEC022991 NVEC023641 NVEC023662 NVEC023873 OSAT004447 OSAT007938 OSAT013421 OSAT014725 OSAT014728 OSAT014732 OSAT014851 OSAT014852 OSAT015489 OSAT015869 OSAT015870 OSAT019343 OSAT019344 OSAT020102 OSAT038279 OSAT039139 OSAT039140 OSAT039141 OSAT039143 OSAT041163 OSAT043727 OSAT043729 OSAT043730 OSAT050062 OSAT050063 OTAU000786 OTAU004366 PBLA000036 PBLA002209 PBLA012089 PFAL003576 PINF003183 PINF003933 PINF013525 PINF015249 PPAT012271 PPAT015254 PPAT015587 PPAT020416 PPAT022498 PPAT025799 PPAT030246 PPAT031100 PPAT031859 PPAT032012 PPAT033033 PPAT033337 PSOJ002002 PSOJ006722 PSOJ013508 PSOJ026084 PTET000389 PTET000488 PTET000781 PTET001388 PTET001513 PTET002313 PTET003329 PTET003763 PTET003935 PTET003990 PTET004812 PTET005975 PTET006201 PTET006288 PTET006829 PTET007024 PTET007246 PTET007716 PTET007927 PTET008315 PTET009120 PTET009261 PTET010168 PTET011330 PTET011543 PTET011545 PTET011615 PTET012035 PTET012349 PTET012697 PTET012785 PTET013742 PTET014649 PTET016572 PTET018529 PTET019604 PTET019605 PTET021025 PTET023072 PTET024702 PTET026505 PTET026513 PTET026605 PTET026716 PTET026853 PTET027148 PTET027693 PTET030494 PTET032125 PTET033004 PTET033822 PTET038609 PTET038725 PTRI003147 PTRI004820 RORY007255 RORY010140 RORY013032 SCER004978 SCER005333 SMOE000016 SMOE001609 SMOE002728 SMOE003428 SMOE003431 SMOE005637 SMOE008722 SMOE009408 SMOE012368 SMOE013136 SMOE014479 SMOE015209 SPOM001755 SPOM002283 TADH003371 TADH008414 TADH008794 TBRU005413 TGON004837 TPSE003517 TPSE009105 TRUB002520 TRUB004853 TRUB011703 TRUB014184 TRUB017059 TRUB017792 TRUB022150 TRUB022202 TRUB022708 TRUB023449 TRUB026501 TRUB027892 TRUB028734 TRUB029671 TRUB035804 TRUB037234 TRUB037355 TTHE000121 TTHE001869 TTHE002647 TTHE003315 TTHE003603 TTHE004183 TTHE005373 TTHE007007 TTHE007008 TTHE008437 TTHE008479 TTHE008881 TTHE008883 TTHE008884 TTHE010289 TTHE010291 TTHE011154 TTHE012751 TTHE012777 TTHE015533 TTHE016220 TTHE016527 TTHE018172 TTHE023156 TTHE023158 TTHE023878 TTHE024872 TTHE025232 TVAG000275 TVAG003141 TVAG010041 TVAG014840 TVAG024315 TVAG041085 TVAG049632 TVAG049634 TVAG049676 UMAY002525 UMAY003323 VCAR000395 VCAR000630 VCAR001657 VCAR002147 VCAR004099 VCAR005134 VCAR008221 VCAR015536 YLIP002412 YLIP006271
PINF016244 PSOJ024815
DRER000756 HSAP072669 MMUS022089 TADH003331
BFLO042863 DMEL018200 DRER002934 DRER024194 HSAP056536 MMUS033128 NVEC005823 TRUB024490
PINF005182 PSOJ018748
HSAP005262 MMUS003643
BFLO013137 BFLO014778 DRER003094 DRER005527 HSAP053785 MMUS044632 TRUB020623 TRUB028820
CINT005525 DRER000559 HSAP059097 MMUS004581 TRUB022041 TRUB036045 TRUB036490 TRUB036823 TRUB043231
BFLO005676 BFLO016952 BFLO031640 CINT007974 HSAP068819 NVEC007844 TADH006248
AGAM009380 ATHA009005 BDEN007066 BFLO028991 BFLO028993 CELE002973 CGLA002358 CINT007578 CMER002420 CNEO006619 CPAR002288 DDIS004958 DHAN005155 DMEL003023 DRER001040 EHIS004840 EHIS006908 EHIS008003 GINT002805 HSAP024407 KLAC000035 LMAJ004677 MBRE007951 MMUS003476 MPUS006734 NCRA003561 NGRU014025 NVEC015769 OSAT052477 OTAU001873 PBLA000514 PFAL003338 PINF003056 PPAT013297 PPAT030081 PTET026024 PTET031081 PTRI000773 RORY006015 SCER004459 SMOE015686 SMOE021638 SPOM003033 TADH010258 TBRU003195 TGON005283 TPSE000268 TRUB013203 TTHE008267 TVAG015823 UMAY003096 VCAR003490 YLIP003967
PINF005849 PSOJ007173
CREI001535 VCAR006556
DRER005827 HSAP031843 MMUS047922 TRUB003610 TRUB031724
AGAM001960 ATHA015187 BDEN008036 BFLO034269 BFLO034271 BFLO041129 BFLO041655 CELE000618 CINT008530 CMER004537 CREI013231 DDIS004850 DMEL015054 DMEL018481 DRER006360 DRER016586 DRER022110 DRER022164 DRER024621 EHUX017614 HSAP007772 HSAP018846 HSAP024239 MBRE008397 MMUS015483 MMUS024500 MMUS029878 MPUS007009 NGRU014753 NVEC024616 OSAT007410 OSAT020088 OTAU003415 PINF013335 PPAT005110 PPAT006009 PPAT028288 PSOJ008206 PTET012002 PTET025512 PTET028567 PTRI010137 SMOE013276 SMOE019876 TADH002332 TADH008556 TPSE001471 TRUB012285 TRUB031719 TRUB040486 VCAR000039
BFLO049696 CINT012829 HSAP077541 LMAJ005825 MMUS006419 MPUS001935 TGON000636
AGAM001364 AGAM010094 ATHA015697 ATHA016440 ATHA019788 ATHA020356 BDEN000833 BDEN003384 BFLO003435 BFLO009747 BFLO015448 BFLO044815 BFLO044822 CELE006037 CELE009159 CELE009335 CGLA001524 CINT000862 CINT000977 CINT001550 CINT004146 CMER002352 CNEO004253 CPAR003683 CREI010966 CREI013751 DHAN006129 DMEL008231 DMEL010254 DRER013384 DRER014633 DRER018816 EHIS008264 EHUX002693 EHUX003315 EHUX004305 EHUX009198 EHUX020407 EHUX020525 HSAP038919 HSAP057125 KLAC003425 MBRE002319 MBRE002724 MBRE005792 MBRE007975 MMUS003485 MMUS038788 MPUS002104 MPUS005613 NCRA004174 NGRU015715 NVEC005838 NVEC014300 NVEC014501 OSAT030387 OSAT044217 OTAU002729 OTAU002814 PBLA001868 PBLA013868 PINF005416 PINF009469 PPAT004359 PPAT013991 PPAT020587 PPAT033257 PSOJ014053 PSOJ021065 PTET000307 PTRI000563 PTRI006604 RORY014158 RORY014916 RORY014917 SCER001314 SMOE002431 SMOE011113 SPOM001643 TADH004388 TADH005267 TGON007445 TPSE011302 TPSE011752 TRUB004195 TRUB024888 TRUB038856 TTHE001800 TTHE023396 TTHE023397 VCAR008237 VCAR014193 YLIP000641
CELE000021 CINT013486 CPAR003449 DRER013584 HSAP009411 MMUS030834 NVEC000021 NVEC003805 NVEC010779 NVEC012817 NVEC013124 NVEC016748 NVEC017417 NVEC017534 NVEC019242 NVEC021241 NVEC022083 NVEC023373 NVEC023516 NVEC024146 TGON006205 TRUB011570
PINF013713 PSOJ020403 SMOE019051 SMOE019134
BDEN007406 BFLO028115 DRER021513 GINT000187 HSAP021816 MMUS009566 NVEC026343 TADH000599 TRUB039544
CINT005220 DRER000227 HSAP012248 MMUS035164 NVEC012257 NVEC015767 TRUB018648 TRUB045853 TRUB045928
BFLO003636 DRER008427 HSAP057999 MMUS034002 RORY013517 TRUB011534 TRUB043373
PINF003017 PSOJ001820
AGAM012590 ATHA010087 BDEN004035 BFLO031351 BFLO031684 BFLO031884 BFLO037980 BFLO045131 CELE026377 CELE027750 CGLA002546 CMER002720 CPAR000647 CPAR003476 CREI013554 DDIS004639 DHAN003422 DRER008500 ECUN000457 EHIS004857 EHIS005143 EHUX004419 EHUX030127 EHUX031748 GINT002923 GINT004075 HSAP035618 KLAC003771 LMAJ002000 MMUS025724 MPUS007572 NCRA006790 NGRU015433 NVEC005732 OSAT051314 OSAT055170 OTAU001919 PBLA008157 PINF004493 PPAT007152 PSOJ025437 PTRI002692 RORY012215 SCER003177 SMOE006400 SPOM002189 SPOM004901 TADH005251 TADH007896 TBRU006745 TGON001219 TGON001268 TPSE011295 TRUB034360 TVAG052899 VCAR000936 YLIP002257
ATHA003672 DRER006690 HSAP022624 MMUS050345 TRUB009774
AGAM004578 ATHA012232 BDEN003274 BFLO031749 BFLO037601 CELE008724 CGLA004799 CINT007796 CNEO005747 CPAR001817 CREI002672 DDIS013240 DHAN000854 DMEL012670 DRER006806 DRER006886 EHIS005414 EHUX027337 GINT002808 HSAP049465 KLAC001042 LMAJ000410 MBRE001436 MMUS035050 NCRA004666 NGRU000304 NGRU015329 NVEC018515 NVEC018516 OSAT037389 PBLA003904 PFAL001288 PFAL003437 PINF011221 PPAT027750 PSOJ013168 PTET002175 PTET011460 PTET024846 PTRI002833 RORY006684 SCER002417 SMOE010002 SPOM000372 SPOM001251 TADH004555 TBRU004933 TGON003797 TPSE007405 TRUB007702 TTHE001415 TVAG004437 TVAG004512 TVAG004990 TVAG024149 TVAG035393 TVAG046444 TVAG050495 TVAG053873 TVAG054480 UMAY003820 VCAR006313 YLIP004627
AGAM004085 ATHA020778 ATHA023314 ATHA026438 BDEN006230 BDEN006267 BFLO017208 BFLO030994 BFLO044486 BFLO047933 CELE010797 CGLA000728 CGLA001756 CMER003551 CNEO003525 CNEO004725 CPAR000987 CPAR003487 CREI002819 CREI010474 DDIS007800 DDIS012807 DHAN004779 DHAN005078 DMEL021557 DRER001283 DRER014864 DRER022183 ECUN000716 EHIS000748 EHIS006861 EHIS008064 EHUX000803 EHUX031684 GINT000775 GINT001443 HSAP024584 HSAP041105 HSAP065731 KLAC003205 KLAC003321 LMAJ000158 LMAJ000562 LMAJ002925 MBRE001890 MBRE002682 MMUS006222 MMUS008868 MMUS040564 MPUS000123 MPUS000618 NCRA004536 NCRA008429 NGRU000033 NGRU014575 NVEC002665 NVEC015991 OSAT042162 OSAT055091 OTAU002088 OTAU004398 PBLA009848 PBLA012723 PFAL003074 PFAL004767 PINF005020 PINF013952 PPAT000947 PPAT005422 PPAT007069 PPAT014434 PSOJ000115 PSOJ018949 PTET007621 PTET012088 PTET012398 PTET012399 PTET017322 PTET019546 PTET023273 PTET024934 PTET025173 PTET027967 PTRI000343 PTRI000667 RORY000472 RORY010307 SCER004294 SCER005837 SMOE002103 SMOE013951 SPOM002864 SPOM002914 TADH000501 TADH003824 TBRU004818 TBRU007182 TGON002560 TGON004571 TPSE010059 TPSE011464 TRUB011987 TRUB017377 TRUB033032 TTHE010749 TTHE019882 TTHE023025 TTHE025553 TVAG000081 TVAG004677 TVAG009021 TVAG016653 TVAG029209 TVAG030193 TVAG032481 TVAG039692 TVAG042499 TVAG043722 TVAG046018 TVAG053444 TVAG054549 TVAG057335 TVAG057613 TVAG059481 UMAY004249 VCAR001560 VCAR001721 YLIP004306 YLIP006042
HSAP018820 MMUS000053 TRUB017228
PINF002055 PSOJ003926
PINF002618 PSOJ001273
PINF001039 PSOJ012640
AGAM001329 AGAM004106 AGAM011607 ATHA000118 ATHA000176 ATHA000820 ATHA008661 ATHA008662 ATHA014393 ATHA025776 ATHA026282 ATHA027232 ATHA029466 ATHA031909 ATHA031944 BDEN000263 BDEN004552 BDEN005208 BFLO001478 BFLO014328 BFLO030540 BFLO038661 BFLO045973 CELE006665 CELE009510 CELE012532 CELE027605 CGLA003598 CGLA003773 CGLA004083 CGLA004714 CINT005314 CINT005797 CINT006022 CINT007941 CMER000320 CMER001631 CMER003234 CMER004019 CMER004728 CNEO002441 CNEO005684 CPAR001772 CPAR002412 CPAR003042 CREI001335 CREI002253 CREI005312 CREI005775 CREI012583 DDIS003134 DDIS003266 DDIS007194 DDIS009724 DDIS009886 DHAN001576 DHAN004134 DHAN006179 DMEL004763 DMEL006093 DMEL010310 DMEL011439 DRER004214 DRER013675 DRER018384 DRER020167 DRER021994 DRER023854 ECUN000273 ECUN001753 EHIS004257 EHIS004829 EHIS005176 EHIS007138 EHUX003009 EHUX006263 EHUX011431 EHUX014954 EHUX016192 EHUX016211 EHUX021091 EHUX022438 EHUX023884 EHUX028958 GINT001536 GINT001815 GINT002560 GINT002854 HSAP017926 HSAP022520 HSAP036317 HSAP064772 HSAP073579 KLAC001024 KLAC002022 KLAC004971 LMAJ004999 LMAJ007303 LMAJ007945 LMAJ008337 MBRE007941 MBRE008319 MBRE009002 MMUS007722 MMUS015136 MMUS018756 MMUS040082 MMUS044048 MPUS004150 MPUS004704 MPUS005763 NCRA002439 NCRA008705 NGRU001645 NGRU005606 NGRU015686 NVEC003991 NVEC014514 NVEC015445 NVEC022844 NVEC023648 OSAT009788 OSAT015815 OSAT022713 OSAT027470 OSAT029535 OSAT044453 OSAT045887 OTAU000121 OTAU000822 OTAU003747 PBLA002511 PBLA006032 PBLA007926 PFAL000596 PFAL003062 PINF008556 PINF013261 PINF014833 PINF015348 PPAT000309 PPAT009522 PPAT015108 PPAT015556 PPAT015960 PPAT024980 PPAT025703 PPAT028313 PSOJ001036 PSOJ008671 PSOJ016309 PSOJ018373 PTET006236 PTET007170 PTET014608 PTRI001497 PTRI001617 PTRI003930 PTRI008529 PTRI008815 PTRI009652 RORY001971 RORY004524 RORY009011 RORY009114 RORY014397 SCER003895 SCER003983 SCER005052 SCER005063 SMOE005800 SMOE008070 SMOE015525 SMOE017700 SMOE017739 SPOM002563 SPOM004162 SPOM004193 SPOM004996 TADH002519 TADH009666 TADH010248 TBRU009480 TGON005089 TGON005651 TGON006463 TPSE005124 TPSE008321 TPSE009394 TPSE010089 TPSE010468 TPSE010749 TPSE011459 TRUB003810 TRUB005262 TRUB021586 TRUB028682 TRUB035914 TRUB047441 TTHE004374 TTHE015203 TTHE026165 TVAG003960 TVAG005370 TVAG016523 TVAG023940 TVAG025544 TVAG027138 TVAG042986 TVAG045231 TVAG048994 TVAG051447 UMAY000486 UMAY001720 UMAY005584 VCAR000970 VCAR001232 VCAR002792 VCAR006531 VCAR011407 YLIP000082 YLIP003753 YLIP003760
AGAM001507 AGAM001508 AGAM004739 AGAM006739 AGAM008035 AGAM008036 AGAM008038 AGAM009103 AGAM013522 AGAM013622 ATHA001901 ATHA003311 ATHA007412 ATHA011690 ATHA011997 ATHA012044 ATHA014466 ATHA014964 ATHA015915 ATHA021745 ATHA025608 ATHA029753 ATHA029923 ATHA031289 ATHA032001 BFLO000453 BFLO002928 BFLO008289 BFLO008290 BFLO012630 BFLO020048 BFLO024613 BFLO034367 BFLO034802 BFLO036042 BFLO036400 BFLO037760 BFLO037961 BFLO038028 BFLO039050 BFLO039159 BFLO039624 BFLO040626 BFLO040667 BFLO041377 BFLO047707 CELE000889 CELE005366 CELE007270 CELE012318 CELE013007 CELE014977 CELE024970 CINT002727 CINT007518 CINT014457 CINT018942 CREI003962 CREI007111 DMEL000849 DMEL003655 DMEL009742 DMEL010294 DMEL013010 DMEL013392 DMEL015830 DMEL015882 DMEL015888 DMEL018191 DMEL018282 DMEL019785 DRER000338 DRER001906 DRER005076 DRER005151 DRER005729 DRER007333 DRER014384 DRER015894 DRER020607 DRER021540 DRER023415 DRER026644 DRER026993 DRER027029 EHUX003374 EHUX013136 EHUX018932 HSAP003911 HSAP032228 HSAP043893 HSAP044162 HSAP045712 HSAP048580 HSAP057720 HSAP063220 MMUS000279 MMUS015749 MMUS017808 MMUS022490 MMUS034900 MMUS046929 MMUS046943 MMUS050294 MPUS003716 NGRU002082 NGRU004876 NGRU008014 NVEC001907 NVEC003335 NVEC003870 NVEC009663 NVEC012334 NVEC015066 NVEC025055 OSAT014804 OSAT014805 OSAT014806 OSAT014821 OSAT014822 OSAT020377 OSAT025447 OSAT025717 OSAT025719 OSAT025720 OSAT025721 OSAT025739 OSAT025742 OSAT025743 OSAT029322 OSAT050864 PPAT009466 SMOE015451 SMOE020511 TADH002547 TADH002552 TADH003598 TADH005983 TPSE000612 TRUB001685 TRUB004003 TRUB009777 TRUB013529 TRUB019040 TRUB020436 TRUB021273 TRUB022024 TRUB023282 TRUB028881 TRUB029078 TRUB034100 TRUB038242 TRUB038862 TRUB040802 TRUB046761 TTHE008938 TTHE020980 TTHE024029 VCAR008092
PINF006121 PSOJ007650
BFLO002418 CINT006652 DRER002592 HSAP025793 MBRE008223 MMUS020605 NVEC001775 TRUB033210
AGAM005613 BFLO025442 BFLO030911 CELE020728 CINT015281 DMEL012672 DRER023207 HSAP074206 MMUS043809 NVEC005601 TADH009250 TRUB006660
PINF001767 PSOJ010370
AGAM004687 AGAM007580 ATHA000041 BDEN000992 BDEN005290 BDEN006010 BFLO009621 BFLO027654 BFLO031365 BFLO041295 CELE003013 CELE012480 CELE013994 CGLA002555 CGLA004152 CINT014242 CMER001744 CMER004697 CNEO003275 DDIS004931 DHAN000074 DHAN002226 DMEL020490 DRER017529 DRER020865 DRER025069 EHUX005989 EHUX018388 EHUX029849 HSAP056819 HSAP060483 KLAC003466 KLAC004495 LMAJ001726 MBRE001175 MMUS007537 MMUS036890 MPUS006115 NCRA003410 NCRA008243 NGRU005910 NVEC009060 NVEC018303 OSAT005303 OSAT010901 OTAU004895 PBLA008361 PINF003156 PINF011004 PPAT005246 PPAT013856 PPAT019405 PPAT031241 PSOJ001972 PSOJ024510 PTET003297 PTRI010008 RORY000913 SCER000260 SCER003275 SMOE018769 SMOE020811 SPOM000025 SPOM003007 TADH006201 TADH007850 TPSE001596 TPSE005011 TRUB016012 TRUB028429 TTHE006761 UMAY000290 UMAY003886 YLIP001301 YLIP004567
AGAM008285 ATHA005621 BDEN001289 BFLO025448 BFLO025951 CELE008173 CGLA004789 CINT002137 CNEO001439 CPAR002837 CREI014806 DDIS009894 DHAN003804 DMEL018615 DRER012865 EHIS000190 EHIS002888 EHIS002891 EHIS008049 EHUX010125 HSAP005581 KLAC002678 LMAJ005226 MBRE007123 MMUS026059 MPUS003921 NCRA005307 NGRU004494 NVEC005950 OSAT016717 OTAU006102 PBLA005847 PINF000560 PPAT004537 PSOJ015699 PTET005433 PTET023519 PTET029038 PTET034590 PTRI004975 RORY000391 RORY011208 SCER000292 SMOE006556 SPOM004402 TADH001573 TBRU005151 TGON004252 TPSE010574 TRUB033149 TTHE016636 TTHE019106 TTHE023197 TTHE023422 TVAG010079 TVAG013742 TVAG013751 TVAG016999 TVAG017002 TVAG022322 TVAG039040 TVAG050971 TVAG054541 TVAG059501 UMAY005292 VCAR011992 VCAR011994 YLIP000586
AGAM013306 BFLO006041 BFLO006046 CINT003094 CINT017642 DMEL008886 DRER008295 HSAP006715 MMUS008767 NVEC024559 PINF004352 PPAT010891 PSOJ015154 PTRI004265 TADH002322 TRUB025071
CELE010181 DRER020710 HSAP016828 MMUS031207 TRUB013022 TRUB024369
BDEN006681 BFLO030444 CINT016119 CREI014090 DRER018755 EHUX026272 HSAP043633 LMAJ006186 MBRE008422 MMUS037010 MPUS005461 NVEC024727 PINF007753 PPAT024595 PSOJ022192 PTET025543 PTET027839 PTET037395 TADH000882 TBRU000148 TRUB044842 TTHE005154 TTHE020395 TVAG042078 VCAR004358
BFLO012838 BFLO014181 BFLO014182 BFLO019570 BFLO020354 BFLO020756 DRER011265 DRER011281 HSAP029434 MMUS016071 TRUB007687
CELE004483 DRER024049 HSAP064181 MMUS050904 NCRA001700 TRUB020053
BFLO013606 BFLO022163 DRER019385 HSAP026189 MMUS007255 NVEC025001 SMOE004792 TADH007419 TRUB010531
AGAM002340 AGAM006891 AGAM008492 AGAM008685 BFLO002236 BFLO002240 BFLO003189 BFLO003298 BFLO011156 BFLO011163 BFLO014343 BFLO014671 BFLO015298 BFLO018805 BFLO018935 BFLO020124 BFLO024275 BFLO028370 BFLO030475 BFLO030605 CELE011390 CELE012600 CINT004592 CINT009184 CINT011098 CINT013224 CINT013451 CINT013455 CINT013894 DMEL006168 DMEL006170 DMEL007993 DMEL020396 DMEL021069 DRER002517 DRER003044 DRER003085 DRER004211 DRER011410 DRER012584 DRER014051 DRER018360 DRER024676 HSAP019855 HSAP020438 HSAP026608 HSAP040304 HSAP043329 HSAP076118 HSAP076391 HSAP076461 MMUS003189 MMUS017419 MMUS030661 MMUS036294 MMUS036488 MMUS036718 MMUS039590 MMUS044498 NVEC016339 NVEC024130 TADH000883 TADH000935 TRUB000373 TRUB001783 TRUB003038 TRUB006385 TRUB006538 TRUB021687 TRUB033010 TRUB033135 TRUB035850 TRUB037377 TRUB038128 TRUB042213 TRUB045424
AGAM007246 AGAM012412 AGAM013531 ATHA021217 ATHA024693 BDEN002774 BFLO006142 BFLO006149 BFLO011192 BFLO034194 BFLO035889 BFLO042348 CELE016068 CELE024916 CINT009124 DDIS006303 DDIS006304 DDIS011270 DDIS011271 DMEL002771 DMEL016054 DRER012560 DRER014430 DRER022781 DRER022831 EHUX026608 HSAP000329 HSAP000454 HSAP001315 HSAP001395 HSAP024252 HSAP033689 HSAP069436 HSAP069804 MMUS008409 MMUS037876 MMUS049210 NVEC002664 NVEC006065 NVEC006203 NVEC014208 NVEC018117 NVEC018946 NVEC018951 NVEC024606 OSAT023410 PBLA013421 PTRI000353 PTRI000919 PTRI005079 PTRI005081 TADH000927 TADH000929 TADH001336 TADH001337 TADH001372 TADH001373 TADH001374 TADH001375 TADH001376 TADH001444 TADH001895 TADH002910 TADH002911 TADH003780 TADH004510 TADH004511 TADH004549 TADH004591 TADH004592 TADH004593 TADH004594 TADH005170 TADH005684 TADH005687 TADH005711 TADH006070 TADH006105 TADH006106 TADH006107 TADH006111 TADH006277 TADH006887 TADH006888 TADH006889 TADH006890 TADH006891 TADH006893 TADH007283 TADH009995 TADH010911 TPSE003218 TRUB013508 TRUB028411
HSAP049988 MMUS048597
PINF002890 PSOJ001678
CELE003304 CINT005152 CINT011772 DRER011054 DRER027255 DRER028585 HSAP007764 MMUS028948 TBRU010493 TRUB007885 TRUB044653
LMAJ001671 NGRU001319 PINF001702 PSOJ010244 PTET000407 PTET010560 TBRU007868 TTHE000510
AGAM004668 BFLO038938 BFLO047018 CGLA003389 CINT000348 CINT002858 DDIS004776 DDIS007312 DHAN003489 DMEL020895 DRER010251 DRER020464 EHIS007588 EHIS008187 EHIS008933 HSAP030197 KLAC000763 MMUS032089 NCRA003351 NGRU003102 NVEC015986 PBLA011916 SCER002769 TRUB003275 TVAG054252 YLIP003527
DRER019335 HSAP005379 MMUS022248
PINF008266 PSOJ010745
HSAP070992 MMUS039190 TRUB026235 TRUB030320
AGAM009182 ATHA004718 ATHA016951 BDEN002439 BFLO013150 BFLO025410 BFLO030073 CELE003436 CGLA003865 CINT002557 CINT011147 CMER001183 CNEO005750 CPAR001848 CREI011634 DDIS009696 DHAN004922 DMEL019697 DRER009233 ECUN001242 EHIS002590 EHIS006616 EHUX013437 EHUX029107 GINT004669 HSAP012653 KLAC004917 LMAJ005315 MBRE006704 MMUS045699 MPUS004816 NCRA009750 NGRU000621 NVEC005490 OSAT000987 OTAU003651 PBLA006437 PFAL003011 PINF015684 PPAT023056 PSOJ001070 PTET036776 PTRI004522 RORY006528 SCER005563 SMOE022045 SPOM001586 TADH006453 TBRU006872 TGON006500 TPSE010003 TRUB043717 TTHE009059 TVAG022320 UMAY001218 VCAR011707 YLIP001263
AGAM013614 BFLO034197 BFLO039754 DMEL007469 DRER001230 DRER009017 DRER020745 HSAP068765 HSAP073720 MMUS009421 MMUS013167 TRUB026088 TRUB029734 TRUB030887
DRER005992 DRER013150 HSAP015227 MMUS016364 TRUB043086
AGAM008069 AGAM009165 AGAM013019 AGAM013245 ATHA004365 BDEN005974 BFLO002999 BFLO006191 BFLO006768 BFLO007944 BFLO011807 BFLO024178 BFLO030712 BFLO031273 BFLO031786 BFLO036334 BFLO043609 BFLO044143 CELE012464 CELE016534 CGLA001374 CINT009578 CINT012710 CINT012914 CINT014644 CNEO000425 DDIS002787 DDIS008289 DHAN005120 DMEL002788 DMEL010817 DMEL015658 DMEL020221 DMEL021040 DRER001159 DRER001930 DRER003585 DRER003601 DRER007542 DRER012797 DRER012813 DRER016147 DRER018224 DRER019620 DRER021719 DRER022161 DRER024744 DRER025872 EHIS005991 EHUX000046 EHUX000292 EHUX002045 EHUX007972 EHUX011726 EHUX012765 EHUX017608 EHUX020109 HSAP002685 HSAP010964 HSAP011125 HSAP011233 HSAP022110 HSAP033258 HSAP034774 HSAP046330 HSAP078560 KLAC001006 LMAJ008211 MBRE006044 MMUS003343 MMUS007767 MMUS009393 MMUS010012 MMUS018034 MMUS036485 MMUS041271 MMUS041608 MMUS041905 MPUS007979 NCRA007185 NGRU009919 NVEC000363 NVEC001170 NVEC001496 NVEC001741 NVEC002230 NVEC002249 NVEC003127 NVEC005184 NVEC008011 NVEC009510 NVEC011973 NVEC014135 NVEC014274 NVEC020263 NVEC025928 OSAT055755 PBLA007927 PINF001121 PINF003130 PINF006252 PINF009268 PINF009270 PINF009533 PINF010069 PINF014482 PPAT004956 PPAT016793 PSOJ001945 PSOJ005452 PSOJ005911 PSOJ005922 PSOJ007888 PSOJ012518 PSOJ014414 PTET019206 PTET026615 PTET028569 PTET028624 PTET031171 PTET035167 PTET036264 PTRI009115 RORY016383 SCER001733 SMOE003426 SPOM002453 TADH000128 TADH000259 TADH004258 TADH004260 TADH008403 TPSE003098 TRUB002669 TRUB008105 TRUB009068 TRUB011336 TRUB020923 TRUB028173 TRUB030057 TRUB031340 TRUB033974 TRUB042440 TRUB044266 TRUB044474 TTHE000137 TTHE020488 TTHE020594 UMAY004445 YLIP002439
ATHA028931 ATHA031770 CREI005232 MPUS002343 OSAT039786 OTAU000017 PPAT000286 PPAT016283 SMOE008859 SMOE010295 VCAR000695
AGAM001838 ATHA017861 ATHA026101 BDEN002832 BFLO006087 BFLO023264 BFLO023265 BFLO032797 CELE014807 CGLA001957 CINT000490 CMER000717 CNEO003290 CREI004054 DDIS009707 DHAN004787 DMEL008822 DMEL011649 DRER007884 DRER010799 DRER015703 EHUX001002 EHUX001163 HSAP031214 HSAP035829 KLAC004072 LMAJ004267 LMAJ006167 MBRE000820 MBRE007054 MBRE007262 MBRE009152 MMUS025538 MMUS045307 MPUS005831 MPUS009091 NCRA004668 NGRU001574 NVEC002739 NVEC013494 NVEC015957 OSAT024944 OSAT037448 OTAU000032 OTAU003596 PBLA015359 PFAL002644 PINF013698 PINF015361 PPAT000833 PPAT015287 PPAT017654 PSOJ000884 PSOJ020303 PTET011159 PTET024518 PTET028548 PTET031143 PTET038267 PTET039389 PTRI009393 RORY008759 RORY014061 SCER004476 SMOE001774 SMOE011611 SMOE014825 SPOM003223 TADH001796 TBRU008462 TBRU008582 TGON002763 TPSE011684 TRUB025451 TRUB031098 TRUB047612 TTHE005127 TTHE008173 UMAY004452 VCAR007720 YLIP005059
ATHA004831 BDEN004574 BFLO032128 BFLO050043 CINT012621 CPAR002051 CREI002869 CREI011168 CREI014378 DDIS004531 DRER017153 ECUN001160 EHUX015274 HSAP011373 LMAJ001922 MBRE007046 MMUS003034 MPUS007280 NGRU000018 NVEC014136 OSAT057464 OTAU000041 PBLA014056 PFAL001895 PINF002931 PPAT012414 PPAT024861 PSOJ001726 PTET003242 PTET031630 PTRI000423 SMOE020113 TADH008617 TBRU001887 TGON002772 TPSE000426 TRUB028277 TTHE018491 TVAG004142 TVAG037534 TVAG038101 TVAG041800 VCAR004760
HSAP050238 MMUS040723 TRUB023948
AGAM007536 BFLO027274 BFLO028645 CELE027530 CINT014023 DMEL016064 DRER010837 DRER025032 HSAP014748 MMUS018721 NVEC018697 TADH000398 TRUB029454
DRER027049 HSAP000118 HSAP026000 MMUS044229 TRUB020225
AGAM005816 ATHA021456 ATHA021457 BDEN004809 BFLO049093 BFLO049315 CELE007621 CGLA003927 CINT007652 CMER000841 CNEO002948 CPAR001359 CREI012007 DDIS006215 DHAN004837 DMEL021327 DRER010853 ECUN000608 EHIS000217 EHIS009336 EHIS009353 EHUX002414 EHUX014032 EHUX023820 GINT000034 HSAP009396 KLAC001784 LMAJ002723 MBRE008836 MMUS034804 MPUS000886 NCRA003832 NGRU014816 NVEC010456 OSAT005161 OSAT052860 OTAU003172 PBLA001651 PFAL002018 PINF001990 PPAT010302 PPAT025687 PPAT027283 PSOJ003819 PTET007552 PTRI009892 RORY009090 SCER006558 SMOE005869 SPOM002716 TADH000293 TBRU007797 TGON004632 TPSE008449 TRUB044513 TTHE006723 TVAG010211 TVAG027769 UMAY003361 VCAR012641 YLIP005927
HSAP047534 MMUS045501 TRUB026049
BDEN007367 BFLO012302 BFLO047160 CINT012112 CINT016435 DRER002643 DRER012890 DRER023516 EHIS002576 HSAP050661 HSAP052622 MBRE002722 MMUS020031 MMUS045598 NVEC001972 NVEC015218 PSOJ002130 TRUB004202 TRUB021119 TRUB024937
AGAM011503 CELE018066 DMEL005098 DRER002252 DRER013281 DRER013285 HSAP069140 HSAP071063 MMUS005015 MMUS029246 TRUB021287 TRUB033651
DRER010619 HSAP057387 MMUS038770
AGAM006391 ATHA031059 BFLO040685 BFLO040719 CELE001449 CELE019835 CINT013548 DDIS003069 DDIS013034 DDIS013035 DMEL013754 DRER018256 DRER021564 HSAP022757 HSAP033329 MMUS010625 MMUS026820 NVEC014741 OSAT026193 PPAT017533 PTET028603 PTET034161 PTET036210 PTRI009116 SMOE005417 SMOE013346 TADH008606 TRUB001660 TRUB019337
AGAM013644 DRER013151 HSAP022389 LMAJ004559 MMUS026099 NVEC023540 PBLA008561 PPAT034095 RORY012755 TRUB009843
CREI000362 VCAR002202
BFLO030077 BFLO042707 CELE020032 CINT002175 CINT003428 DMEL011076 DRER000623 DRER000653 DRER018916 HSAP005290 MMUS003729 TADH001070 TRUB023260 TRUB033814
AGAM008365 BFLO010114 BFLO010480 BFLO029013 DMEL012816 DRER000606 DRER010737 DRER024203 DRER024210 HSAP031045 HSAP031165 HSAP042613 HSAP056561 HSAP068327 MMUS004192 MMUS014187 MMUS033371 MMUS034525 MMUS035005 TADH001046 TADH001047 TADH001049 TADH001050 TADH002455 TADH004202 TADH004710 TADH009786 TADH010545 TADH010556 TRUB001512 TRUB024856 TRUB028154 TRUB030913 TVAG019866
CINT008928 DRER017054 HSAP022334 MMUS038830 TRUB037475
DRER009179 HSAP071129 MMUS034409 TRUB046314
BFLO003538 BFLO019286 HSAP042673 MMUS032867 PTET022313
DRER025243 HSAP052061 MMUS001038
AGAM006797 CELE008131 DMEL019106 DMEL020162
BDEN003524 BFLO015221 BFLO024261 CELE013118 CNEO005435 DRER009649 DRER021696 HSAP037622 HSAP050388 MBRE000817 MMUS022259 MMUS033122 NCRA008754 NVEC024883 PBLA003703 SPOM003495 TADH006032 TRUB012612 TRUB033416
HSAP053651 MMUS044244
BFLO003773 BFLO018547 DRER001238 HSAP028917 MMUS030008 TADH006911 TRUB040463
BFLO005734 BFLO006334 BFLO012750 BFLO013805 BFLO016715 BFLO019677 BFLO031654 BFLO032175 HSAP030972 MMUS043734
AGAM007600 ATHA002624 ATHA012285 BDEN001135 BFLO048321 BFLO049329 CELE011546 CGLA005146 CINT010157 CMER003404 CNEO005567 CPAR002058 CREI007993 DDIS011439 DHAN001102 DMEL017490 DRER021632 ECUN000190 EHIS005092 EHUX012064 EHUX023416 GINT000995 HSAP077999 KLAC001521 LMAJ004976 MBRE006938 MMUS037972 MPUS003612 NCRA008193 NGRU013078 NGRU013724 NVEC004915 NVEC016139 OSAT017192 OSAT039264 OTAU002678 PBLA002618 PFAL003730 PINF015040 PPAT010227 PPAT018522 PPAT022245 PPAT032038 PSOJ020562 PTET013985 PTET025587 PTRI008048 RORY003528 RORY013165 SCER006454 SMOE011824 SPOM003681 TADH009905 TBRU009899 TGON001260 TPSE007459 TRUB044566 TTHE004143 TVAG008566 TVAG020389 TVAG033446 TVAG058723 UMAY004786 VCAR012896 YLIP005548
AGAM010893 HSAP038191 MMUS006180 TRUB026934
MPUS009774 OTAU004236 PINF004649 PSOJ005340
CINT004085 CINT006073 CINT007849 CINT008045 CINT019028 TRUB012029 TVAG056203
PINF005566 PSOJ021327
ATHA014114 BDEN004234 BFLO016928 BFLO021958 CELE002233 CNEO004046 DDIS002012 HSAP060877 MBRE004819 MMUS020983 NVEC008540 PINF001687 PPAT020561 PSOJ010204 PTRI010191 SMOE018243 TADH004114 TRUB000605
HSAP010565 MMUS037986 TRUB043028
AGAM002257 BFLO025850 BFLO025853 CELE009771 CINT018588 DMEL014745 DRER008042 DRER018088 DRER019915 DRER022568 HSAP003021 HSAP005860 HSAP022080 MMUS012788 MMUS022970 MMUS031365 NVEC005233 TADH010065 TRUB002611 TRUB012309 TRUB015390
PINF007700 PSOJ022109
PINF009153 PSOJ005692
AGAM006738 BDEN002738 BFLO034768 BFLO041834 CELE026286 CINT012532 DDIS000104 DMEL016599 DRER001895 DRER001918 DRER002412 EHUX024959 HSAP008426 LMAJ001105 MBRE003145 MMUS028613 NGRU010560 NVEC024384 PFAL002129 PINF005025 PSOJ018956 PTRI007486 TADH005970 TBRU005665 TPSE011418 TRUB038178
BFLO041609 CINT009394 DRER004925 HSAP057775 MMUS021769 PINF006729 PSOJ023295 TRUB022321
HSAP036539 MMUS050879
AGAM012783 ATHA027586 ATHA027699 ATHA031707 ATHA031718 BDEN006736 BFLO024735 BFLO048493 BFLO048557 CELE027195 CGLA001376 CINT006886 CNEO003160 CPAR000095 CREI003048 DDIS001259 DDIS012808 DHAN005113 DMEL000109 DRER011030 EHIS001257 EHIS004781 EHIS005023 EHIS006188 EHUX018266 GINT001599 HSAP005210 HSAP050495 KLAC001004 LMAJ000586 MBRE002715 MMUS003514 MMUS039941 MPUS005570 NCRA002997 NGRU004365 NVEC023730 OSAT040151 OTAU002689 PBLA010666 PFAL003265 PINF003758 PPAT005171 PPAT010686 PPAT014700 PSOJ001130 PTET019917 PTET024064 PTRI001073 RORY003040 SCER001040 SMOE004765 SMOE015936 SPOM002582 TADH006160 TGON005867 TPSE011006 TPSE011008 TRUB003939 TRUB030249 TTHE019506 TVAG003345 TVAG007368 TVAG007391 TVAG015570 TVAG021385 TVAG050112 TVAG051695 UMAY001367 VCAR007164 YLIP002327
BFLO009683 CELE014131 CINT008816 DRER002465 DRER005309 DRER005420 DRER011319 DRER011333 HSAP039390 HSAP065511 LMAJ007475 MBRE007178 MMUS014543 MMUS016157 NGRU013474 NGRU014222 NVEC024204 NVEC026151 PINF011381 PSOJ012920 TADH001439 TRUB036734 TRUB037705 TRUB041462
AGAM007427 BFLO041183 BFLO045081 CELE013084 DDIS009213 DMEL020937 DRER004224 HSAP041674 MMUS038132 NVEC001735 TADH002211 TRUB018937 TRUB040673
CINT009116 DRER005211 DRER023396 HSAP004164 MMUS022318 TRUB019358 TRUB023967
CNEO004899 HSAP043849 MMUS046289 TRUB036853
AGAM003050 CINT013995 DMEL021403 DRER001525 HSAP071200 MMUS047470 TADH003614 TRUB021442
DRER017398 HSAP018394 MMUS012655 PPAT004009 TRUB013452
AGAM005085 BFLO007864 BFLO014271 CELE011858 DMEL019300 DRER008765 DRER021006 HSAP021639 MMUS048499 NVEC025025 PTRI009727 TADH004586 TPSE003712 TRUB000448
PINF013808 PSOJ012767
HSAP028953 MMUS031098 TRUB046270 TRUB046656
AGAM006725 DMEL013333 HSAP027966 MMUS043542 NGRU014461 TRUB011271
AGAM008395 BDEN007600 BFLO027705 BFLO029566 CELE006994 CGLA001145 CINT009050 CNEO006103 DHAN004554 DMEL002621 DRER017919 DRER018174 HSAP021751 MBRE000023 MMUS009385 NCRA000242 NVEC001112 PBLA005402 RORY010190 SCER003005 SPOM004852 TADH003356 TRUB000907 UMAY004001 YLIP005940
AGAM012733 ATHA015176 BDEN000782 BFLO034016 BFLO041624 CELE009153 CGLA001039 CINT009915 CMER003149 CNEO003740 CREI004860 DDIS007989 DDIS010374 DHAN000279 DMEL019502 DRER013047 ECUN000906 EHIS000750 EHIS006876 EHUX032008 HSAP033916 KLAC000203 MBRE004322 MMUS048811 MPUS003441 MPUS003442 NCRA003498 NGRU004653 NVEC001659 NVEC009511 OSAT015951 OTAU003675 PBLA011501 PINF013578 PPAT002587 PPAT013200 PSOJ009503 PTRI004886 RORY005897 SCER000280 SMOE002345 SMOE007436 SPOM002409 SPOM003718 TADH003510 TPSE008286 TRUB025493 TVAG025900 TVAG040617 UMAY004900 VCAR004415 YLIP004524
DRER001029 DRER008559 HSAP005348 MMUS022400 TRUB021051
DRER002342 HSAP022158 MMUS022313 TRUB002073
DRER018923 HSAP045855 MMUS040889 RORY015464 TRUB045078
CELE015083 DRER014826 HSAP008579 MMUS034128 TRUB016648 TRUB023817
HSAP026726 MMUS021355 NGRU015122 TRUB013750
BFLO006238 DRER002812 HSAP076302 MMUS006261 TRUB044701
DRER010449 HSAP032061 MMUS003901 TRUB004880
AGAM009910 BFLO000785 BFLO017279 CELE008206 CINT006393 DMEL005971 DRER022528 DRER022740 HSAP063761 MBRE006883 MMUS027294 NVEC014766 OTAU002087 TADH003941 TRUB044560
PINF004679 PSOJ005311 PTRI008609
DRER021252 HSAP063346 MMUS006204 NGRU009574 TRUB017418 TVAG048305
AGAM005044 ATHA017182 BDEN006246 BFLO030774 BFLO048488 CELE003640 CGLA003196 CINT007163 CMER001253 CNEO000041 CPAR002442 CREI004620 DDIS001353 DHAN005161 DMEL011542 DRER004944 EHIS005051 EHUX012137 EHUX027557 GINT002341 HSAP019512 KLAC002285 LMAJ007176 MBRE006650 MMUS012545 MPUS004721 NCRA005396 NGRU004864 NGRU005118 NVEC025383 OSAT043914 OSAT048811 OTAU003449 PBLA001554 PFAL002487 PINF004339 PINF010988 PINF013412 PINF013884 PINF015691 PPAT009633 PSOJ008286 PTET033364 PTRI009470 RORY001367 SCER002155 SMOE012789 SMOE018135 SPOM004382 TADH003357 TBRU000926 TGON001418 TPSE006839 TRUB006664 TTHE009043 TTHE020844 TTHE021138 TTHE021140 TTHE023365 TVAG056288 UMAY001261 VCAR005111 YLIP003218
LMAJ005437 TBRU002958
DRER017590 DRER021323 DRER024551 HSAP075304 MMUS046093 PPAT018888 TGON005802 TRUB001505
PINF005450 PSOJ020998
[truncated: 6,695,404 more chars]
