# Supplementary material for: Shared Protein Complex Subunits Contribute to Explaining Disrupted Co-occurrence
Source: PLoS Comput Biol. 2013 Jul 18;9(7):e1003124. doi: 10.1371/journal.pcbi.1003124 (PMC3715415; doi:10.1371/journal.pcbi.1003124)
Supplement: Dataset S1 — Orthologs. Definitions of the orthologous clusters used in this analysis. The zip file contains two plain-text tables: the cluster definitions using internal IDs (consisting of 4-letter species code and gene number) and a mapping of the internal IDs to various identifier formats as used in the source genome files. (ZIP) [file pcbi.1003124.s001.zip › genome_list.xls]

## Sheet: Sheet1
Taxonomy id	Name	Abbreviation	Phylum	Description	Source	Assembly version	Date file on server	Link	Downloaded on
9606	Homo sapiens	HSAP	Primates	Human	EnsEMBL release 59	GRCh37	2009-02-01	http://www.ensembl.org/info/data/ftp/index.html	2010-10-14
10090	Mus musculus	MMUS	Rodentia	Mouse	EnsEMBL release 59	NCBIM37	2007-04-01	http://www.ensembl.org/info/data/ftp/index.html	2010-10-14
31033	Takifugu rubripes	TRUB	Actinopterygii	Pufferfish	EnsEMBL release 59	4	2004-10-01	http://www.ensembl.org/info/data/ftp/index.html	2010-10-13
7955	Danio rerio	DRER	Actinopterygii	Zebrafish	EnsEMBL release 59	Zv8	2008-06-12	http://www.ensembl.org/info/data/ftp/index.html	2010-10-14
7739	Branchiostoma floridae	BFLO	Cephalochordata	Lancetfish	JGI DOE	V1.0	2008-06-19	http://genome.jgi-psf.org/Brafl1/Brafl1.download.ftp.html	2010-10-14
7719	Ciona intestinalis	CINT	Urochordata	Sea squirt	EnsEMBL release 59	2	2002-10-01	http://www.ensembl.org/info/data/ftp/index.html	2010-10-13
7227	Drosophila melanogaster	DMEL	Brychycera	Fruitfly	EnsEMBL release 59	BDGP assembly release 5	2006-04-01	http://www.ensembl.org/info/data/ftp/index.html	2010-10-14
7165	Anopheles gambiae	AGAM	Nematocera	Moscuito	EnsEMBL Metazoa release 6	AgamP3	2006-02-01	ftp://ftp.ensemblgenomes.org/pub/metazoa/release-6/fasta/anopheles_gambiae/	2010-10-13
6239	Caenorhabditis elegans	CELE	Nematoda	Nematode worm	EnsEMBL release 59	Wormbase WS210	2010-01-01	http://www.ensembl.org/info/data/ftp/index.html	2010-10-14
45351	Nematostella vectensis	NVEC	Cnidaria	Sea anemone	JGI DOE	V1.0		http://genome.jgi-psf.org/Nemve1/Nemve1.download.ftp.html	2010-10-14
10228	Trichoplax adhaerens	TADH	Placozoa	Placozoan	JGI DOE	V1.0	2006-08-30	http://genome.jgi-psf.org/Triad1/Triad1.download.ftp.html	2010-10-14
81824	Monosiga brevicollis	MBRE	Choanoflagellida	Choanoflagellate	JGI DOE	V1.0	2006-07-01	http://genome.jgi-psf.org/Monbr1/Monbr1.download.ftp.html	2010-10-14
6035	Encephalitozoon cuniculi	ECUN	Microsporidia	Microsporidium	EMBL Integr8	NA		http://www.ebi.ac.uk/integr8/FtpSearch.do?orgProteomeId=79	2010-10-14
109871	Batrachochytrium dendrobatidis	BDEN	Chytridiomycota	Chytrid fungus	JGI DOE	V1.0	2008-03-04	http://genome.jgi-psf.org/Batde5/Batde5.download.ftp.html	2010-10-14
64495	Rhizopus oryzae	RORY	Zygomycota	Fungus	BROAD		2005-11-01	http://www.broadinstitute.org/annotation/genome/rhizopus_oryzae/MultiDownloads.html	2010-10-14
4837	Phycomyces blakesleeanus	PBLA	Zygomycota	Fungus	JGI DOE	V2.0	2010-03-01	http://genome.jgi-psf.org/Phybl2/Phybl2.download.ftp.html	2010-10-14
5270	Ustilago maydis	UMAY	Basidiomycota	Fungus	BROAD	Release 2	2004-03-01	http://www.broadinstitute.org/annotation/genome/ustilago_maydis.2/MultiDownloads.html	2010-10-14
5207	Cryptococcus neoformans	CNEO	Basidiomycota	Fungus	BROAD	v4	2008-08-12	http://www.broadinstitute.org/annotation/genome/cryptococcus_neoformans/MultiDownloads.html	2010-10-14
5141	Neurospora crassa	NCRA	Pezizomycotina	Filamentous fungus	BROAD	2010-06-25	2010-06-25	http://www.broadinstitute.org/annotation/genome/neurospora/MultiDownloads.html	2010-10-14
4896	Schizosaccharomyces pombe	SPOM	Taphrinomycotina	Fission yeast	EnsEMBL Fungi release 6	GeneDB Spombe release 2007	1905-06-29	http://fungi.ensembl.org/info/data/ftp/index.html	2010-10-14
4952	Yarrowia lipolytica	YLIP	Dipodascaceae	Yeast	Genoscope	Release 3	2003-09-10	http://www.genolevures.org/download.html	2010-10-14
4959	Debaryomyces hansenii	DHAN	Saccharomycetaceae	Yeast	Genoscope	Release 2	2008-09-10	http://www.genolevures.org/download.html	2010-10-14
28985	Kluyveromyces lactis	KLAC	Saccharomycetaceae	Yeast	Genoscope	Release 3	2008-09-10	http://www.genolevures.org/download.html	2010-10-14
5478	Candida glabrata	CGLA	Saccharomycetaceae	Yeast	Genoscope	Release 3	2008-09-10	http://www.genolevures.org/download.html	2010-10-14
4932	Saccharomyces cerevisiae	SCER	Saccharomycetaceae	Bakers yeast	EnsEMBL Fungi release 6	SGD Scerevisiae import March 2010	2010-03-01	http://fungi.ensembl.org/info/data/ftp/index.html	2010-10-14
44689	Dictyostelium discoideum	DDIS	Amoebozoa	Slime mould	Dictybase		2010-10-12	http://dictybase.org/db/cgi-bin/dictyBase/download/blast_databases.pl	2010-10-14
5759	Entamoeba histolytica	EHIS	Amoebozoa	Amoeba	Sanger	2005-10-21	2005-10-21	ftp://ftp.sanger.ac.uk/pub/pathogens/Entamoeba/histolytica/	2010-10-14
45157	Cyanidioschyzon merolae	CMER	Rhodophyta	Red algae	Cyanidioschyzon merolae Genome Project	2007-07-10	2007-07-10	http://merolae.biol.s.u-tokyo.ac.jp/download/	2010-10-14
296587	Micromonas pusilla RCC299	MPUS	Chlorophyta	Green algae	JGI DOE	V2.0	2009-04-01	http://genome.jgi-psf.org/MicpuN3/MicpuN3.download.ftp.html	2010-10-14
70448	Ostreococcus tauri	OTAU	Chlorophyta	Green algae	JGI DOE	V2.0		http://genome.jgi-psf.org/Ostta4/Ostta4.download.ftp.html	2010-10-14
3055	Chlamydomonas reinhardtii	CREI	Chlorophyta	Green algae	JGI DOE	V4.0	2009-03-04	http://genome.jgi-psf.org/Chlre4/Chlre4.download.ftp.html	2010-10-14
3067	Volvox carteri	VCAR	Chlorophyta	Green algae	JGI DOE	V1.0	2007-03-01	http://genome.jgi-psf.org/Volca1/Volca1.download.ftp.html	2010-10-14
3218	Physcomitrella patens	PPAT	Bryophyta	Moss	JGI DOE	V1.1	2009-04-10	ftp://ftp.jgi-psf.org/pub/JGI_data/phytozome/v5.0/Ppatens/	2010-10-14
88036	Selaginella moellendorffii	SMOE	Lycopodiophyta	Lycophyte	JGI DOE	V1.0	2007-12-20	http://genome.jgi-psf.org/Selmo1/Selmo1.download.ftp.html	2010-10-14
3702	Arabidopsis thaliana	ATHA	Dicot	Thale cress	TAIR		2009-06-19	ftp://ftp.arabidopsis.org/home/tair/Sequences/blast_datasets/TAIR9_blastsets/	2010-10-14
4530	Oryza sativa	OSAT	Monocot	Rice	PlantGDB		2010-05-07	http://www.plantgdb.org/download/download.php?dir=/PublicPlantSeq/Dump/O/Oryza_sativa/FASTA	2010-10-14
4787	Phytophthora infestans	PINF	Oomycetes	Water mould	BROAD			http://www.broadinstitute.org/annotation/genome/phytophthora_infestans/MultiDownloads.html	2010-10-14
67593	Phytophthora sojae	PSOJ	Oomycetes	Water mould	JGI DOE	V1.1	2004-08-01	http://genome.jgi-psf.org/Physo1_1/Physo1_1.download.ftp.html	2010-10-14
2850	Phaeodactylum tricornutum	PTRI	Bacillariophyta	Diatome	JGI DOE	V2.0	2007-05-01	http://genome.jgi-psf.org/Phatr2/Phatr2.download.ftp.html	2010-10-14
35128	Thalassiosira pseudonana	TPSE	Bacillariophyta	Diatome	JGI DOE	v3.0	2007-05-01	http://genome.jgi-psf.org/Thaps3/Thaps3.download.ftp.html	2010-10-14
2903	Emiliania huxleyi	EHUX	Haptophyta	Protozoan	JGI DOE	V1.0	2008-04-25	http://genome.jgi-psf.org/Emihu1/Emihu1.download.ftp.html	2010-10-14
5888	Paramecium tetraurelia	PTET	Ciliophora	Paramecium	ParameciumDB	V1.48	2010-10-06	http://paramecium.cgm.cnrs-gif.fr/download/fasta/	2010-10-14
5911	Tetrahymena thermophila	TTHE	Ciliophora	Tetrahymena			2004-08-01	ftp://ftp.tigr.org/pub/data/Eukaryotic_Projects/t_thermophila/Gene_Predictions/	2010-10-14
5833	Plasmodium falciparum	PFAL	Apicomplexa	Protozoan	PlasmoDB	V7.0	2010-09-12	http://plasmodb.org/common/downloads/release-7.0/Pfalciparum/fasta/	2010-10-14
5807	Cryptosporidium parvum	CPAR	Apicomplexa	Protozoan	CryptoDB	V4.3	2010-09-13	http://cryptodb.org/common/downloads/release-4.3/Cparvum/fasta/	2010-10-14
508771	Toxoplasma gondii ME49	TGON	Apicomplexa	Protozoan	ToxoDB v6.2	2008-07-16	2010-09-13	http://toxodb.org/common/downloads/release-6.2/Tgondii/fasta/	2010-10-14
5762	Naegleria gruberi	NGRU	Heterolobosea	Protozoan	JGI DOE	V1.0	2006-10-23	http://genome.jgi-psf.org/Naegr1/Naegr1.download.ftp.html	2010-10-14
5722	Trichomonas vaginalis	TVAG	Parabasalidea	Protozoan	TrichDB	V1.2	2010-09-21	http://trichdb.org/common/downloads/release-1.2/Tvaginalis/fasta/	2010-10-14
5741	Giardia intestinalis	GINT	Diplomonadida	Protozoan	GiardiaDB	V2.3 Assemblage A	2010-09-13	http://giardiadb.org/common/downloads/release-2.3/GintestinalisAssemblageA/fasta/	2010-10-15
5664	Leishmania major	LMAJ	Kinetoplastida	Protozoan	TriTrypDB	V2.4	2010-08-06	http://tritrypdb.org/common/downloads/release-2.4/Lmajor/fasta/	2010-10-14
185431	Trypanosoma brucei TREU 927	TBRU	Kinetoplastida	Protozoan	TriTrypDB	V2.4	2010-08-06	http://tritrypdb.org/common/downloads/release-2.4/Tbrucei/fasta/	2010-10-14
