# Supplementary material for: Shared Protein Complex Subunits Contribute to Explaining Disrupted Co-occurrence
Source: PLoS Comput Biol. 2013 Jul 18;9(7):e1003124. doi: 10.1371/journal.pcbi.1003124 (PMC3715415; doi:10.1371/journal.pcbi.1003124)
Supplement: Dataset S1 — Orthologs. Definitions of the orthologous clusters used in this analysis. The zip file contains two plain-text tables: the cluster definitions using internal IDs (consisting of 4-letter species code and gene number) and a mapping of the internal IDs to various identifier formats as used in the source genome files. (ZIP) [file pcbi.1003124.s001.zip › ID-mapping.txt]

# ID mapping for the orthologous clusters used in Schneider and Snel (2012)
# The first column gives the ID as used in the cluster definitions with
# subsequent columns listing all available IDs for the respective proteins.
SCER000001	CUP1-2	YHR055C
SCER000002	SGV1	YPR161C
SCER000003	RTC1	YOL138C
SCER000004	SXM1	YDR395W
SCER000005	SYF2	YGR129W
SCER000006	RHO1	YPR165W
SCER000007	YPR098C
SCER000008	HST2	YPL015C
SCER000009	APA1	YCL050C
SCER000011	MRPL24	YMR193W
SCER000014	YGR053C
SCER000016	SBH1	YER087C-B
SCER000017	FSH3	YOR280C
SCER000018	ASK10	YGR097W
SCER000019	PHO12	YHR215W
SCER000020	PAN3	YKL025C
SCER000021	YKR011C
SCER000022	YEA4	YEL004W
SCER000023	ACO2	YJL200C
SCER000024	ISA1	YLL027W
SCER000026	STU2	YLR045C
SCER000027	YDR348C
SCER000028	RTT10	YPL183C
SCER000029	CUL3	YGR003W
SCER000031	YBL095W
SCER000032	YBP2	YGL060W
SCER000033	YLL007C
SCER000034	GCN4	YEL009C
SCER000035	EDC3	YEL015W
SCER000036	WHI5	YOR083W
SCER000037	DUT1	YBR252W
SCER000038	PEX3	YDR329C
SCER000039	MRPL11	YDL202W
SCER000040	CRG1	YHR209W
SCER000041	HAA1	YPR008W
SCER000042	PTP3	YER075C
SCER000043	ACK1	YDL203C
SCER000045	VTI1	YMR197C
SCER000046	YDR261W-A
SCER000047	MOH1	YBL049W
SCER000048	GIP2	YER054C
SCER000049	HNT2	YDR305C
SCER000051	PSY2	YNL201C
SCER000053	YCR061W
SCER000055	OYE3	YPL171C
SCER000056	COX6	YHR051W
SCER000057	NUP84	YDL116W
SCER000058	CTR1	YPR124W
SCER000059	PET130	YJL023C
SCER000060	PMR1	YGL167C
SCER000061	CDC36	YDL165W
SCER000064	SSL2	YIL143C
SCER000066	PFK1	YGR240C
SCER000067	ARF3	YOR094W
SCER000068	TAF10	YDR167W
SCER000070	HOM3	YER052C
SCER000071	PBP1	YGR178C
SCER000072	MRP51	YPL118W
SCER000073	RPO26	YPR187W
SCER000074	DLS1	YJL065C
SCER000075	PPM2	YOL141W
SCER000076	SUA7	YPR086W
SCER000077	MRPL36	YBR122C
SCER000078	YBR271W
SCER000079	PAF1	YBR279W
SCER000081	YMR221C
SCER000083	FSP2	YJL221C
SCER000084	YER130C
SCER000085	CNS1	YBR155W
SCER000086	ESC2	YDR363W
SCER000087	YGR266W
SCER000088	ECM7	YLR443W
SCER000089	PXA1	YPL147W
SCER000091	TIP1	YBR067C
SCER000092	OCA4	YCR095C
SCER000093	DCS1	YLR270W
SCER000094	YPR084W
SCER000096	FOL3	YMR113W
SCER000098	FMP45	YDL222C
SCER000099	STP22	YCL008C
SCER000100	SIT1	YEL065W
SCER000101	DDI3	YNL335W
SCER000102	LCB1	YMR296C
SCER000103	HEM1	YDR232W
SCER000105	COX23	YHR116W
SCER000106	PIB1	YDR313C
SCER000107	YFR018C
SCER000108	CAP1	YKL007W
SCER000109	NEO1	YIL048W
SCER000110	NOP6	YDL213C
SCER000111	SSN2	YDR443C
SCER000112	PUS4	YNL292W
SCER000114	FRT1	YOR324C
SCER000115	YNL134C
SCER000116	YKL100C
SCER000117	YOR192C-B
SCER000118	ECM23	YPL021W
SCER000119	ATG32	YIL146C
SCER000121	MGS1	YNL218W
SCER000122	QDR2	YIL121W
SCER000124	NRP1	YDL167C
SCER000125	THI6	YPL214C
SCER000126	YOR228C
SCER000127	BIT2	YBR270C
SCER000128	PET54	YGR222W
SCER000129	CAN1	YEL063C
SCER000131	YML020W
SCER000132	MEP1	YGR121C
SCER000133	PCS60	YBR222C
SCER000134	PMT1	YDL095W
SCER000135	MCD1	YDL003W
SCER000136	PRO2	YOR323C
SCER000137	SSO2	YMR183C
SCER000138	MOD5	YOR274W
SCER000139	LSM5	YER146W
SCER000140	HMG1	YML075C
SCER000142	TIM50	YPL063W
SCER000143	TOM1	YDR457W
SCER000144	PIG1	YLR273C
SCER000145	SAS4	YDR181C
SCER000147	SRM1	YGL097W
SCER000148	YCL056C
SCER000149	TAX4	YJL083W
SCER000151	BUB3	YOR026W
SCER000152	MKK2	YPL140C
SCER000153	ACC1	YNR016C
SCER000154	YCK3	YER123W
SCER000155	MUP1	YGR055W
SCER000156	DYN1	YKR054C
SCER000157	YMR315W
SCER000158	LTE1	YAL024C
SCER000159	YKL202W
SCER000160	YKL187C
SCER000161	NKP1	YDR383C
SCER000163	YGR115C
SCER000164	OAR1	YKL055C
SCER000165	ARO3	YDR035W
SCER000167	PEX18	YHR160C
SCER000168	TFC4	YGR047C
SCER000169	VBA4	YDR119W
SCER000170	DUR1,2	YBR208C
SCER000171	UBP3	YER151C
SCER000172	XYL2	YLR070C
SCER000173	MCM4	YPR019W
SCER000174	CET1	YPL228W
SCER000175	RPC82	YPR190C
SCER000176	BUD9	YGR041W
SCER000177	TRR1	YDR353W
SCER000178	YHR097C
SCER000179	SGF11	YPL047W
SCER000180	YPL014W
SCER000181	MUQ1	YGR007W
SCER000182	ATR1	YML116W
SCER000183	BSC6	YOL137W
SCER000184	CDC43	YGL155W
SCER000185	CEM1	YER061C
SCER000186	YKL214C	YRA2
SCER000187	DBP1	YPL119C
SCER000188	HNT1	YDL125C
SCER000189	KOG1	YHR186C
SCER000190	CCE1	YKL011C
SCER000191	KNS1	YLL019C
SCER000192	SIP3	YNL257C
SCER000194	BUD4	YJR092W
SCER000196	YBL059W
SCER000197	CTP1	YBR291C
SCER000198	COA2	YPL189C-A
SCER000200	YDR262W
SCER000202	BOS1	YLR078C
SCER000203	IPT1	YDR072C
SCER000204	CSN9	YDR179C
SCER000207	MRPL9	YGR220C
SCER000208	RHR2	YIL053W
SCER000209	HLJ1	YMR161W
SCER000210	TIR1	YER011W
SCER000211	HSP78	YDR258C
SCER000213	SUT1	YGL162W
SCER000214	SLA2	YNL243W
SCER000215	ARC40	YBR234C
SCER000216	SLM2	YNL047C
SCER000217	RGT1	YKL038W
SCER000218	DAK2	YFL053W
SCER000220	UTP30	YKR060W
SCER000221	ARR2	YPR200C
SCER000222	CTR3	YLR411W
SCER000223	EST2	YLR318W
SCER000224	PEX28	YHR150W
SCER000225	MDM34	YGL219C
SCER000226	CDC4	YFL009W
SCER000227	GIP1	YBR045C
SCER000228	SUB1	YMR039C
SCER000229	MIA40	YKL195W
SCER000230	YPR127W
SCER000231	POS5	YPL188W
SCER000232	RPL9A	YGL147C
SCER000233	RAD9	YDR217C
SCER000234	TAF11	YML015C
SCER000235	VPS70	YJR126C
SCER000236	ATH1	YPR026W
SCER000237	OSH3	YHR073W
SCER000238	RCE1	YMR274C
SCER000239	PLB1	YMR008C
SCER000242	HO	YDL227C
SCER000243	MCA1	YOR197W
SCER000244	YDR034C-C
SCER000245	SWS2	YNL081C
SCER000246	CWP2	YKL096W-A
SCER000247	YDR532C
SCER000249	YDR049W
SCER000251	MRPL38	YKL170W
SCER000253	ALG13	YGL047W
SCER000254	SSK1	YLR006C
SCER000255	IRE1	YHR079C
SCER000256	BSP1	YPR171W
SCER000257	RPS1B	YML063W
SCER000258	TFS1	YLR178C
SCER000259	OCA5	YHL029C
SCER000260	DPB11	YJL090C
SCER000261	FLR1	YBR008C
SCER000262	VPS74	YDR372C
SCER000263	SER1	YOR184W
SCER000265	TOM40	YMR203W
SCER000267	PRI1	YIR008C
SCER000268	NCL1	YBL024W
SCER000269	HIM1	YDR317W
SCER000271	TRL1	YJL087C
SCER000273	NRG1	YDR043C
SCER000274	DAP2	YHR028C
SCER000275	RPA43	YOR340C
SCER000276	MGR1	YCL044C
SCER000278	ROG3	YFR022W
SCER000279	DSN1	YIR010W
SCER000280	HIR1	YBL008W
SCER000281	YMR178W
SCER000282	COQ10	YOL008W
SCER000283	YHR017W	YSC83
SCER000285	SNO1	YMR095C
SCER000286	AIM18	YHR198C
SCER000287	SKI7	YOR076C
SCER000289	ALG9	YNL219C
SCER000290	CLB4	YLR210W
SCER000291	CAP2	YIL034C
SCER000292	PEP3	YLR148W
SCER000293	YOR342C
SCER000294	NBA1	YOL070C
SCER000295	DHH1	YDL160C
SCER000296	CBR1	YIL043C
SCER000298	PHB2	YGR231C
SCER000300	RPL26B	YGR034W
SCER000301	RSN1	YMR266W
SCER000302	HDA1	YNL021W
SCER000303	YPL107W
SCER000304	CTT1	YGR088W
SCER000306	BUD31	YCR063W
SCER000308	STP4	YDL048C
SCER000309	PRE8	YML092C
SCER000310	YPR097W
SCER000312	OCA2	YNL056W
SCER000313	ATS1	YAL020C
SCER000314	RTK1	YDL025C
SCER000315	AAD4	YDL243C
SCER000316	GNA1	YFL017C
SCER000317	MDS3	YGL197W
SCER000318	YLR256W-A
SCER000319	HXT4	YHR092C
SCER000320	SOF1	YLL011W
SCER000321	YDR379C-A
SCER000322	PDS1	YDR113C
SCER000323	ATG26	YLR189C
SCER000324	AIF1	YNR074C
SCER000326	MPH2	YDL247W
SCER000327	CAF16	YFL028C
SCER000328	RAD52	YML032C
SCER000329	RIB5	YBR256C
SCER000330	TGL5	YOR081C
SCER000331	SIR3	YLR442C
SCER000332	RMI1	YPL024W
SCER000333	PET111	YMR257C
SCER000334	DTD1	YDL219W
SCER000335	SRP21	YKL122C
SCER000337	THI3	YDL080C
SCER000338	DOC1	YGL240W
SCER000339	IRC22	YEL001C
SCER000341	NUT2	YPR168W
SCER000343	CTM1	YHR109W
SCER000344	BNA3	YJL060W
SCER000345	ALD6	YPL061W
SCER000347	GRX4	YER174C
SCER000348	SRB5	YGR104C
SCER000349	VPS34	YLR240W
SCER000350	FCY1	YPR062W
SCER000351	DIT2	YDR402C
SCER000352	PAU23	YLR037C
SCER000353	TIF34	YMR146C
SCER000354	YAP1802	YGR241C
SCER000355	PYC1	YGL062W
SCER000356	BRR1	YPR057W
SCER000358	RPA14	YDR156W
SCER000359	RSM7	YJR113C
SCER000361	NAT3	YPR131C
SCER000362	RPL15A	YLR029C
SCER000363	YMR155W
SCER000364	RHO5	YNL180C
SCER000367	AXL2	YIL140W
SCER000369	GLO2	YDR272W
SCER000371	YOR238W
SCER000373	MRP8	YKL142W
SCER000374	SLS1	YLR139C
SCER000375	AGA1	YNR044W
SCER000376	SUT2	YPR009W
SCER000377	YHR032W
SCER000378	TIF35	YDR429C
SCER000379	YGL079W
SCER000380	SSK2	YNR031C
SCER000381	STE12	YHR084W
SCER000382	UTP23	YOR004W
SCER000384	TRI1	YMR233W
SCER000385	YMR244W
SCER000386	PSR1	YLL010C
SCER000387	KAR1	YNL188W
SCER000389	LEU4	YNL104C
SCER000390	EPS1	YIL005W
SCER000391	YOR365C
SCER000392	ALG12	YNR030W
SCER000393	TSC10	YBR265W
SCER000394	AI2	Q0055
SCER000395	SNT2	YGL131C
SCER000398	YHR033W
SCER000399	YNR040W
SCER000400	SOL1	YNR034W
SCER000404	DCS2	YOR173W
SCER000405	TEA1	YOR337W
SCER000406	VPS73	YGL104C
SCER000407	YNL181W
SCER000408	SEC1	YDR164C
SCER000409	FMP43	YGR243W
SCER000410	RGS2	YOR107W
SCER000411	SPP41	YDR464W
SCER000412	YGR210C
SCER000414	GLN4	YOR168W
SCER000415	OSW2	YLR054C
SCER000416	RLP7	YNL002C
SCER000417	EGD2	YHR193C
SCER000418	RIM21	YNL294C
SCER000419	DNL4	YOR005C
SCER000420	YPR147C
SCER000421	PHO3	YBR092C
SCER000423	SSP2	YOR242C
SCER000424	FMP25	YLR077W
SCER000425	SRB8	YCR081W
SCER000428	ERD2	YBL040C
SCER000429	RSF2	YJR127C
SCER000430	SWI3	YJL176C
SCER000432	YCR007C
SCER000433	FUR1	YHR128W
SCER000434	TIM18	YOR297C
SCER000435	HTA1	YDR225W
SCER000436	ATP20	YPR020W
SCER000437	YJR003C
SCER000438	XBP1	YIL101C
SCER000440	YPR114W
SCER000441	GUP2	YPL189W
SCER000442	YJL056C	ZAP1
SCER000443	YPR169W-A
SCER000445	YPL247C
SCER000446	CWC21	YDR482C
SCER000447	ALB1	YJL122W
SCER000448	SHP1	YBL058W
SCER000449	UBI4	YLL039C
SCER000450	YKL107W
SCER000451	NFS1	YCL017C
SCER000453	HSC82	YMR186W
SCER000454	HCM1	YCR065W
SCER000455	FDH1	YOR388C
SCER000456	NOC3	YLR002C
SCER000457	SEC53	YFL045C
SCER000458	YPR091C
SCER000460	YLR307C-A
SCER000462	AI4	Q0065
SCER000463	YER190C-A
SCER000465	ARK1	YNL020C
SCER000466	MET13	YGL125W
SCER000467	KAE1	YKR038C
SCER000468	GDH2	YDL215C
SCER000469	TAL1	YLR354C
SCER000471	FAR7	YFR008W
SCER000472	DPP1	YDR284C
SCER000473	IES1	YFL013C
SCER000474	SFK1	YKL051W
SCER000475	YPR174C
SCER000476	NPL6	YMR091C
SCER000477	TIM17	YJL143W
SCER000479	LST7	YGR057C
SCER000480	MST1	YKL194C
SCER000481	CDA2	YLR308W
SCER000482	ECM2	YBR065C
SCER000483	FAR8	YMR029C
SCER000484	YHL042W
SCER000485	THI22	YPR121W
SCER000486	FKH2	YNL068C
SCER000488	YGL157W
SCER000489	MPT5	YGL178W
SCER000491	SML1	YML058W
SCER000492	YEF3	YLR249W
SCER000493	UGA1	YGR019W
SCER000494	YJL049W
SCER000495	SHM1	YBR263W
SCER000496	APC5	YOR249C
SCER000497	BRN1	YBL097W
SCER000500	YDR286C
SCER000501	YDR170W-A
SCER000503	YGR027W-A
SCER000505	POM34	YLR018C
SCER000506	PDS5	YMR076C
SCER000507	TUM1	YOR251C
SCER000510	TIM8	YJR135W-A
SCER000512	RRP8	YDR083W
SCER000514	HRK1	YOR267C
SCER000515	AHP1	YLR109W
SCER000516	HMS1	YOR032C
SCER000517	TMA46	YOR091W
SCER000518	TIF1	YKR059W
SCER000519	KTR3	YBR205W
SCER000520	TAD3	YLR316C
SCER000522	SEC72	YLR292C
SCER000523	PER1	YCR044C
SCER000524	CPR6	YLR216C
SCER000525	BAP3	YDR046C
SCER000527	SRS2	YJL092W
SCER000528	GIS1	YDR096W
SCER000529	YML018C
SCER000530	YLR445W
SCER000531	RUP1	YOR138C
SCER000532	RPS12	YOR369C
SCER000533	BRF1	YGR246C
SCER000534	RPS4A	YJR145C
SCER000535	IML1	YJR138W
SCER000536	FYV4	YHR059W
SCER000537	NHA1	YLR138W
SCER000538	YHL009W-B
SCER000539	YDR098C-B
SCER000540	NSG2	YNL156C
SCER000541	INP52	YNL106C
SCER000542	CUS2	YNL286W
SCER000543	YNL093W	YPT53
SCER000544	APQ12	YIL040W
SCER000545	GFA1	YKL104C
SCER000546	EMG1	YLR186W
SCER000547	SNX41	YDR425W
SCER000548	PCL10	YGL134W
SCER000549	RPL43B	YJR094W-A
SCER000550	SSD1	YDR293C
SCER000552	SMM1	YNR015W
SCER000553	RPL14A	YKL006W
SCER000554	YLR456W
SCER000555	ADA2	YDR448W
SCER000556	YIL166C
SCER000557	MSH6	YDR097C
SCER000558	YER184C
SCER000560	MPM1	YJL066C
SCER000561	YJU2	YKL095W
SCER000562	MDM30	YLR368W
SCER000563	TOA1	YOR194C
SCER000564	ERG25	YGR060W
SCER000565	SRB2	YHR041C
SCER000566	LYS2	YBR115C
SCER000567	HMRA1	YCR097W
SCER000568	RTC2	YBR147W
SCER000569	MSH4	YFL003C
SCER000570	NAM8	YHR086W
SCER000571	RPL18A	YOL120C
SCER000572	YML079W
SCER000573	CAT5	YOR125C
SCER000574	YLR065C
SCER000575	CLA4	YNL298W
SCER000576	ODC1	YPL134C
SCER000577	ICP55	YER078C
SCER000578	VRG4	YGL225W
SCER000579	DIP2	YLR129W
SCER000580	SQS1	YNL224C
SCER000581	YNL122C
SCER000582	SGF73	YGL066W
SCER000583	HMLALPHA2	YCL067C
SCER000584	YNL217W
SCER000585	PUS2	YGL063W
SCER000586	AIM31	YML030W
SCER000588	CYC3	YAL039C
SCER000589	RPN8	YOR261C
SCER000590	PEX13	YLR191W
SCER000591	DIA1	YMR316W
SCER000592	RHB1	YCR027C
SCER000593	NPC2	YDL046W
SCER000594	RSP5	YER125W
SCER000595	SAP30	YMR263W
SCER000596	SKM1	YOL113W
SCER000597	TFC3	YAL001C
SCER000598	GRH1	YDR517W
SCER000600	NUP42	YDR192C
SCER000601	NMD5	YJR132W
SCER000602	RPN3	YER021W
SCER000604	URB1	YKL014C
SCER000605	PHO2	YDL106C
SCER000606	SNG1	YGR197C
SCER000607	ESF1	YDR365C
SCER000608	ERG24	YNL280C
SCER000609	SYP1	YCR030C
SCER000610	MSH5	YDL154W
SCER000611	PSP1	YDR505C
SCER000612	HOP2	YGL033W
SCER000613	DML1	YMR211W
SCER000615	YBL036C
SCER000616	ARO8	YGL202W
SCER000617	PAU14	YIL176C
SCER000618	PEX11	YOL147C
SCER000619	PRP4	YPR178W
SCER000620	YFH7	YFR007W
SCER000622	UPF3	YGR072W
SCER000623	SRB4	YER022W
SCER000624	RPL16B	YNL069C
SCER000625	RHO3	YIL118W
SCER000626	YJR008W
SCER000627	JEN1	YKL217W
SCER000629	SGF29	YCL010C
SCER000631	PMA2	YPL036W
SCER000632	MDE1	YJR024C
SCER000633	CST26	YBR042C
SCER000634	SPC72	YAL047C
SCER000635	RPL34A	YER056C-A
SCER000636	AIM13	YFR011C
SCER000637	CTA1	YDR256C
SCER000639	SEC21	YNL287W
SCER000640	YAL065C
SCER000641	NOP7	YGR103W
SCER000642	RPL22A	YLR061W
SCER000644	YGR161W-A
SCER000645	PLP2	YOR281C
SCER000646	TOS1	YBR162C
SCER000647	PRY3	YJL078C
SCER000648	YMR114C
SCER000650	YGR251W
SCER000652	PBY1	YBR094W
SCER000654	VHT1	YGR065C
SCER000657	HFM1	YGL251C
SCER000658	GCD1	YOR260W
SCER000659	MAK11	YKL021C
SCER000660	SAP190	YKR028W
SCER000661	ALD4	YOR374W
SCER000662	YHL026C
SCER000663	YNR062C
SCER000664	SPO13	YHR014W
SCER000665	FEN2	YCR028C
SCER000666	TSC13	YDL015C
SCER000667	MEF2	YJL102W
SCER000668	YCR016W
SCER000669	PET117	YER058W
SCER000670	PEA2	YER149C
SCER000671	YJL147C
SCER000672	GPR1	YDL035C
SCER000673	HSP31	YDR533C
SCER000674	EDC1	YGL222C
SCER000675	RAM1	YDL090C
SCER000676	EHT1	YBR177C
SCER000677	KAR2	YJL034W
SCER000679	MNT4	YNR059W
SCER000681	PTI1	YGR156W
SCER000682	SPC3	YLR066W
SCER000683	PTC4	YBR125C
SCER000685	UMP1	YBR173C
SCER000687	CPR2	YHR057C
SCER000688	OAF1	YAL051W
SCER000689	YOL162W
SCER000690	RTS2	YOR077W
SCER000691	TOP3	YLR234W
SCER000692	RKM2	YDR198C
SCER000693	YJR124C
SCER000694	CDC12	YHR107C
SCER000695	LSM4	YER112W
SCER000697	FRM2	YCL026C-A
SCER000698	IDP2	YLR174W
SCER000700	CLB1	YGR108W
SCER000701	SVF1	YDR346C
SCER000703	RLI1	YDR091C
SCER000705	SRP40	YKR092C
SCER000707	HXT13	YEL069C
SCER000708	CLF1	YLR117C
SCER000709	SWC7	YLR385C
SCER000710	SPO23	YBR250W
SCER000711	SAN1	YDR143C
SCER000712	PUG1	YER185W
SCER000714	GIP4	YAL031C
SCER000716	HRD1	YOL013C
SCER000718	ALT1	YLR089C
SCER000719	YKL222C
SCER000720	RSM22	YKL155C
SCER000721	GTO1	YGR154C
SCER000722	MET2	YNL277W
SCER000723	PRS5	YOL061W
SCER000724	NOP1	YDL014W
SCER000725	IOC3	YFR013W
SCER000726	CHA1	YCL064C
SCER000727	MZM1	YDR493W
SCER000728	YLR345W
SCER000729	STT3	YGL022W
SCER000730	HCR1	YLR192C
SCER000731	RBL2	YOR265W
SCER000732	YCL019W
SCER000733	MIC14	YDR031W
SCER000735	UFD2	YDL190C
SCER000736	DAD2	YKR083C
SCER000737	YBR141C
SCER000738	FUN14	YAL008W
SCER000739	TSA2	YDR453C
SCER000740	HST4	YDR191W
SCER000741	PKH1	YDR490C
SCER000743	GAB1	YLR459W
SCER000744	YNL193W
SCER000745	TRA1	YHR099W
SCER000746	VPS38	YLR360W
SCER000747	YKL070W
SCER000748	YPR170W-B
SCER000750	LSC1	YOR142W
SCER000751	CPR5	YDR304C
SCER000752	SEN1	YLR430W
SCER000753	ULP1	YPL020C
SCER000754	NPR3	YHL023C
SCER000755	PUS5	YLR165C
SCER000756	YOR283W
SCER000758	YJR054W
SCER000759	YOR053W
SCER000762	GFD1	YMR255W
SCER000764	MRH1	YDR033W
SCER000765	PEP4	YPL154C
SCER000767	MET32	YDR253C
SCER000768	PRP45	YAL032C
SCER000769	YNL241C	ZWF1
SCER000770	HEF3	YNL014W
SCER000771	GLC3	YEL011W
SCER000772	MID1	YNL291C
SCER000773	RPO21	YDL140C
SCER000774	SIC1	YLR079W
SCER000775	YMR104C	YPK2
SCER000776	PUT4	YOR348C
SCER000777	YOR097C
SCER000780	SBE22	YHR103W
SCER000781	MDH2	YOL126C
SCER000782	YOL107W
SCER000783	PPA1	YHR026W
SCER000784	DUO1	YGL061C
SCER000785	MSP1	YGR028W
SCER000787	SIP4	YJL089W
SCER000788	PRR1	YKL116C
SCER000789	WSS1	YHR134W
SCER000790	YOR022C
SCER000791	SLX1	YBR228W
SCER000792	YNL320W
SCER000793	PPT1	YGR123C
SCER000794	FMP21	YBR269C
SCER000795	ERG8	YMR220W
SCER000796	YLR290C
SCER000797	MRPS17	YMR188C
SCER000798	DSL1	YNL258C
SCER000799	IMP4	YNL075W
SCER000800	KRE6	YPR159W
SCER000801	CIK1	YMR198W
SCER000802	GAR1	YHR089C
SCER000803	AIM4	YBR194W
SCER000805	AIM38	YNR018W
SCER000806	GCV3	YAL044C
SCER000807	PEX1	YKL197C
SCER000808	CTK1	YKL139W
SCER000809	TPO2	YGR138C
SCER000810	ARP1	YHR129C
SCER000811	ECM30	YLR436C
SCER000812	NAT5	YOR253W
SCER000813	LYP1	YNL268W
SCER000814	SLM1	YIL105C
SCER000815	ARP2	YDL029W
SCER000816	DIT1	YDR403W
SCER000817	VPS17	YOR132W
SCER000819	HBN1	YCL026C-B
SCER000821	SNA2	YDR525W-A
SCER000822	BBP1	YPL255W
SCER000823	UBC8	YEL012W
SCER000824	THI72	YOR192C
SCER000825	SAP4	YGL229C
SCER000826	ICL1	YER065C
SCER000827	OPT2	YPR194C
SCER000828	RPB11	YOL005C
SCER000829	SUR7	YML052W
SCER000830	TEM1	YML064C
SCER000831	APM2	YHL019C
SCER000832	POP7	YBR167C
SCER000833	PAU13	YHL046C
SCER000834	BET2	YPR176C
SCER000835	MDJ1	YFL016C
SCER000836	SMC6	YLR383W
SCER000837	LAS21	YJL062W
SCER000838	MTQ2	YDR140W
SCER000839	MRPL17	YNL252C
SCER000840	RPS0B	YLR048W
SCER000841	BGL2	YGR282C
SCER000843	YMR196W
SCER000844	GEP3	YOR205C
SCER000845	ECM38	YLR299W
SCER000846	FCY2	YER056C
SCER000848	STB5	YHR178W
SCER000849	SLK19	YOR195W
SCER000850	BOI2	YER114C
SCER000852	RPS14B	YJL191W
SCER000853	VEL1	YGL258W
SCER000854	INP51	YIL002C
SCER000855	EUG1	YDR518W
SCER000856	ALY1	YKR021W
SCER000857	NMA1	YLR328W
SCER000858	SNU114	YKL173W
SCER000859	HTA2	YBL003C
SCER000860	PHO91	YNR013C
SCER000861	MIR1	YJR077C
SCER000862	ARH1	YDR376W
SCER000865	RAD6	YGL058W
SCER000866	SEC4	YFL005W
SCER000867	YKU70	YMR284W
SCER000868	PIF1	YML061C
SCER000869	YJL139C	YUR1
SCER000870	COX1	Q0045
SCER000871	YDL129W
SCER000872	FPR4	YLR449W
SCER000874	IRC25	YLR021W
SCER000875	RPT2	YDL007W
SCER000876	PNO1	YOR145C
SCER000877	YMR317W
SCER000878	MET1	YKR069W
SCER000879	RRP36	YOR287C
SCER000880	POG1	YIL122W
SCER000882	SAR1	YPL218W
SCER000884	ERV2	YPR037C
SCER000885	EMP46	YLR080W
SCER000886	YJR149W
SCER000887	SFH5	YJL145W
SCER000889	SGE1	YPR198W
SCER000890	POP2	YNR052C
SCER000891	SFB3	YHR098C
SCER000892	ESA1	YOR244W
SCER000893	PRE5	YMR314W
SCER000894	YLR173W
SCER000895	ERG9	YHR190W
SCER000896	MSY1	YPL097W
SCER000897	YNL115C
SCER000898	CDC45	YLR103C
SCER000899	CYC8	YBR112C
SCER000900	YNL247W
SCER000903	YNR065C
SCER000905	RMA1	YKL132C
SCER000906	FMP40	YPL222W
SCER000907	PRP40	YKL012W
SCER000908	COX8	YLR395C
SCER000909	RPL42B	YHR141C
SCER000910	CDC24	YAL041W
SCER000911	SAS3	YBL052C
SCER000912	EMC1	YCL045C
SCER000913	YNL011C
SCER000914	RDI1	YDL135C
SCER000915	BCH1	YMR237W
SCER000916	Q0032
SCER000917	YOR020W-A
SCER000918	VHS3	YOR054C
SCER000920	AI5_ALPHA	Q0070
SCER000921	RPS0A	YGR214W
SCER000923	TAM41	YGR046W
SCER000924	AZR1	YGR224W
SCER000925	YMR130W
SCER000926	YLR455W
SCER000927	SRB7	YDR308C
SCER000928	INO1	YJL153C
SCER000930	CAF4	YKR036C
SCER000932	SWA2	YDR320C
SCER000934	PDX3	YBR035C
SCER000935	CDC10	YCR002C
SCER000936	YOR192C-A
SCER000937	PEX5	YDR244W
SCER000938	TPD3	YAL016W
SCER000940	COX3	Q0275
SCER000941	ASR1	YPR093C
SCER000942	RNT1	YMR239C
SCER000943	MAS1	YLR163C
SCER000944	YDL072C	YET3
SCER000945	NAB3	YPL190C
SCER000947	PCL6	YER059W
SCER000948	FTH1	YBR207W
SCER000949	DFG10	YIL049W
SCER000950	TAT1	YBR069C
SCER000951	RPL6A	YML073C
SCER000952	RAX2	YLR084C
SCER000953	CLG1	YGL215W
SCER000954	UBA3	YPR066W
SCER000956	SPS19	YNL202W
SCER000958	RPL33A	YPL143W
SCER000959	ICT1	YLR099C
SCER000960	UBC13	YDR092W
SCER000961	DIA2	YOR080W
SCER000963	YCL073C
SCER000964	FYV6	YNL133C
SCER000965	PEP8	YJL053W
SCER000966	ERG20	YJL167W
SCER000967	FYV10	YIL097W
SCER000968	BFR1	YOR198C
SCER000969	YNR025C
SCER000970	PPR1	YLR014C
SCER000972	AVT4	YNL101W
SCER000973	KAP114	YGL241W
SCER000974	SPC2	YML055W
SCER000975	RPC10	YHR143W-A
SCER000976	COF1	YLL050C
SCER000977	YFL052W
SCER000978	AMD1	YML035C
SCER000979	PEX4	YGR133W
SCER000980	YDR357C
SCER000981	SES1	YDR023W
SCER000982	SOK1	YDR006C
SCER000983	HSP32	YPL280W
SCER000984	FOL1	YNL256W
SCER000985	TSL1	YML100W
SCER000986	RIX1	YHR197W
SCER000987	UBP9	YER098W
SCER000989	FIG4	YNL325C
SCER000990	THI13	YDL244W
SCER000992	ATG14	YBR128C
SCER000995	THI21	YPL258C
SCER000997	RAP1	YNL216W
SCER000998	CST6	YIL036W
SCER000999	RPL13A	YDL082W
SCER001003	CDA1	YLR307W
SCER001005	SAM4	YPL273W
SCER001007	YIG1	YPL201C
SCER001008	YLR046C
SCER001009	YDR316W-A
SCER001010	YHR003C
SCER001012	MRPL20	YKR085C
SCER001014	TIF5	YPR041W
SCER001015	MTR4	YJL050W
SCER001016	ATG7	YHR171W
SCER001018	FCF2	YLR051C
SCER001019	SLX8	YER116C
SCER001020	IDH2	YOR136W
SCER001021	YOL086W-A
SCER001022	YBL113C
SCER001023	HIS3	YOR202W
SCER001026	GRX8	YLR364W
SCER001027	VAC7	YNL054W
SCER001029	RIB7	YBR153W
SCER001030	BTN2	YGR142W
SCER001031	IFM1	YOL023W
SCER001032	MTR2	YKL186C
SCER001033	AAD15	YOL165C
SCER001034	GTB1	YDR221W
SCER001035	MES1	YGR264C
SCER001037	EBS1	YDR206W
SCER001038	PTK1	YKL198C
SCER001040	APL3	YBL037W
SCER001041	SPG3	YDR504C
SCER001043	DAL5	YJR152W
SCER001044	PUF2	YPR042C
SCER001046	AAC3	YBR085W
SCER001050	AAT1	YKL106W
SCER001051	DUG2	YBR281C
SCER001052	SAS10	YDL153C
SCER001053	ATG8	YBL078C
SCER001054	RPC53	YDL150W
SCER001055	DNM1	YLL001W
SCER001056	PFK27	YOL136C
SCER001057	ARB1	YER036C
SCER001059	UTP5	YDR398W
SCER001060	FMP41	YNL168C
SCER001061	ORM1	YGR038W
SCER001062	YIL077C
SCER001064	SPO14	YKR031C
SCER001065	NUP53	YMR153W
SCER001066	DIM1	YPL266W
SCER001067	YPL279C
SCER001068	YPL264C
SCER001069	ECM14	YHR132C
SCER001070	SPR6	YER115C
SCER001071	SGD1	YLR336C
SCER001072	ARX1	YDR101C
SCER001073	APT2	YDR441C
SCER001074	RPL15B	YMR121C
SCER001075	YHL014C	YLF2
SCER001077	ELP6	YMR312W
SCER001078	MSS11	YMR164C
SCER001079	FIT2	YOR382W
SCER001080	RRN5	YLR141W
SCER001082	MAD2	YJL030W
SCER001083	STE14	YDR410C
SCER001084	SEC20	YDR498C
SCER001085	YJR096W
SCER001086	ALA1	YOR335C
SCER001087	PKP2	YGL059W
SCER001089	YMR051C
SCER001090	TCB2	YNL087W
SCER001091	MIP6	YHR015W
SCER001092	RPL17B	YJL177W
SCER001093	SAM2	YDR502C
SCER001094	PNC1	YGL037C
SCER001095	EAF1	YDR359C
SCER001096	RFU1	YLR073C
SCER001097	YLR227W-B
SCER001098	KIN3	YAR018C
SCER001099	CDC11	YJR076C
SCER001100	ADH7	YCR105W
SCER001101	CDC8	YJR057W
SCER001102	CEX1	YOR112W
SCER001103	PRI2	YKL045W
SCER001105	SHG1	YBR258C
SCER001106	YHR162W
SCER001107	TKL1	YPR074C
SCER001109	TMA7	YLR262C-A
SCER001110	UBX2	YML013W
SCER001111	MSB2	YGR014W
SCER001112	CCH1	YGR217W
SCER001113	ULA1	YPL003W
SCER001114	MEU1	YLR017W
SCER001117	YNL165W
SCER001118	UGX2	YDL169C
SCER001119	FET4	YMR319C
SCER001122	PCL2	YDL127W
SCER001123	RPL35B	YDL136W
SCER001125	RRI1	YDL216C
SCER001126	BAP2	YBR068C
SCER001127	CDC14	YFR028C
SCER001129	SOD2	YHR008C
SCER001130	YDR261C-C
SCER001131	PHO80	YOL001W
SCER001132	BUL2	YML111W
SCER001133	SOK2	YMR016C
SCER001134	YKL023W
SCER001135	PEP1	YBL017C
SCER001136	HSL7	YBR133C
SCER001137	SMI1	YGR229C
SCER001139	ECM3	YOR092W
SCER001140	SPT10	YJL127C
SCER001142	CSE2	YNR010W
SCER001143	HEM12	YDR047W
SCER001144	JHD2	YJR119C
SCER001145	HAT1	YPL001W
SCER001148	FRE3	YOR381W
SCER001149	IFA38	YBR159W
SCER001150	YDR249C
SCER001151	MTR3	YGR158C
SCER001152	MNE1	YOR350C
SCER001153	RPB10	YOR210W
SCER001155	TPO5	YKL174C
SCER001156	SHM2	YLR058C
SCER001157	SFP1	YLR403W
SCER001158	ADE16	YLR028C
SCER001159	CTS1	YLR286C
SCER001160	MTF2	YDL044C
SCER001161	CHK1	YBR274W
SCER001163	SER3	YER081W
SCER001164	SPT21	YMR179W
SCER001165	YNL305C
SCER001166	KGD2	YDR148C
SCER001169	YHC3	YJL059W
SCER001170	IES6	YEL044W
SCER001171	ASG1	YIL130W
SCER001173	YGL108C
SCER001174	SEF1	YBL066C
SCER001175	PIN4	YBL051C
SCER001176	PIB2	YGL023C
SCER001177	MEK1	YOR351C
SCER001180	RFC2	YJR068W
SCER001181	SFA1	YDL168W
SCER001182	GAL1	YBR020W
SCER001183	KNH1	YDL049C
SCER001184	FUN30	YAL019W
SCER001185	VPS52	YDR484W
SCER001186	RAD23	YEL037C
SCER001187	YDL114W
SCER001188	FUS1	YCL027W
SCER001189	UBX7	YBR273C
SCER001191	ARC15	YIL062C
SCER001192	RPM2	YML091C
SCER001194	PSK1	YAL017W
SCER001195	NDD1	YOR372C
SCER001196	USE1	YGL098W
SCER001197	CWC2	YDL209C
SCER001198	CLN1	YMR199W
SCER001199	PEX6	YNL329C
SCER001201	CDC39	YCR093W
SCER001202	ADE4	YMR300C
SCER001204	MATALPHA2	YCR039C
SCER001205	YBL053W
SCER001206	PAM18	YLR008C
SCER001207	PFK26	YIL107C
SCER001208	YIL057C
SCER001209	MRM2	YGL136C
SCER001211	MAS2	YHR024C
SCER001212	YLR120C	YPS1
SCER001213	YGR211W	ZPR1
SCER001214	YPR089W
SCER001215	YAP1	YML007W
SCER001216	YEL030C-A
SCER001217	YPL039W
SCER001219	MSH1	YHR120W
SCER001220	THI7	YLR237W
SCER001221	YCL076W
SCER001222	SLA1	YBL007C
SCER001223	RPL22B	YFL034C-A
SCER001224	RPL36A	YMR194W
SCER001225	ART5	YGR068C
SCER001226	YNR064C
SCER001227	PAU24	YBR301W
SCER001228	GCR1	YPL075W
SCER001229	IRC15	YPL017C
SCER001230	GTR2	YGR163W
SCER001231	GLO1	YML004C
SCER001233	GSG1	YDR108W
SCER001234	ERG2	YMR202W
SCER001235	MAL12	YGR292W
SCER001236	SFL1	YOR140W
SCER001237	SPC97	YHR172W
SCER001240	YDR034C-D
SCER001241	BUD16	YEL029C
SCER001242	PIK1	YNL267W
SCER001243	TGL2	YDR058C
SCER001244	SSP120	YLR250W
SCER001245	CUP1-1	YHR053C
SCER001246	SDA1	YGR245C
SCER001247	CCP1	YKR066C
SCER001248	YNL040W
SCER001249	YGL161C	YIP5
SCER001250	CFD1	YIL003W
SCER001252	NOC4	YPR144C
SCER001254	VTS1	YOR359W
SCER001255	AGP3	YFL055W
SCER001257	ROM1	YGR070W
SCER001258	TIM13	YGR181W
SCER001260	SUV3	YPL029W
SCER001262	TMA20	YER007C-A
SCER001263	MSL5	YLR116W
SCER001265	CBS2	YDR197W
SCER001266	MGM101	YJR144W
SCER001267	MMT2	YPL224C
SCER001268	COX10	YPL172C
SCER001269	ADH3	YMR083W
SCER001270	PIL1	YGR086C
SCER001271	TPP1	YMR156C
SCER001272	SCH9	YHR205W
SCER001274	YGR281W	YOR1
SCER001275	ARE1	YCR048W
SCER001276	FAS1	YKL182W
SCER001277	PEX19	YDL065C
SCER001278	ARR3	YPR201W
SCER001279	YLR154W-E
SCER001280	DLT1	YMR126C
SCER001281	RSM24	YDR175C
SCER001283	BNA7	YDR428C
SCER001285	FIR1	YER032W
SCER001287	RPS30B	YOR182C
SCER001288	XKS1	YGR194C
SCER001290	PAC10	YGR078C
SCER001291	SOL3	YHR163W
SCER001292	YMR265C
SCER001293	SUC2	YIL162W
SCER001294	ODC2	YOR222W
SCER001295	RTG3	YBL103C
SCER001297	RPL34B	YIL052C
SCER001298	SLD2	YKL108W
SCER001299	YML040W
SCER001300	SEN15	YMR059W
SCER001301	GPI11	YDR302W
SCER001303	NAM2	YLR382C
SCER001304	YBR242W
SCER001305	HAP3	YBL021C
SCER001306	VPS75	YNL246W
SCER001307	PRE1	YER012W
SCER001308	GAS5	YOL030W
SCER001309	YLR301W
SCER001310	STN1	YDR082W
SCER001313	VPS66	YPR139C
SCER001314	HUL5	YGL141W
SCER001316	YOR343W-B
SCER001317	HEH2	YDR458C
SCER001319	NPA3	YJR072C
SCER001320	AVL9	YLR114C
SCER001321	HST1	YOL068C
SCER001323	CIA1	YDR267C
SCER001324	MPS3	YJL019W
SCER001325	RCK2	YLR248W
SCER001326	HIS6	YIL020C
SCER001327	MTQ1	YNL063W
SCER001329	HSP33	YOR391C
SCER001330	DUG1	YFR044C
SCER001331	BUD27	YFL023W
SCER001332	TAO3	YIL129C
SCER001334	TBS1	YBR150C
SCER001335	MNN10	YDR245W
SCER001336	YGL176C
SCER001338	TCP1	YDR212W
SCER001339	YMR185W
SCER001340	OST2	YOR103C
SCER001341	GWT1	YJL091C
SCER001342	RRG1	YDR065W
SCER001343	YKL126W	YPK1
SCER001344	SEC63	YOR254C
SCER001345	ENO2	YHR174W
SCER001346	RPS1A	YLR441C
SCER001348	YFR012W
SCER001349	YBR204C
SCER001350	YLR283W
SCER001351	BUD13	YGL174W
SCER001352	ENP2	YGR145W
SCER001353	YDR061W
SCER001354	PMT6	YGR199W
SCER001355	PDR3	YBL005W
SCER001358	YIL108W
SCER001359	RPB7	YDR404C
SCER001361	CCZ1	YBR131W
SCER001362	ASE1	YOR058C
SCER001363	YBL104C
SCER001364	RXT2	YBR095C
SCER001365	BET1	YIL004C
SCER001366	MIS1	YBR084W
SCER001368	DDR48	YMR173W
SCER001369	TOR2	YKL203C
SCER001370	MCH2	YKL221W
SCER001371	IPI1	YHR085W
SCER001372	RAX1	YOR301W
SCER001373	UGA4	YDL210W
SCER001375	CDC37	YDR168W
SCER001376	MRS4	YKR052C
SCER001377	KRI1	YNL308C
SCER001378	HAL9	YOL089C
SCER001379	LCB4	YOR171C
SCER001380	PCL7	YIL050W
SCER001381	TRX1	YLR043C
SCER001382	CRS5	YOR031W
SCER001383	ATP1	YBL099W
SCER001384	ADE13	YLR359W
SCER001385	YNL054W-A
SCER001386	HES1	YOR237W
SCER001387	BMS1	YPL217C
SCER001389	NRM1	YNR009W
SCER001390	HOS2	YGL194C
SCER001391	COX12	YLR038C
SCER001392	VAM3	YOR106W
SCER001394	YJR056C
SCER001395	TAF9	YMR236W
SCER001396	RPS30A	YLR287C-A
SCER001398	HVG1	YER039C
SCER001399	HEM13	YDR044W
SCER001401	YLR118C
SCER001402	IMD1	YAR073W
SCER001403	YDR387C
SCER001404	PCI8	YIL071C
SCER001405	ALR1	YOL130W
SCER001406	STB3	YDR169C
SCER001408	PDA1	YER178W
SCER001410	YDR514C
SCER001411	MUC1	YIR019C
SCER001414	YDR333C
SCER001415	YMR210W
SCER001417	KTR2	YKR061W
SCER001418	YOR338W
SCER001419	DOT6	YER088C
SCER001423	YPL283W-A
SCER001424	OLI1	Q0130
SCER001425	YDR115W
SCER001426	MRS2	YOR334W
SCER001427	GND2	YGR256W
SCER001428	AGC1	YPR021C
SCER001429	PCK1	YKR097W
SCER001433	SPG4	YMR107W
SCER001434	YDR451C	YHP1
SCER001435	VAC17	YCL063W
SCER001436	SOP4	YJL192C
SCER001437	ATP3	YBR039W
SCER001438	YHR177W
SCER001441	DAL1	YIR027C
SCER001442	ERV46	YAL042W
SCER001443	NAS2	YIL007C
SCER001444	VMA13	YPR036W
SCER001445	DFG16	YOR030W
SCER001446	SVP26	YHR181W
SCER001447	ACM1	YPL267W
SCER001448	GAL11	YOL051W
SCER001449	CCT6	YDR188W
SCER001450	YMR243C	ZRC1
SCER001452	YLR154W-F
SCER001453	YNR034W-A
SCER001456	YEL023C
SCER001458	LAP2	YNL045W
SCER001460	KAR3	YPR141C
SCER001461	YJR061W
SCER001462	SHQ1	YIL104C
SCER001463	GRC3	YLL035W
SCER001464	YHR214C-C
SCER001465	POP3	YNL282W
SCER001466	YNL338W
SCER001467	SPP382	YLR424W
SCER001468	ALG7	YBR243C
SCER001469	URC2	YDR520C
SCER001471	SEC27	YGL137W
SCER001472	RNH1	YMR234W
SCER001473	VID27	YNL212W
SCER001475	MED11	YMR112C
SCER001476	VAM7	YGL212W
SCER001477	TIM10	YHR005C-A
SCER001480	LCB3	YJL134W
SCER001481	FMP27	YLR454W
SCER001482	YJL127C-B
SCER001484	VPS41	YDR080W
SCER001485	MNR2	YKL064W
SCER001486	SNF12	YNR023W
SCER001488	VIK1	YPL253C
SCER001491	YBR096W
SCER001492	NUP85	YJR042W
SCER001493	CCM1	YGR150C
SCER001494	YDR089W
SCER001495	SMD1	YGR074W
SCER001496	CCW14	YLR390W-A
SCER001497	ATG1	YGL180W
SCER001498	DOG2	YHR043C
SCER001499	SNT309	YPR101W
SCER001500	MRPS9	YBR146W
SCER001501	KCS1	YDR017C
SCER001503	DIA4	YHR011W
SCER001505	NOP4	YPL043W
SCER001507	YDL235C	YPD1
SCER001509	YLR278C
SCER001510	RCK1	YGL158W
SCER001512	DIC1	YLR348C
SCER001513	TFG1	YGR186W
SCER001514	FRT2	YAL028W
SCER001515	NHP10	YDL002C
SCER001516	BMH2	YDR099W
SCER001517	YJL213W
SCER001518	CAF120	YNL278W
SCER001519	MDG1	YNL173C
SCER001521	SKY1	YMR216C
SCER001524	PWP1	YLR196W
SCER001525	FKS3	YMR306W
SCER001526	YBR085C-A
SCER001527	RAD59	YDL059C
SCER001528	SCD5	YOR329C
SCER001529	VMR1	YHL035C
SCER001530	MRP4	YHL004W
SCER001531	YJR116W
SCER001532	RDH54	YBR073W
SCER001533	UTP6	YDR449C
SCER001535	ASM4	YDL088C
SCER001536	HPC2	YBR215W
SCER001537	PPM1	YDR435C
SCER001538	CBK1	YNL161W
SCER001540	SLC1	YDL052C
SCER001541	THI5	YFL058W
SCER001542	COS6	YGR295C
SCER001543	SMC2	YFR031C
SCER001544	YMR144W
SCER001545	RPL19A	YBR084C-A
SCER001546	YDR161W
SCER001547	HOR2	YER062C
SCER001548	ATG15	YCR068W
SCER001549	MAK3	YPR051W
SCER001550	CDC50	YCR094W
SCER001551	YLR253W
SCER001552	RDL1	YOR285W
SCER001553	PRE3	YJL001W
SCER001555	HIF1	YLL022C
SCER001556	HAP2	YGL237C
SCER001557	HTD2	YHR067W
SCER001558	PNT1	YOR266W
SCER001559	TCM62	YBR044C
SCER001560	TRM1	YDR120C
SCER001561	RGR1	YLR071C
SCER001563	VTC4	YJL012C
SCER001564	NSA2	YER126C
SCER001565	FAA4	YMR246W
SCER001566	COQ9	YLR201C
SCER001567	PHO85	YPL031C
SCER001568	SAP185	YJL098W
SCER001570	AKL1	YBR059C
SCER001573	VMA7	YGR020C
SCER001574	MSR1	YHR091C
SCER001575	YIR039C	YPS6
SCER001577	SMA2	YML066C
SCER001578	PLM2	YDR501W
SCER001579	TOP2	YNL088W
SCER001580	YKR043C
SCER001581	MSG5	YNL053W
SCER001582	RGP1	YDR137W
SCER001583	URH1	YDR400W
SCER001584	SWC5	YBR231C
SCER001585	YDL120W	YFH1
SCER001586	UTP7	YER082C
SCER001588	PCD1	YLR151C
SCER001589	ATG18	YFR021W
SCER001590	GTR1	YML121W
SCER001592	CDC25	YLR310C
SCER001594	PDC6	YGR087C
SCER001595	LSC2	YGR244C
SCER001596	YGL255W	ZRT1
SCER001597	NCE103	YNL036W
SCER001598	INM1	YHR046C
SCER001599	DRE2	YKR071C
SCER001600	ERP4	YOR016C
SCER001601	SPT4	YGR063C
SCER001603	ORC1	YML065W
SCER001605	SWD1	YAR003W
SCER001606	HSV2	YGR223C
SCER001608	COS4	YFL062W
SCER001610	PPA2	YMR267W
SCER001611	NOG1	YPL093W
SCER001612	PET191	YJR034W
SCER001613	APJ1	YNL077W
SCER001614	CDC60	YPL160W
SCER001615	YGL185C
SCER001616	NHX1	YDR456W
SCER001617	YKL175W	ZRT3
SCER001618	CDC55	YGL190C
SCER001619	YMR262W
SCER001620	RAS1	YOR101W
SCER001621	COG7	YGL005C
SCER001622	ESBP6	YNL125C
SCER001623	APN2	YBL019W
SCER001624	QDR3	YBR043C
SCER001625	BRE4	YDL231C
SCER001626	CUE4	YML101C
SCER001628	RFC4	YOL094C
SCER001629	VPS20	YMR077C
SCER001630	REC8	YPR007C
SCER001631	YIL067C
SCER001632	ILV2	YMR108W
SCER001633	HCA4	YJL033W
SCER001634	COY1	YKL179C
SCER001635	NAN1	YPL126W
SCER001636	YEF1	YEL041W
SCER001637	SIP2	YGL208W
SCER001638	PRP19	YLL036C
SCER001639	RPC19	YNL113W
SCER001640	BAS1	YKR099W
SCER001641	PGD1	YGL025C
SCER001642	SEC66	YBR171W
SCER001643	MED2	YDL005C
SCER001644	HHT2	YNL031C
SCER001647	MBP1	YDL056W
SCER001648	NDI1	YML120C
SCER001649	FRE5	YOR384W
SCER001650	SPA2	YLL021W
SCER001651	UFD1	YGR048W
SCER001652	DCP1	YOL149W
SCER001654	COX14	YML129C
SCER001656	YBR220C
SCER001658	PDR12	YPL058C
SCER001659	YOL154W	ZPS1
SCER001660	MCX1	YBR227C
SCER001661	PAB1	YER165W
SCER001662	BIO5	YNR056C
SCER001663	EGT2	YNL327W
SCER001664	ORT1	YOR130C
SCER001665	YJL181W
SCER001666	PRM7	YDL039C
SCER001667	BIM1	YER016W
SCER001668	AIM43	YPL099C
SCER001669	ATG2	YNL242W
SCER001670	YDR365W-B
SCER001671	YLR099W-A
SCER001672	FET3	YMR058W
SCER001673	MON2	YNL297C
SCER001674	YAL018C
SCER001675	AVO1	YOL078W
SCER001676	WBP1	YEL002C
SCER001677	SSY5	YJL156C
SCER001678	STE50	YCL032W
SCER001679	YMR166C
SCER001682	MNN9	YPL050C
SCER001683	SMT3	YDR510W
SCER001685	TMA10	YLR327C
SCER001686	YPL277C
SCER001689	PUT1	YLR142W
SCER001691	YLR104W
SCER001692	SSU72	YNL222W
SCER001693	YKR051W
SCER001694	GCD7	YLR291C
SCER001695	VBA2	YBR293W
SCER001696	BER1	YLR412W
SCER001697	SAP155	YFR040W
SCER001698	DSE4	YNR067C
SCER001699	MLF3	YNL074C
SCER001700	FUR4	YBR021W
SCER001701	UNG1	YML021C
SCER001702	KRE29	YER038C
SCER001703	YIP3	YNL044W
SCER001705	FCY22	YER060W-A
SCER001707	RAD24	YER173W
SCER001708	SPR1	YOR190W
SCER001709	GSF2	YML048W
SCER001710	SHE3	YBR130C
SCER001711	NOT5	YPR072W
SCER001713	YHK8	YHR048W
SCER001714	SHU1	YHL006C
SCER001715	SBP1	YHL034C
SCER001716	RPL12B	YDR418W
SCER001718	TOS4	YLR183C
SCER001719	YIR024C
SCER001720	BUD5	YCR038C
SCER001721	HPF1	YOL155C
SCER001722	EST3	YIL009C-A
SCER001723	GEF1	YJR040W
SCER001725	YOR059C
SCER001726	PAU19	YMR325W
SCER001728	SLH1	YGR271W
SCER001729	RBG2	YGR173W
SCER001730	ATO2	YNR002C
SCER001732	AIM20	YIL158W
SCER001733	IST2	YBR086C
SCER001734	YLR361C-A
SCER001735	STI1	YOR027W
SCER001736	ISD11	YER048W-A
SCER001738	YDR210W-B
SCER001739	DNA2	YHR164C
SCER001740	CWC22	YGR278W
SCER001741	ATP6	Q0085
SCER001743	EAP1	YKL204W
SCER001744	MRPL28	YDR462W
SCER001745	YMR273C	ZDS1
SCER001746	JJJ2	YJL162C
SCER001748	YLL054C
SCER001749	PSA1	YDL055C
SCER001750	TEF1	YPR080W
SCER001751	SMX2	YFL017W-A
SCER001752	YOL019W
SCER001753	SOH1	YGL127C
SCER001754	PDR8	YLR266C
SCER001755	HUA1	YGR268C
SCER001756	RPL8A	YHL033C
SCER001758	ECM4	YKR076W
SCER001759	STR2	YJR130C
SCER001760	YEL007W
SCER001761	NGL2	YMR285C
SCER001762	YBR104W	YMC2
SCER001763	KEL3	YPL263C
SCER001764	SHC1	YER096W
SCER001766	MET18	YIL128W
SCER001767	TFB1	YDR311W
SCER001768	CAB3	YKL088W
SCER001769	AIM22	YJL046W
SCER001770	ECM22	YLR228C
SCER001772	TMA19	YKL056C
SCER001773	EGD1	YPL037C
SCER001774	PFA5	YDR459C
SCER001775	SNX3	YOR357C
SCER001777	CHS1	YNL192W
SCER001778	MNP1	YGL068W
SCER001781	YDL157C
SCER001782	SGT2	YOR007C
SCER001783	VPS53	YJL029C
SCER001784	VID24	YBR105C
SCER001785	SLX5	YDL013W
SCER001786	RAD7	YJR052W
SCER001787	EMP24	YGL200C
SCER001788	YNL194C
SCER001789	SWM1	YDR260C
SCER001790	RRP12	YPL012W
SCER001791	EDE1	YBL047C
SCER001792	VPS1	YKR001C
SCER001793	HXT17	YNR072W
SCER001795	RPB5	YBR154C
SCER001796	PRM4	YPL156C
SCER001797	ELM1	YKL048C
SCER001798	BBC1	YJL020C
SCER001799	SYH1	YPL105C
SCER001800	SYM1	YLR251W
SCER001802	DAM1	YGR113W
SCER001805	PMA1	YGL008C
SCER001806	SRB6	YBR253W
SCER001807	TUB4	YLR212C
SCER001808	PET18	YCR020C
SCER001810	YJR141W
SCER001811	VMA22	YHR060W
SCER001812	BCP1	YDR361C
SCER001813	YPL009C
SCER001814	CRZ1	YNL027W
SCER001815	AQR1	YNL065W
SCER001816	YNL211C
SCER001817	CBP2	YHL038C
SCER001818	MUK1	YPL070W
SCER001819	MDY2	YOL111C
SCER001820	PPH3	YDR075W
SCER001821	NTF2	YER009W
SCER001822	ESC1	YMR219W
SCER001823	MOB2	YFL034C-B
SCER001824	STS1	YIR011C
SCER001825	PRC1	YMR297W
SCER001826	REV7	YIL139C
SCER001828	CHL4	YDR254W
SCER001829	RPL18B	YNL301C
SCER001830	AEP3	YPL005W
SCER001831	ARC1	YGL105W
SCER001832	YBR255C-A
SCER001833	WHI4	YDL224C
SCER001834	PXA2	YKL188C
SCER001835	UTP22	YGR090W
SCER001836	MSN4	YKL062W
SCER001837	ERG28	YER044C
SCER001838	ATP11	YNL315C
SCER001840	URA1	YKL216W
SCER001841	CIS3	YJL158C
SCER001842	NBP2	YDR162C
SCER001845	YCR059C	YIH1
SCER001846	YDL183C
SCER001847	PET10	YKR046C
SCER001848	GID7	YCL039W
SCER001849	YER140W
SCER001850	BTS1	YPL069C
SCER001851	PHR1	YOR386W
SCER001853	PRP46	YPL151C
SCER001854	BOP3	YNL042W
SCER001855	SET5	YHR207C
SCER001857	HSP42	YDR171W
SCER001858	TGS1	YPL157W
SCER001859	YLR227W-A
SCER001860	PEX29	YDR479C
SCER001861	MTW1	YAL034W-A
SCER001863	HNT3	YOR258W
SCER001864	BIO4	YNR057C
SCER001865	YJL113W
SCER001866	BAR1	YIL015W
SCER001868	YHR127W
SCER001869	LPD1	YFL018C
SCER001870	MDJ2	YNL328C
SCER001871	YCL049C
SCER001872	YLR072W
SCER001873	UBA4	YHR111W
SCER001874	OLE1	YGL055W
SCER001875	APM3	YBR288C
SCER001876	THI20	YOL055C
SCER001877	PYK2	YOR347C
SCER001878	ALG2	YGL065C
SCER001879	ARD1	YHR013C
SCER001880	SLY41	YOR307C
SCER001882	YNL144C
SCER001883	GTT1	YIR038C
SCER001885	AIM1	YAL046C
SCER001886	RSA1	YPL193W
SCER001888	YJL045W
SCER001889	SER2	YGR208W
SCER001890	MRP1	YDR347W
SCER001892	YKR078W
SCER001893	SPC19	YDR201W
SCER001895	AAT2	YLR027C
SCER001896	RIM20	YOR275C
SCER001897	BET5	YML077W
SCER001898	GUS1	YGL245W
SCER001899	MED6	YHR058C
SCER001900	SEC23	YPR181C
SCER001903	PHO88	YBR106W
SCER001904	ARG4	YHR018C
SCER001905	YPL197C
SCER001906	NPL4	YBR170C
SCER001907	UBP15	YMR304W
SCER001908	YDL211C
SCER001909	ATP4	YPL078C
SCER001911	CSI2	YOL007C
SCER001912	HPT1	YDR399W
SCER001913	YLR064W
SCER001914	PRS1	YKL181W
SCER001916	TDH3	YGR192C
SCER001917	RIM8	YGL045W
SCER001918	MDH3	YDL078C
SCER001919	NOP12	YOL041C
SCER001920	YMR226C
SCER001921	RPN10	YHR200W
SCER001922	AGE1	YDR524C
SCER001926	YGR270W	YTA7
SCER001927	YLH47	YPR125W
SCER001928	GLY1	YEL046C
SCER001929	RPR2	YIR015W
SCER001930	LSB1	YGR136W
SCER001931	RPL20A	YMR242C
SCER001933	COQ4	YDR204W
SCER001934	BEM4	YPL161C
SCER001935	NDE1	YMR145C
SCER001937	GPI13	YLL031C
SCER001938	PRO1	YDR300C
SCER001939	CDC42	YLR229C
SCER001940	RPN13	YLR421C
SCER001941	DAN4	YJR151C
SCER001943	PNG1	YPL096W
SCER001944	YMD8	YML038C
SCER001945	IML2	YJL082W
SCER001946	YIA6	YIL006W
SCER001947	ART10	YLR392C
SCER001948	PRP38	YGR075C
SCER001949	MRPL37	YBR268W
SCER001950	OMS1	YDR316W
SCER001951	PDR18	YNR070W
SCER001952	VPS51	YKR020W
SCER001956	DYS1	YHR068W
SCER001959	AIM14	YGL160W
SCER001960	YGR042W
SCER001961	CYM1	YDR430C
SCER001962	GPH1	YPR160W
SCER001963	PAC2	YER007W
SCER001964	RRP46	YGR095C
SCER001966	RIM15	YFL033C
SCER001967	NUR1	YDL089W
SCER001968	SPS2	YDR522C
SCER001970	NPR2	YEL062W
SCER001971	ETR1	YBR026C
SCER001972	YLR143W
SCER001973	STO1	YMR125W
SCER001974	YLR126C
SCER001975	MAD1	YGL086W
SCER001976	NRK1	YNL129W
SCER001977	RPT6	YGL048C
SCER001978	MAM1	YER106W
SCER001981	PUS6	YGR169C
SCER001983	Q0010
SCER001984	YMR074C
SCER001986	YDR341C
SCER001988	TMA23	YMR269W
SCER001989	YJR112W-A
SCER001990	YHR138C
SCER001992	GAT1	YFL021W
SCER001993	POC4	YPL144W
SCER001994	RPS18B	YML026C
SCER001995	MAK10	YEL053C
SCER001996	OPI1	YHL020C
SCER001997	VOA1	YGR106C
SCER002000	CMC4	YMR194C-B
SCER002001	SST2	YLR452C
SCER002002	TAF4	YMR005W
SCER002004	NMD4	YLR363C
SCER002005	YIL023C	YKE4
SCER002006	SNF4	YGL115W
SCER002007	MRPL31	YKL138C
SCER002008	YOL109W	ZEO1
SCER002009	ERP6	YGL002W
SCER002010	RPL20B	YOR312C
SCER002011	YLR179C
SCER002012	ELA1	YNL230C
SCER002013	WSC4	YHL028W
SCER002014	YCR015C
SCER002015	ARR1	YPR199C
SCER002016	TGL3	YMR313C
SCER002017	DCR2	YLR361C
SCER002018	SLM4	YBR077C
SCER002019	MUM3	YOR298W
SCER002020	ARO10	YDR380W
SCER002022	OST5	YGL226C-A
SCER002023	YDL177C
SCER002024	PHM7	YOL084W
SCER002025	MEF1	YLR069C
SCER002026	MAK21	YDR060W
SCER002028	YGR149W
SCER002029	LEA1	YPL213W
SCER002030	TPK2	YPL203W
SCER002031	SDH2	YLL041C
SCER002033	LSM2	YBL026W
SCER002035	YNR021W
SCER002036	TWF1	YGR080W
SCER002037	YBL055C
SCER002038	MSI1	YBR195C
SCER002039	HMRA2	YCR096C
SCER002040	YIL172C
SCER002041	YPL191C
SCER002042	SEC59	YMR013C
SCER002043	PPT2	YPL148C
SCER002044	YFL038C	YPT1
SCER002045	YPL088W
SCER002046	HSP82	YPL240C
SCER002047	PRM2	YIL037C
SCER002048	TIP20	YGL145W
SCER002050	HRB1	YNL004W
SCER002051	ARO7	YPR060C
SCER002052	EAF5	YEL018W
SCER002053	YEL043W
SCER002054	RRP4	YHR069C
SCER002055	CWC24	YLR323C
SCER002056	NUP49	YGL172W
SCER002057	KTR6	YPL053C
SCER002058	LIA1	YJR070C
SCER002060	CCT4	YDL143W
SCER002061	RKM4	YDR257C
SCER002062	YKL162C
SCER002063	RIM101	YHL027W
SCER002065	HAS1	YMR290C
SCER002066	YGR296C-A
SCER002067	GPM2	YDL021W
SCER002068	PPN1	YDR452W
SCER002069	NIP7	YPL211W
SCER002070	YBR074W
SCER002071	CDC19	YAL038W
SCER002072	KTI11	YBL071W-A
SCER002073	MRPL3	YMR024W
SCER002074	YOL047C
SCER002075	ERP3	YDL018C
SCER002076	SMD3	YLR147C
SCER002077	SNP1	YIL061C
SCER002078	ERV25	YML012W
SCER002079	IKI1	YHR187W
SCER002080	COX2	Q0250
SCER002081	CYS4	YGR155W
SCER002082	ASP3-1	YLR155C
SCER002083	TIS11	YLR136C
SCER002085	TSR1	YDL060W
SCER002086	MMS22	YLR320W
SCER002087	RPS24B	YIL069C
SCER002088	PPE1	YHR075C
SCER002089	KTR7	YIL085C
SCER002090	GCN1	YGL195W
SCER002091	LCB2	YDR062W
SCER002092	MCH4	YOL119C
SCER002093	ADO1	YJR105W
SCER002094	PCL1	YNL289W
SCER002095	SPT2	YER161C
SCER002096	MRPS12	YNR036C
SCER002097	SEO1	YAL067C
SCER002098	RKR1	YMR247C
SCER002100	MRPL49	YJL096W
SCER002101	YMR111C
SCER002102	MEC1	YBR136W
SCER002103	MPE1	YKL059C
SCER002105	YMR090W
SCER002106	YNR061C
SCER002107	NUP57	YGR119C
SCER002108	YGR235C
SCER002110	RCY1	YJL204C
SCER002111	SLO1	YER180C-A
SCER002113	TRX2	YGR209C
SCER002115	YCK2	YNL154C
SCER002116	YDL012C
SCER002117	PRX1	YBL064C
SCER002118	INH1	YDL181W
SCER002120	REC114	YMR133W
SCER002121	MAE1	YKL029C
SCER002122	ISR1	YPR106W
SCER002123	BDP1	YNL039W
SCER002124	ATG9	YDL149W
SCER002125	ADK2	YER170W
SCER002126	GAL3	YDR009W
SCER002127	MRPL27	YBR282W
SCER002128	HGH1	YGR187C
SCER002129	NSE1	YLR007W
SCER002130	KAR9	YPL269W
SCER002131	BI2	Q0110
SCER002132	PRP22	YER013W
SCER002133	FCY21	YER060W
SCER002134	TRS120	YDR407C
SCER002135	ARO9	YHR137W
SCER002137	LEU1	YGL009C
SCER002138	PEF1	YGR058W
SCER002139	PAU15	YIR041W
SCER002140	URM1	YIL008W
SCER002141	RIM2	YBR192W
SCER002142	BIG1	YHR101C
SCER002143	RNH202	YDR279W
SCER002144	ALK2	YBL009W
SCER002145	SMB1	YER029C
SCER002146	YLR243W
SCER002147	RRT8	YOL048C
SCER002148	RRN7	YJL025W
SCER002149	RPN9	YDR427W
SCER002150	TRS23	YDR246W
SCER002151	SKG3	YLR187W
SCER002152	FMP10	YER182W
SCER002153	DIA3	YDL024C
SCER002154	PSO2	YMR137C
SCER002155	RIA1	YNL163C
SCER002156	MTF1	YMR228W
SCER002157	SPT20	YOL148C
SCER002158	HAM1	YJR069C
SCER002159	DFM1	YDR411C
SCER002161	RNR3	YIL066C
SCER002162	NOP2	YNL061W
SCER002163	GIC2	YDR309C
SCER002164	RAD51	YER095W
SCER002165	CTR86	YCR054C
SCER002166	LCD1	YDR499W
SCER002167	TIF2	YJL138C
SCER002168	MRPL8	YJL063C
SCER002169	ECM9	YKR004C
SCER002171	IES5	YER092W
SCER002172	VIP1	YLR410W
SCER002173	RIM13	YMR154C
SCER002174	FES1	YBR101C
SCER002175	YDR544C
SCER002176	PKP1	YIL042C
SCER002177	SIN3	YOL004W
SCER002178	YHR112C
SCER002179	CGR1	YGL029W
SCER002181	YGR160W
SCER002182	CBF1	YJR060W
SCER002183	GPI19	YDR437W
SCER002184	SPO11	YHL022C
SCER002185	YGR017W
SCER002186	SAE2	YGL175C
SCER002187	AYR1	YIL124W
SCER002188	STT4	YLR305C
SCER002190	YGR234W	YHB1
SCER002191	YCP4	YCR004C
SCER002193	TFA1	YKL028W
SCER002194	VPS4	YPR173C
SCER002195	SWC3	YAL011W
SCER002196	RRP9	YPR137W
SCER002197	PRM10	YJL108C
SCER002198	VMA10	YHR039C-A
SCER002199	FAR10	YLR238W
SCER002200	RPL9B	YNL067W
SCER002201	NPP2	YEL016C
SCER002202	YEL020C
SCER002203	YEH2	YLR020C
SCER002204	LPE10	YPL060W
SCER002205	AIM10	YER087W
SCER002206	YIL156W-B
SCER002207	YOL087C
SCER002208	YNL304W	YPT11
SCER002209	RSC30	YHR056C
SCER002210	YNL092W
SCER002211	YJR110W	YMR1
SCER002212	TTI1	YKL033W
SCER002213	RRD2	YPL152W
SCER002214	MAG2	YLR427W
SCER002216	YLR049C
SCER002217	OLA1	YBR025C
SCER002218	TAD1	YGL243W
SCER002219	YNL208W
SCER002220	HIS1	YER055C
SCER002221	RRP3	YHR065C
SCER002222	RPS5	YJR123W
SCER002223	MRP20	YDR405W
SCER002224	TEP1	YNL128W
SCER002225	RAD54	YGL163C
SCER002227	RIM11	YMR139W
SCER002229	PBS2	YJL128C
SCER002230	TIM22	YDL217C
SCER002231	MPP10	YJR002W
SCER002233	SEC62	YPL094C
SCER002234	FAR1	YJL157C
SCER002235	SCS2	YER120W
SCER002237	SPT16	YGL207W
SCER002238	EMI2	YDR516C
SCER002239	NKP2	YLR315W
SCER002240	SSE1	YPL106C
SCER002241	KEG1	YFR042W
SCER002242	HAP1	YLR256W
SCER002243	QCR2	YPR191W
SCER002244	YJR029W
SCER002245	YHM2	YMR241W
SCER002247	MDM32	YOR147W
SCER002248	RPL39	YJL189W
SCER002250	SAE3	YHR079C-A
SCER002251	RGD1	YBR260C
SCER002252	VPS33	YLR396C
SCER002254	RSM19	YNR037C
SCER002255	SRP68	YPL243W
SCER002256	YDL109C
SCER002257	GAL7	YBR018C
SCER002258	SEC39	YLR440C
SCER002259	COS7	YDL248W
SCER002260	YCR043C
SCER002261	YBR054W	YRO2
SCER002262	MDL2	YPL270W
SCER002263	IBD2	YNL164C
SCER002264	GCD10	YNL062C
SCER002265	URA5	YML106W
SCER002267	LIP1	YMR298W
SCER002270	MSN2	YMR037C
SCER002271	VPS29	YHR012W
SCER002272	YJU3	YKL094W
SCER002273	MSA1	YOR066W
SCER002274	ITR1	YDR497C
SCER002275	RPS22B	YLR367W
SCER002276	AFI1	YOR129C
SCER002277	PAU20	YOL161C
SCER002279	HMS2	YJR147W
SCER002280	SIZ1	YDR409W
SCER002281	RSM10	YDR041W
SCER002282	SCS7	YMR272C
SCER002283	NUP192	YJL039C
SCER002284	LTV1	YKL143W
SCER002285	YDR307W
SCER002286	RPP1A	YDL081C
SCER002288	FAF1	YIL019W
SCER002289	YIL082W-A
SCER002290	UBA2	YDR390C
SCER002291	COG6	YNL041C
SCER002292	TRM8	YDL201W
SCER002293	TAP42	YMR028W
SCER002294	YNL200C
SCER002296	ALD5	YER073W
SCER002297	THI4	YGR144W
SCER002298	YEA6	YEL006W
SCER002300	SUI2	YJR007W
SCER002301	YBR053C
SCER002302	KEX2	YNL238W
SCER002303	SOL2	YCR073W-A
SCER002306	FLO5	YHR211W
SCER002307	PAC1	YOR269W
SCER002308	YML039W
SCER002309	GTT2	YLL060C
SCER002310	RPL37B	YDR500C
SCER002311	SVS1	YPL163C
SCER002313	SFI1	YLL003W
SCER002316	YMR258C
SCER002317	PGA3	YML125C
SCER002318	POB3	YML069W
SCER002319	YOL057W
SCER002320	RPT1	YKL145W
SCER002322	MET10	YFR030W
SCER002324	MCM10	YIL150C
SCER002325	CDC48	YDL126C
SCER002326	PTC1	YDL006W
SCER002328	CSI1	YMR025W
SCER002329	YGR287C
SCER002330	HER1	YOR227W
SCER002331	YDL233W
SCER002332	YCL057C-A
SCER002333	PRE10	YOR362C
SCER002334	YNL266W
SCER002335	DSK2	YMR276W
SCER002336	RFC1	YOR217W
SCER002337	ADE6	YGR061C
SCER002338	REB1	YBR049C
SCER002339	TUB3	YML124C
SCER002340	RBD2	YPL246C
SCER002341	DLD2	YDL178W
SCER002342	YOR111W
SCER002344	YLR152C
SCER002345	ATG23	YLR431C
SCER002346	SNZ1	YMR096W
SCER002347	NAR1	YNL240C
SCER002348	RAM2	YKL019W
SCER002349	YGR168C
SCER002350	RPS25A	YGR027C
SCER002351	RMR1	YGL250W
SCER002352	UBX6	YJL048C
SCER002353	COB	Q0105
SCER002354	SPF1	YEL031W
SCER002355	RPN5	YDL147W
SCER002356	TRK1	YJL129C
SCER002358	DPH2	YKL191W
SCER002359	DAD4	YDR320C-A
SCER002360	SGA1	YIL099W
SCER002361	MCM22	YJR135C
SCER002362	EXO84	YBR102C
SCER002363	YGR161C-C
SCER002364	GAT4	YIR013C
SCER002365	MKC7	YDR144C
SCER002366	LYS12	YIL094C
SCER002367	YIL002W-A
SCER002368	HOF1	YMR032W
SCER002369	AIM2	YAL049C
SCER002370	PEX25	YPL112C
SCER002372	CTF18	YMR078C
SCER002373	EXO70	YJL085W
SCER002374	STE6	YKL209C
SCER002375	PMU1	YKL128C
SCER002376	YMR010W
SCER002377	MED8	YBR193C
SCER002378	YCR023C
SCER002379	YAP3	YHL009C
SCER002380	YDL086W
SCER002381	MRM1	YOR201C
SCER002382	YPR109W
SCER002383	NOT3	YIL038C
SCER002384	NTH1	YDR001C
SCER002385	GIP3	YPL137C
SCER002386	YML082W
SCER002387	SYS1	YJL004C
SCER002389	NSL1	YPL233W
SCER002391	RDL2	YOR286W
SCER002393	YNL010W
SCER002394	AIM19	YIL087C
SCER002395	YJL070C
SCER002396	SKG1	YKR100C
SCER002397	RPS29A	YLR388W
SCER002398	TPM1	YNL079C
SCER002401	GRE3	YHR104W
SCER002402	DRS1	YLL008W
SCER002403	CAR1	YPL111W
SCER002405	YFL067W
SCER002406	AMN1	YBR158W
SCER002407	RRT6	YGL146C
SCER002408	SAH1	YER043C
SCER002410	SMP1	YBR182C
SCER002412	STV1	YMR054W
SCER002413	YPR015C
SCER002414	CHO1	YER026C
SCER002415	AKR1	YDR264C
SCER002417	PEP5	YMR231W
SCER002418	SCM3	YDL139C
SCER002419	MRPL51	YPR100W
SCER002421	YAP7	YOL028C
SCER002422	DBR1	YKL149C
SCER002423	ABZ1	YNR033W
SCER002424	ROX3	YBL093C
SCER002426	AXL1	YPR122W
SCER002427	MDM12	YOL009C
SCER002429	DSE1	YER124C
SCER002431	PUP2	YGR253C
SCER002433	ENB1	YOL158C
SCER002434	PST1	YDR055W
SCER002435	SGS1	YMR190C
SCER002436	TMA17	YDL110C
SCER002437	SWT21	YNL187W
SCER002438	GOR1	YNL274C
SCER002439	RSB1	YOR049C
SCER002441	YMR027W
SCER002442	PRE9	YGR135W
SCER002443	AGE2	YIL044C
SCER002444	CPR7	YJR032W
SCER002445	YPL257W-B
SCER002447	RAD30	YDR419W
SCER002448	IPP1	YBR011C
SCER002449	ALG1	YBR110W
SCER002451	NNF2	YGR089W
SCER002452	TIR4	YOR009W
SCER002453	IRC20	YLR247C
SCER002455	YDR266C
SCER002457	EMI1	YDR512C
SCER002458	RKM1	YPL208W
SCER002459	HMG2	YLR450W
SCER002460	GAL80	YML051W
SCER002461	HSH49	YOR319W
SCER002462	BUD3	YCL014W
SCER002463	YGL117W
SCER002465	ROM2	YLR371W
SCER002466	LHP1	YDL051W
SCER002468	VPS13	YLL040C
SCER002469	YKR070W
SCER002470	LRP1	YHR081W
SCER002471	PSF2	YJL072C
SCER002472	YDR090C
SCER002473	CKA2	YOR061W
SCER002475	ENA5	YDR038C
SCER002476	CLN2	YPL256C
SCER002477	ENA1	YDR040C
SCER002478	YNL024C
SCER002479	GYP1	YOR070C
SCER002480	REE1	YJL217W
SCER002481	YLL066W-B
SCER002482	SPC105	YGL093W
SCER002483	AFG2	YLR397C
SCER002484	SPS1	YDR523C
SCER002485	YHL017W
SCER002486	MTC2	YKL098W
SCER002487	SAT4	YCR008W
SCER002488	DED1	YOR204W
SCER002490	MBF1	YOR298C-A
SCER002491	GPD2	YOL059W
SCER002492	CLP1	YOR250C
SCER002493	CLD1	YGR110W
SCER002494	MUP3	YHL036W
SCER002495	SEY1	YOR165W
SCER002496	EMC2	YJR088C
SCER002497	POL4	YCR014C
SCER002498	SEC61	YLR378C
SCER002499	YHR020W
SCER002500	RNA1	YMR235C
SCER002501	LSG1	YGL099W
SCER002502	SEC17	YBL050W
SCER002503	YJR039W
SCER002505	RPA34	YJL148W
SCER002507	MRPL19	YNL185C
SCER002508	CDC26	YFR036W
SCER002509	UBX4	YMR067C
SCER002510	ALO1	YML086C
SCER002511	DAD1	YDR016C
SCER002512	MLH1	YMR167W
SCER002513	COX18	YGR062C
SCER002514	PFY1	YOR122C
SCER002515	SDP1	YIL113W
SCER002516	YNL234W
SCER002518	ERD1	YDR414C
SCER002519	RSA4	YCR072C
SCER002520	PTR2	YKR093W
SCER002521	HXT7	YDR342C
SCER002522	TEF2	YBR118W
SCER002523	CRH1	YGR189C
SCER002524	VPS16	YPL045W
SCER002525	TMN3	YER113C
SCER002526	YMR050C
SCER002527	RPL27B	YDR471W
SCER002528	CSM1	YCR086W
SCER002529	RDR1	YOR380W
SCER002530	OTU1	YFL044C
SCER002531	MSC7	YHR039C
SCER002532	ISW1	YBR245C
SCER002533	FAA3	YIL009W
SCER002534	MCM21	YDR318W
SCER002536	SNF7	YLR025W
SCER002537	GDS1	YOR355W
SCER002538	RAD55	YDR076W
SCER002539	DIP5	YPL265W
SCER002541	IRC7	YFR055W
SCER002542	VCX1	YDL128W
SCER002544	YHR090C	YNG2
SCER002545	AHA1	YDR214W
SCER002547	JID1	YPR061C
SCER002548	FOL2	YGR267C
SCER002549	MSH2	YOL090W
SCER002550	TYS1	YGR185C
SCER002554	AIM32	YML050W
SCER002556	YDR034W-B
SCER002557	NIS1	YNL078W
SCER002558	MRPS8	YMR158W
SCER002560	YKR018C
SCER002561	YOR262W
SCER002562	UGO1	YDR470C
SCER002563	COS3	YML132W
SCER002564	VTC2	YFL004W
SCER002565	YHR016C	YSC84
SCER002566	MRP10	YDL045W-A
SCER002567	RFC3	YNL290W
SCER002568	JLP2	YMR132C
SCER002569	YBR012W-A
SCER002570	GGA1	YDR358W
SCER002571	HHT1	YBR010W
SCER002572	YGL085W
SCER002573	MTL1	YGR023W
SCER002574	ERG6	YML008C
SCER002575	TGL4	YKR089C
SCER002576	ENT2	YLR206W
SCER002580	SNF11	YDR073W
SCER002581	DCI1	YOR180C
SCER002582	DAP1	YPL170W
SCER002583	FLC3	YGL139W
SCER002584	YLR287C
SCER002585	HIS7	YBR248C
SCER002587	YAL044W-A
SCER002588	YGL140C
SCER002590	RNR4	YGR180C
SCER002591	CTF19	YPL018W
SCER002592	PLP1	YDR183W
SCER002593	PET100	YDR079W
SCER002595	YPL229W
SCER002596	SHO1	YER118C
SCER002597	MSC2	YDR205W
SCER002599	UBP13	YBL067C
SCER002600	RPL42A	YNL162W
SCER002601	RPC25	YKL144C
SCER002602	YOR093C
SCER002603	YNL284C-B
SCER002604	YGR038C-A
SCER002605	YCT1	YLL055W
SCER002606	GAS2	YLR343W
SCER002607	AEP1	YMR064W
SCER002608	PDX1	YGR193C
SCER002609	VPS71	YML041C
SCER002611	TIF11	YMR260C
SCER002612	HSL1	YKL101W
SCER002613	YOR060C
SCER002614	YMR321C
SCER002615	YJR015W
SCER002616	KSH1	YNL024C-A
SCER002619	UPS3	YDR185C
SCER002620	UGA3	YDL170W
SCER002621	CTF8	YHR191C
SCER002622	CAX4	YGR036C
SCER002623	TCB3	YML072C
SCER002624	RAD53	YPL153C
SCER002625	SRX1	YKL086W
SCER002626	SSH1	YBR283C
SCER002627	MTC3	YGL226W
SCER002628	RPS18A	YDR450W
SCER002629	FYV8	YGR196C
SCER002631	ATP10	YLR393W
SCER002632	RPD3	YNL330C
SCER002633	PTH1	YHR189W
SCER002634	GRX2	YDR513W
SCER002635	YJR030C
SCER002636	PSD2	YGR170W
SCER002637	SPE3	YPR069C
SCER002639	TRM7	YBR061C
SCER002640	YDJ1	YNL064C
SCER002641	TIR2	YOR010C
SCER002642	SNF8	YPL002C
SCER002643	RPS8B	YER102W
SCER002644	RPL27A	YHR010W
SCER002645	BFA1	YJR053W
SCER002646	MUD2	YKL074C
SCER002647	RBG1	YAL036C
SCER002648	YGR126W
SCER002649	YKR023W
SCER002650	RRP14	YKL082C
SCER002651	YGL010W
SCER002652	NVJ1	YHR195W
SCER002653	CDH1	YGL003C
SCER002654	YGR237C
SCER002655	FKH1	YIL131C
SCER002656	INM2	YDR287W
SCER002658	DBF20	YPR111W
SCER002659	MIC17	YMR002W
SCER002660	KIN1	YDR122W
SCER002661	YOR296W
SCER002662	SRO77	YBL106C
SCER002664	SHE4	YOR035C
SCER002665	VPS64	YDR200C
SCER002666	RRT14	YIL127C
SCER002667	PRS4	YBL068W
SCER002668	YIR042C
SCER002669	RTC5	YOR118W
SCER002670	GPI12	YMR281W
SCER002671	SEC8	YPR055W
SCER002672	GAL10	YBR019C
SCER002674	ABP140	YOR239W
SCER002675	NTH2	YBR001C
SCER002676	TRE2	YOR256C
SCER002677	RTR1	YER139C
SCER002678	CDC28	YBR160W
SCER002679	NAS6	YGR232W
SCER002681	PLB2	YMR006C
SCER002682	SSZ1	YHR064C
SCER002684	PAP1	YKR002W
SCER002685	RPB2	YOR151C
SCER002686	VPS30	YPL120W
SCER002687	AIM39	YOL053W
SCER002688	CCL1	YPR025C
SCER002689	PAU18	YLL064C
SCER002690	TVP38	YKR088C
SCER002691	HRP1	YOL123W
SCER002692	PAN2	YGL094C
SCER002693	YLR121C	YPS3
SCER002695	PDC2	YDR081C
SCER002696	PGK1	YCR012W
SCER002697	UIP5	YKR044W
SCER002698	ADE12	YNL220W
SCER002699	SAY1	YGR263C
SCER002700	MNN5	YJL186W
SCER002701	YIL024C
SCER002702	MED1	YPR070W
SCER002703	CSN12	YJR084W
SCER002704	RSM18	YER050C
SCER002705	PSR2	YLR019W
SCER002706	YMR087W
SCER002707	DOS2	YDR068W
SCER002708	SPR3	YGR059W
SCER002710	PET309	YLR067C
SCER002712	VMA5	YKL080W
SCER002713	TMA108	YIL137C
SCER002714	SSA3	YBL075C
SCER002715	RAI1	YGL246C
SCER002717	GGA2	YHR108W
SCER002718	UTP14	YML093W
SCER002719	DYN3	YMR299C
SCER002720	YNL146W
SCER002721	ISN1	YOR155C
SCER002722	MRF1	YGL143C
SCER002723	LAP3	YNL239W
SCER002724	COX19	YLL018C-A
SCER002725	YNR073C
SCER002726	BCK1	YJL095W
SCER002727	CYK3	YDL117W
SCER002728	EFG1	YGR271C-A
SCER002730	YOL075C
SCER002731	GPM3	YOL056W
SCER002732	YML053C
SCER002734	TIM44	YIL022W
SCER002735	YBL005W-A
SCER002736	IRC21	YMR073C
SCER002737	HTB1	YDR224C
SCER002739	RAD3	YER171W
SCER002740	GRX6	YDL010W
SCER002741	AAH1	YNL141W
SCER002742	ARP10	YDR106W
SCER002743	YHR078W
SCER002744	CCC2	YDR270W
SCER002745	OCA6	YDR067C
SCER002746	IRR1	YIL026C
SCER002747	NUP1	YOR098C
SCER002748	SEC9	YGR009C
SCER002749	MRPL32	YCR003W
SCER002752	PSP2	YML017W
SCER002753	NAB2	YGL122C
SCER002754	VAC8	YEL013W
SCER002755	ECM16	YMR128W
SCER002756	SEC22	YLR268W
SCER002757	YER160C
SCER002758	POL5	YEL055C
SCER002760	KAR5	YMR065W
SCER002762	ALD3	YMR169C
SCER002763	SEC6	YIL068C
SCER002765	REH1	YLR387C
SCER002766	DPM1	YPR183W
SCER002767	YGR012W
SCER002769	BUD2	YKL092C
SCER002770	YNL095C
SCER002771	DSF2	YBR007C
SCER002772	NTG1	YAL015C
SCER002773	HXK2	YGL253W
SCER002775	RTN1	YDR233C
SCER002776	MDM20	YOL076W
SCER002777	LIP5	YOR196C
SCER002778	UTR2	YEL040W
SCER002779	YCR075W-A
SCER002780	RAD50	YNL250W
SCER002781	YMR252C
SCER002782	RPS24A	YER074W
SCER002784	MVB12	YGR206W
SCER002785	MRPL15	YLR312W-A
SCER002786	IME2	YJL106W
SCER002787	HYM1	YKL189W
SCER002788	YER152C
SCER002789	MXR2	YCL033C
SCER002790	PRP18	YGR006W
SCER002792	RRT12	YCR045C
SCER002793	GAA1	YLR088W
SCER002795	YPL041C
SCER002796	PIR3	YKL163W
SCER002797	PTC6	YCR079W
SCER002798	MRPS18	YNL306W
SCER002799	NCE102	YPR149W
SCER002800	YLR040C
SCER002801	HMT1	YBR034C
SCER002802	MF(ALPHA)1	YPL187W
SCER002803	SLT2	YHR030C
SCER002804	ATO3	YDR384C
SCER002806	FAR3	YMR052W
SCER002807	RPS14A	YCR031C
SCER002808	ASN2	YGR124W
SCER002809	SIM1	YIL123W
SCER002810	ATG27	YJL178C
SCER002811	DDP1	YOR163W
SCER002812	YOR051C
SCER002813	YLR352W
SCER002814	WSC3	YOL105C
SCER002815	YHR214C-B
SCER002816	YKL018C-A
SCER002820	MRD1	YPR112C
SCER002821	DBP6	YNR038W
SCER002822	ARF1	YDL192W
SCER002825	YPR157W
SCER002826	SEC24	YIL109C
SCER002827	MNT2	YGL257C
SCER002829	PRS2	YER099C
SCER002830	YDR316W-B
SCER002831	YGR161C-D
SCER002832	MAL32	YBR299W
SCER002833	IPI3	YNL182C
SCER002834	CAT2	YML042W
SCER002835	TIF3	YPR163C
SCER002836	RLP24	YLR009W
SCER002837	RSR1	YGR152C
SCER002838	SEC7	YDR170C
SCER002839	YDL124W
SCER002840	MSW1	YDR268W
SCER002841	TPM2	YIL138C
SCER002842	MET6	YER091C
SCER002843	MET22	YOL064C
SCER002844	IGO2	YHR132W-A
SCER002845	SHR5	YOL110W
SCER002846	POM152	YMR129W
SCER002847	ACS2	YLR153C
SCER002848	YGK3	YOL128C
SCER002850	YJL016W
SCER002851	BUD20	YLR074C
SCER002853	OST3	YOR085W
SCER002854	RPS22A	YJL190C
SCER002855	HRR25	YPL204W
SCER002857	SME1	YOR159C
SCER002858	VTC1	YER072W
SCER002859	ATP16	YDL004W
SCER002860	MSB1	YOR188W
SCER002861	TPK1	YJL164C
SCER002862	DID4	YKL002W
SCER002863	CPT1	YNL130C
SCER002864	UBC6	YER100W
SCER002865	PCF11	YDR228C
SCER002866	HFD1	YMR110C
SCER002867	EMP47	YFL048C
SCER002868	ENP1	YBR247C
SCER002869	ERR3	YMR323W
SCER002870	YPR117W
SCER002871	SWD2	YKL018W
SCER002872	UBR2	YLR024C
SCER002873	GCN3	YKR026C
SCER002874	NST1	YNL091W
SCER002875	SSA2	YLL024C
SCER002876	STE7	YDL159W
SCER002878	KAP95	YLR347C
SCER002879	SAC3	YDR159W
SCER002880	NTO1	YPR031W
SCER002881	COX4	YGL187C
SCER002882	GLO4	YOR040W
SCER002883	PEP7	YDR323C
SCER002884	SFC1	YJR095W
SCER002885	VPS72	YDR485C
SCER002886	KTR5	YNL029C
SCER002887	TAT2	YOL020W
SCER002889	MAD3	YJL013C
SCER002890	EAF7	YNL136W
SCER002891	JLP1	YLL057C
SCER002892	YER064C
SCER002893	PTH2	YBL057C
SCER002894	USO1	YDL058W
SCER002896	RPL23A	YBL087C
SCER002897	CEG1	YGL130W
SCER002898	PCA1	YBR295W
SCER002899	IMP2	YMR035W
SCER002900	PRP16	YKR086W
SCER002901	CTI6	YPL181W
SCER002902	UFE1	YOR075W
SCER002905	ATG16	YMR159C
SCER002906	MGM1	YOR211C
SCER002907	GUP1	YGL084C
SCER002908	LOT5	YKL183W
SCER002909	YDR541C
SCER002910	YPL245W
SCER002911	RPS23A	YGR118W
SCER002912	XRS2	YDR369C
SCER002914	GSH2	YOL049W
SCER002916	VPS55	YJR044C
SCER002917	VBA1	YMR088C
SCER002918	PPZ2	YDR436W
SCER002919	CAB2	YIL083C
SCER002920	YDR381C-A
SCER002922	NSG1	YHR133C
SCER002923	UBP2	YOR124C
SCER002924	ECM8	YBR076W
SCER002925	UBC9	YDL064W
SCER002927	GSM1	YJL103C
SCER002928	THG1	YGR024C
SCER002929	ARO1	YDR127W
SCER002930	SLN1	YIL147C
SCER002931	VPS9	YML097C
SCER002932	COG5	YNL051W
SCER002934	MTG1	YMR097C
SCER002935	ARP5	YNL059C
SCER002936	RSC58	YLR033W
SCER002937	RAV1	YJR033C
SCER002938	YMR253C
SCER002941	YGL249W	ZIP2
SCER002942	ARN1	YHL040C
SCER002943	IZH3	YLR023C
SCER002944	YFL040W
SCER002945	BNA4	YBL098W
SCER002946	TDH2	YJR009C
SCER002947	AOS1	YPR180W
SCER002948	RPL24B	YGR148C
SCER002949	ELO1	YJL196C
SCER002950	YHR105W	YPT35
SCER002951	INP1	YMR204C
SCER002952	THR4	YCR053W
SCER002953	ARP6	YLR085C
SCER002954	DOA4	YDR069C
SCER002955	BRE1	YDL074C
SCER002956	BZZ1	YHR114W
SCER002957	YLR137W
SCER002958	REV1	YOR346W
SCER002959	RPA135	YPR010C
SCER002960	MTM1	YGR257C
SCER002961	RFM1	YOR279C
SCER002962	UBC12	YLR306W
SCER002964	MDV1	YJL112W
SCER002965	CSG2	YBR036C
SCER002966	SKI2	YLR398C
SCER002967	GEA2	YEL022W
SCER002968	IMH1	YLR309C
SCER002969	SSU1	YPL092W
SCER002970	YDR282C
SCER002972	YLR446W
SCER002973	ALG5	YPL227C
SCER002974	YGR273C
SCER002975	ADD37	YMR184W
SCER002976	YBL081W
SCER002977	ASP3-4	YLR160C
SCER002979	MDM31	YHR194W
SCER002980	YJR142W
SCER002981	CWH41	YGL027C
SCER002982	ATG17	YLR423C
SCER002984	MRPL33	YMR286W
SCER002985	PUS9	YDL036C
SCER002986	MET8	YBR213W
SCER002987	PUT2	YHR037W
SCER002989	REX3	YLR107W
SCER002990	PET494	YNR045W
SCER002992	ABF2	YMR072W
SCER002994	DNF1	YER166W
SCER002997	GIR2	YDR152W
SCER002999	ADR1	YDR216W
SCER003000	AHC2	YCR082W
SCER003001	THO1	YER063W
SCER003002	YHR045W
SCER003003	CAT8	YMR280C
SCER003004	RHO2	YNL090W
SCER003005	MIP1	YOR330C
SCER003006	UBP16	YPL072W
SCER003007	SRL3	YKR091W
SCER003008	YAH1	YPL252C
SCER003010	SFB2	YNL049C
SCER003011	YDL073W
SCER003012	YNL108C
SCER003013	GDA1	YEL042W
SCER003014	MDH1	YKL085W
SCER003016	MSC3	YLR219W
SCER003017	UBC4	YBR082C
SCER003018	KEM1	YGL173C
SCER003019	SRV2	YNL138W
SCER003021	ILV5	YLR355C
SCER003022	RIC1	YLR039C
SCER003023	GUT1	YHL032C
SCER003024	HOS4	YIL112W
SCER003025	LEU5	YHR002W
SCER003026	MET31	YPL038W
SCER003027	YJR085C
SCER003028	OXR1	YPL196W
SCER003030	CSH1	YBR161W
SCER003031	BPH1	YCR032W
SCER003032	CRM1	YGR218W
SCER003034	RPL33B	YOR234C
SCER003035	RMT2	YDR465C
SCER003036	YIL169C
SCER003038	HIS4	YCL030C
SCER003039	RAD16	YBR114W
SCER003040	ECI1	YLR284C
SCER003041	PET127	YOR017W
SCER003043	CTS2	YDR371W
SCER003045	YBR162W-A	YSY6
SCER003046	PRK1	YIL095W
SCER003047	ERR2	YPL281C
SCER003048	NUP157	YER105C
SCER003049	YDR210W-A
SCER003050	AIM24	YJR080C
SCER003051	YIL055C
SCER003052	HXT16	YJR158W
SCER003053	GAL2	YLR081W
SCER003054	RPO41	YFL036W
SCER003057	APE2	YKL157W
SCER003059	RAD27	YKL113C
SCER003060	HEM14	YER014W
SCER003062	TRM3	YDL112W
SCER003063	MMS1	YPR164W
SCER003065	YER158C
SCER003066	PAU12	YGR294W
SCER003067	SRP1	YNL189W
SCER003068	PRY1	YJL079C
SCER003069	TPA1	YER049W
SCER003072	YDR179W-A
SCER003073	SAF1	YBR280C
SCER003074	YJL171C
SCER003075	SSQ1	YLR369W
SCER003077	GTS1	YGL181W
SCER003079	BCD1	YHR040W
SCER003080	FLO10	YKR102W
SCER003081	KIN2	YLR096W
SCER003083	JIP4	YDR475C
SCER003084	RRN9	YMR270C
SCER003085	PRB1	YEL060C
SCER003086	YJR023C
SCER003087	LRG1	YDL240W
SCER003088	GCS1	YDL226C
SCER003089	RPT3	YDR394W
SCER003090	YER128W
SCER003091	UTP4	YDR324C
SCER003092	YGL198W	YIP4
SCER003093	RPL26A	YLR344W
SCER003094	TDP1	YBR223C
SCER003095	YHR219W
SCER003096	FUN26	YAL022C
SCER003097	SEC14	YMR079W
SCER003098	PCL5	YHR071W
SCER003099	RPF2	YKR081C
SCER003101	DUS3	YLR401C
SCER003102	ROT1	YMR200W
SCER003103	CUE1	YMR264W
SCER003104	UBS1	YBR165W
SCER003106	KRE27	YIL027C
SCER003107	MSO1	YNR049C
SCER003108	BEM2	YER155C
SCER003109	TAD2	YJL035C
SCER003110	GYP5	YPL249C
SCER003112	SNC1	YAL030W
SCER003113	ACE2	YLR131C
SCER003115	BUD14	YAR014C
SCER003116	PAU11	YGL261C
SCER003118	YER156C
SCER003119	YBR238C
SCER003121	RRT13	YER066W
SCER003122	YDR210W
SCER003123	STF1	YDL130W-A
SCER003124	EST1	YLR233C
SCER003126	EKI1	YDR147W
SCER003127	HHO1	YPL127C
SCER003128	YPL077C
SCER003129	AIM36	YMR157C
SCER003130	ARL3	YPL051W
SCER003131	SWI4	YER111C
SCER003132	ECM5	YMR176W
SCER003133	ALG6	YOR002W
SCER003135	BDH2	YAL061W
SCER003136	RIF1	YBR275C
SCER003137	ALE1	YOR175C
SCER003139	RSM27	YGR215W
SCER003140	KDX1	YKL161C
SCER003142	IDH1	YNL037C
SCER003143	SLD5	YDR489W
SCER003144	LYS9	YNR050C
SCER003145	TOS3	YGL179C
SCER003146	UTP10	YJL109C
SCER003147	YML096W
SCER003150	BUB1	YGR188C
SCER003151	YMR089C	YTA12
SCER003152	DSE3	YOR264W
SCER003153	PSK2	YOL045W
SCER003154	MAM33	YIL070C
SCER003155	TYW1	YPL207W
SCER003156	RPG1	YBR079C
SCER003157	KIN82	YCR091W
SCER003158	CNB1	YKL190W
SCER003159	RSC2	YLR357W
SCER003160	KEX1	YGL203C
SCER003161	NMD2	YHR077C
SCER003162	PRM5	YIL117C
SCER003163	GAS1	YMR307W
SCER003165	FRE7	YOL152W
SCER003166	MNS1	YJR131W
SCER003167	COX16	YJL003W
SCER003168	CAB5	YDR196C
SCER003169	PMS1	YNL082W
SCER003171	SEC31	YDL195W
SCER003172	SYT1	YPR095C
SCER003173	YBT1	YLL048C
SCER003174	COQ1	YBR003W
SCER003175	SUM1	YDR310C
SCER003176	ARO2	YGL148W
SCER003177	RAD26	YJR035W
SCER003179	PPG1	YNR032W
SCER003180	DGA1	YOR245C
SCER003184	THI73	YLR004C
SCER003185	TRF5	YNL299W
SCER003186	IKS1	YJL057C
SCER003187	NOP8	YOL144W
SCER003188	NSA1	YGL111W
SCER003189	RPS6B	YBR181C
SCER003191	ATG22	YCL038C
SCER003194	SOR1	YJR159W
SCER003196	SPS4	YOR313C
SCER003197	YGL039W
SCER003198	GLE1	YDL207W
SCER003199	YPL257W-A
SCER003200	RTS1	YOR014W
SCER003201	CST9	YLR394W
SCER003202	NUF2	YOL069W
SCER003204	ARG81	YML099C
SCER003205	PDR16	YNL231C
SCER003207	HSP150	YJL159W
SCER003208	FRA2	YGL220W
SCER003209	AIM11	YER093C-A
SCER003211	TUS1	YLR425W
SCER003212	TUF1	YOR187W
SCER003213	ANP1	YEL036C
SCER003214	GCD14	YJL125C
SCER003215	YGP1	YNL160W
SCER003216	YAF9	YNL107W
SCER003217	SNU71	YGR013W
SCER003219	TIM54	YJL054W
SCER003220	UBX5	YDR330W
SCER003221	SCJ1	YMR214W
SCER003222	AME1	YBR211C
SCER003223	UBP14	YBR058C
SCER003224	ARG80	YMR042W
SCER003225	LRO1	YNR008W
SCER003226	TES1	YJR019C
SCER003228	CBT1	YKL208W
SCER003229	SUB2	YDL084W
SCER003230	HNM1	YGL077C
SCER003231	CDC15	YAR019C
SCER003232	SWI6	YLR182W
SCER003233	TOM70	YNL121C
SCER003234	MET5	YJR137C
SCER003235	PSE1	YMR308C
SCER003236	LYS20	YDL182W
SCER003237	NIP1	YMR309C
SCER003238	BNA5	YLR231C
SCER003239	ALD2	YMR170C
SCER003240	NHP2	YDL208W
SCER003241	KTR1	YOR099W
SCER003243	PTA1	YAL043C
SCER003244	CAB1	YDR531W
SCER003245	PHO11	YAR071W
SCER003246	YBR028C
SCER003247	LAP4	YKL103C
SCER003248	CNM67	YNL225C
SCER003249	SPT8	YLR055C
SCER003252	VPS60	YDR486C
SCER003253	ATP17	YDR377W
SCER003254	DAL81	YIR023W
SCER003255	DMA1	YHR115C
SCER003256	TFC8	YPL007C
SCER003257	YDR248C
SCER003258	YGR027W-B
SCER003260	CYB5	YNL111C
SCER003262	YDR415C
SCER003263	SRO7	YPR032W
SCER003264	SNZ3	YFL059W
SCER003265	RFA3	YJL173C
SCER003266	ATP5	YDR298C
SCER003267	YOR114W
SCER003268	PDR15	YDR406W
SCER003269	ESF2	YNR054C
SCER003270	IMG2	YCR071C
SCER003272	RGT2	YDL138W
SCER003273	AIM46	YHR199C
SCER003274	INO4	YOL108C
SCER003275	RTT107	YHR154W
SCER003276	COS10	YNR075W
SCER003279	RRF1	YHR038W
SCER003280	PDE2	YOR360C
SCER003281	ASI3	YNL008C
SCER003282	YOR309C
SCER003284	YET1	YKL065C
SCER003286	RPN1	YHR027C
SCER003287	CDC6	YJL194W
SCER003288	SPP2	YOR148C
SCER003289	FRE8	YLR047C
SCER003290	TRK2	YKR050W
SCER003291	YLR225C
SCER003292	MFB1	YDR219C
SCER003293	YCR090C
SCER003294	Q0140	VAR1
SCER003295	TVP23	YDR084C
SCER003296	CEP3	YMR168C
SCER003297	RTG2	YGL252C
SCER003298	NIF3	YGL221C
SCER003300	APN1	YKL114C
SCER003301	SED1	YDR077W
SCER003303	FMP30	YPL103C
SCER003304	AAD10	YJR155W
SCER003305	OSM1	YJR051W
SCER003306	RPS31	YLR167W
SCER003307	RPS10B	YMR230W
SCER003308	MRL1	YPR079W
SCER003309	BAT2	YJR148W
SCER003310	BUL1	YMR275C
SCER003311	VPS25	YJR102C
SCER003314	RPL23B	YER117W
SCER003315	YIL102C-A
SCER003316	TBF1	YPL128C
SCER003317	HOC1	YJR075W
SCER003318	ATG5	YPL149W
SCER003319	NAT2	YGR147C
SCER003320	COX11	YPL132W
SCER003321	UTP21	YLR409C
SCER003322	DPB4	YDR121W
SCER003323	HEM15	YOR176W
SCER003325	YNL190W
SCER003326	RTN2	YDL204W
SCER003327	YKL050C
SCER003328	IRA2	YOL081W
SCER003329	YML133W-A
SCER003330	GRX3	YDR098C
SCER003332	CSM3	YMR048W
SCER003333	PLB3	YOL011W
SCER003334	MPC54	YOR177C
SCER003335	YGR205W
SCER003336	MDL1	YLR188W
SCER003337	SMC5	YOL034W
SCER003338	TOR1	YJR066W
SCER003342	YHR159W
SCER003343	MRP21	YBL090W
SCER003344	UME1	YPL139C
SCER003345	COS111	YBR203W
SCER003346	GRS1	YBR121C
SCER003347	CLB6	YGR109C
SCER003348	VPS8	YAL002W
SCER003349	OXP1	YKL215C
SCER003350	COQ6	YGR255C
SCER003351	QDR1	YIL120W
SCER003353	RPL40B	YKR094C
SCER003354	TMT1	YER175C
SCER003355	COX7	YMR256C
SCER003356	FMP16	YDR070C
SCER003357	AVT2	YEL064C
SCER003358	ITC1	YGL133W
SCER003359	TPO3	YPR156C
SCER003360	YER067W
SCER003361	YOR003W	YSP3
SCER003362	GPB2	YAL056W
SCER003363	NPY1	YGL067W
SCER003365	NCS2	YNL119W
SCER003366	ARC35	YNR035C
SCER003367	MGE1	YOR232W
SCER003368	AIP1	YMR092C
SCER003371	FAA1	YOR317W
SCER003373	TIF4631	YGR162W
SCER003374	RPL36B	YPL249C-A
SCER003375	YMR102C
SCER003376	IDP1	YDL066W
SCER003377	YOR387C
SCER003378	RPB9	YGL070C
SCER003379	UFD4	YKL010C
SCER003381	NET1	YJL076W
SCER003382	YML025C	YML6
SCER003383	HSM3	YBR272C
SCER003384	RRP42	YDL111C
SCER003386	DCG1	YIR030C
SCER003387	RLF2	YPR018W
SCER003388	PHA2	YNL316C
SCER003390	AVO2	YMR068W
SCER003391	KKQ8	YKL168C
SCER003392	TIR3	YIL011W
SCER003393	YDR476C
SCER003394	ASP3-2	YLR157C
SCER003396	YPL272C
SCER003397	MTC1	YJL123C
SCER003398	BNA2	YJR078W
SCER003400	YHR080C
SCER003401	YMR086W
SCER003402	UPC2	YDR213W
SCER003403	LAT1	YNL071W
SCER003404	ATG20	YDL113C
SCER003405	GLG2	YJL137C
SCER003407	YBL086C
SCER003408	PMC1	YGL006W
SCER003411	SET1	YHR119W
SCER003412	AIM33	YML087C
SCER003413	SOV1	YMR066W
SCER003414	XDJ1	YLR090W
SCER003416	YPR196W
SCER003417	IES3	YLR052W
SCER003418	MRPL44	YMR225C
SCER003419	WTM1	YOR230W
SCER003420	TPT1	YOL102C
SCER003421	YBR062C
SCER003422	SSE2	YBR169C
SCER003423	FAB1	YFR019W
SCER003424	RAD57	YDR004W
SCER003427	ERV15	YBR210W
SCER003428	PGC1	YPL206C
SCER003429	ASG7	YJL170C
SCER003431	KRE1	YNL322C
SCER003433	YHR155W	YSP1
SCER003434	MVD1	YNR043W
SCER003435	EMP70	YLR083C
SCER003437	TOM20	YGR082W
SCER003438	FMP52	YER004W
SCER003439	CSL4	YNL232W
SCER003440	HOR7	YMR251W-A
SCER003441	SSB2	YNL209W
SCER003442	KRS1	YDR037W
SCER003444	RHO4	YKR055W
SCER003445	TIF6	YPR016C
SCER003446	COT1	YOR316C
SCER003447	FRS1	YLR060W
SCER003448	RPS3	YNL178W
SCER003449	SKN7	YHR206W
SCER003450	RPS6A	YPL090C
SCER003451	YLR132C
SCER003452	SSN8	YNL025C
SCER003453	KRE2	YDR483W
SCER003455	YPL067C
SCER003456	NPP1	YCR026C
SCER003457	PRR2	YDL214C
SCER003458	YLR326W
SCER003459	NAM7	YMR080C
SCER003460	ALG3	YBL082C
SCER003461	NUP145	YGL092W
SCER003462	YGL159W
SCER003463	CDC7	YDL017W
SCER003465	RBA50	YDR527W
SCER003466	PHO5	YBR093C
SCER003467	YGL138C
SCER003468	YDR391C
SCER003469	YOR131C
SCER003470	HXT3	YDR345C
SCER003471	MNN2	YBR015C
SCER003472	MET17	YLR303W
SCER003473	YIL151C
SCER003475	PML1	YLR016C
SCER003476	APC2	YLR127C
SCER003477	MSN1	YOL116W
SCER003478	VTH2	YJL222W
SCER003479	KIP2	YPL155C
SCER003481	UBP10	YNL186W
SCER003482	LSB3	YFR024C-A
SCER003483	RPC40	YPR110C
SCER003484	HRT3	YLR097C
SCER003485	YDR210C-C
SCER003487	DFG5	YMR238W
SCER003488	FEN1	YCR034W
SCER003489	RDS1	YCR106W
SCER003490	PUN1	YLR414C
SCER003491	SPT3	YDR392W
SCER003492	CKA1	YIL035C
SCER003493	HEK2	YBL032W
SCER003494	RSE1	YML049C
SCER003495	SYF1	YDR416W
SCER003497	YKL083W
SCER003498	KIN28	YDL108W
SCER003499	PIM1	YBL022C
SCER003501	CUS1	YMR240C
SCER003503	NHP6A	YPR052C
SCER003504	AFT1	YGL071W
SCER003507	BEM3	YPL115C
SCER003508	KIP1	YBL063W
SCER003509	ERB1	YMR049C
SCER003510	YMR045C
SCER003511	MET30	YIL046W
SCER003512	GOT1	YMR292W
SCER003513	PRP28	YDR243C
SCER003514	APC11	YDL008W
SCER003515	SPC98	YNL126W
SCER003516	TIM23	YNR017W
SCER003517	FIT3	YOR383C
SCER003518	YOR246C
SCER003519	IOC2	YLR095C
SCER003520	YNL050C
SCER003521	TRS33	YOR115C
SCER003522	YCR100C
SCER003523	RPS7B	YNL096C
SCER003524	RIX7	YLL034C
SCER003525	DED81	YHR019C
SCER003526	RPL10	YLR075W
SCER003527	CDC13	YDL220C
SCER003528	YKL033W-A
SCER003529	NMA111	YNL123W
SCER003530	BRO1	YPL084W
SCER003531	YNL162W-A
SCER003532	YMR122W-A
SCER003533	TNA1	YGR260W
SCER003534	RPL2A	YFR031C-A
SCER003535	RPL4B	YDR012W
SCER003536	AZF1	YOR113W
SCER003537	LDB16	YCL005W
SCER003538	VPS36	YLR417W
SCER003539	AIM21	YIR003W
SCER003541	ECM19	YLR390W
SCER003542	DAD3	YBR233W-A
SCER003543	CDC16	YKL022C
SCER003545	SYN8	YAL014C
SCER003546	THP1	YOL072W
SCER003547	YAR1	YPL239W
SCER003548	HIT1	YJR055W
SCER003549	FZO1	YBR179C
SCER003550	BUR2	YLR226W
SCER003551	RMD8	YFR048W
SCER003553	SER33	YIL074C
SCER003554	YGR031W
SCER003555	LDB19	YOR322C
SCER003556	COP1	YDL145C
SCER003557	EXO1	YOR033C
SCER003559	YNL284C-A
SCER003560	SRP54	YPR088C
SCER003561	YPR063C
SCER003562	GPI14	YJR013W
SCER003563	DCW1	YKL046C
SCER003564	GLE2	YER107C
SCER003565	URA6	YKL024C
SCER003566	SMK1	YPR054W
SCER003567	RCO1	YMR075W
SCER003568	CLU1	YMR012W
SCER003569	FBP1	YLR377C
SCER003570	AIM5	YBR262C
SCER003571	SLU7	YDR088C
SCER003572	APC4	YDR118W
SCER003573	ECM10	YEL030W
SCER003574	LYS1	YIR034C
SCER003575	LAC1	YKL008C
SCER003576	YMR291W
SCER003577	RAD33	YML011C
SCER003578	CAM1	YPL048W
SCER003579	BNR1	YIL159W
SCER003580	PRP43	YGL120C
SCER003581	SPS22	YCL048W
SCER003582	SEN34	YAR008W
SCER003583	DMC1	YER179W
SCER003584	CDC20	YGL116W
SCER003585	ANB1	YJR047C
SCER003586	COS9	YKL219W
SCER003588	CDC5	YMR001C
SCER003589	VID30	YGL227W
SCER003590	RPL31B	YLR406C
SCER003591	YDR506C
SCER003593	BFR2	YDR299W
SCER003594	YOR223W
SCER003595	MAL31	YBR298C
SCER003596	YLR001C
SCER003597	EFB1	YAL003W
SCER003598	PFS1	YHR185C
SCER003600	GDT1	YBR187W
SCER003602	RCN1	YKL159C
SCER003603	YNL260C
SCER003605	PEX2	YJL210W
SCER003606	ACH1	YBL015W
SCER003607	ACS1	YAL054C
SCER003609	ASI1	YMR119W
SCER003610	RPN4	YDL020C
SCER003611	HMO1	YDR174W
SCER003612	PRP6	YBR055C
SCER003613	RPL2B	YIL018W
SCER003614	SET4	YJL105W
SCER003615	KSS1	YGR040W
SCER003616	URA8	YJR103W
SCER003618	ULS1	YOR191W
SCER003619	IRC11	YOR013W
SCER003620	YGL210W	YPT32
SCER003621	CGI121	YML036W
SCER003624	NCE101	YJL205C
SCER003625	GSP1	YLR293C
SCER003627	RRM3	YHR031C
SCER003629	ILM1	YJR118C
SCER003631	YLR177W
SCER003633	YBL005W-B
SCER003634	SCW4	YGR279C
SCER003635	BSD2	YBR290W
SCER003636	RPS2	YGL123W
SCER003637	PAP2	YOL115W
SCER003638	MKK1	YOR231W
SCER003639	ARG7	YMR062C
SCER003640	TRE1	YPL176C
SCER003641	SGM1	YJR134C
SCER003642	FRE6	YLL051C
SCER003644	SRN2	YLR119W
SCER003645	SEE1	YIL064W
SCER003646	TRM82	YDR165W
SCER003647	MEP2	YNL142W
SCER003648	FSH2	YMR222C
SCER003649	DCD1	YHR144C
SCER003650	RPL7B	YPL198W
SCER003652	YNL311C
SCER003653	ARV1	YLR242C
SCER003654	HMF1	YER057C
SCER003655	USA1	YML029W
SCER003656	YCR087C-A
SCER003657	VRP1	YLR337C
SCER003658	POP5	YAL033W
SCER003659	FRE4	YNR060W
SCER003660	RPS25B	YLR333C
SCER003661	MMS2	YGL087C
SCER003662	YML037C
SCER003663	DUN1	YDL101C
SCER003664	REF2	YDR195W
SCER003665	MRPL35	YDR322W
SCER003666	POL3	YDL102W
SCER003668	RNH70	YGR276C
SCER003669	TPS1	YBR126C
SCER003670	ARP4	YJL081C
SCER003671	YLR363W-A
SCER003672	MRPL25	YGR076C
SCER003674	MAK31	YCR020C-A
SCER003675	BPL1	YDL141W
SCER003677	SPT5	YML010W
SCER003678	STP1	YDR463W
SCER003679	YHR054C
SCER003680	YPL168W
SCER003681	SKP1	YDR328C
SCER003683	YGR021W
SCER003684	SUI3	YPL237W
SCER003685	TRM2	YKR056W
SCER003686	MRE11	YMR224C
SCER003687	COG4	YPR105C
SCER003688	YKL030W
SCER003689	SEN54	YPL083C
SCER003690	CMC2	YBL059C-A
SCER003692	HOT1	YMR172W
SCER003693	RPS27B	YHR021C
SCER003695	ARG8	YOL140W
SCER003696	RMD9	YGL107C
SCER003697	UTP8	YGR128C
SCER003698	ATP23	YNR020C
SCER003699	NOC2	YOR206W
SCER003700	DSS4	YPR017C
SCER003701	CDC53	YDL132W
SCER003702	YER137C-A
SCER003703	YNR039C	ZRG17
SCER003704	FLO9	YAL063C
SCER003705	YFR016C
SCER003707	ADY2	YCR010C
SCER003708	GCN2	YDR283C
SCER003710	MSC6	YOR354C
SCER003711	STB1	YNL309W
SCER003712	RPS16A	YMR143W
SCER003713	QCR9	YGR183C
SCER003714	OKP1	YGR179C
SCER003715	ERG1	YGR175C
SCER003717	SIS2	YKR072C
SCER003718	IST1	YNL265C
SCER003719	TRP3	YKL211C
SCER003720	GYL1	YMR192W
SCER003721	MCM5	YLR274W
SCER003722	DST1	YGL043W
SCER003723	SKI3	YPR189W
SCER003724	QRI1	YDL103C
SCER003726	SLZ1	YNL196C
SCER003727	LAG1	YHL003C
SCER003728	RPL1B	YGL135W
SCER003729	FBP26	YJL155C
SCER003731	GAS4	YOL132W
SCER003732	YGL082W
SCER003733	YNR048W
SCER003734	PPH21	YDL134C
SCER003735	SAM35	YHR083W
SCER003736	YLL023C
SCER003737	ADE3	YGR204W
SCER003739	SAD1	YFR005C
SCER003740	YBP1	YBR216C
SCER003742	TIM9	YEL020W-A
SCER003743	UTR4	YEL038W
SCER003744	RRP43	YCR035C
SCER003745	SDO1	YLR022C
SCER003746	PEX12	YMR026C
SCER003747	ILV3	YJR016C
SCER003748	NGG1	YDR176W
SCER003749	RPN14	YGL004C
SCER003750	YDR222W
SCER003751	ORC4	YPR162C
SCER003753	RPL12A	YEL054C
SCER003754	DAS2	YDR020C
SCER003755	MCD4	YKL165C
SCER003756	SCD6	YPR129W
SCER003757	UBX3	YDL091C
SCER003758	VPS35	YJL154C
SCER003759	PIR1	YKL164C
SCER003761	TPS2	YDR074W
SCER003762	THI2	YBR240C
SCER003764	PAM1	YDR251W
SCER003765	NGL1	YOL042W
SCER003766	UTP9	YHR196W
SCER003767	RSM28	YDR494W
SCER003768	GPI10	YGL142C
SCER003769	YKL151C
SCER003770	YLL067C
SCER003771	USV1	YPL230W
SCER003772	ELG1	YOR144C
SCER003773	DBP5	YOR046C
SCER003774	MHT1	YLL062C
SCER003776	PTC3	YBL056W
SCER003777	PTC2	YER089C
SCER003778	AIR2	YDL175C
SCER003779	KRE5	YOR336W
SCER003781	YML131W
SCER003782	THO2	YNL139C
SCER003783	YHR192W
SCER003784	YNL313C
SCER003785	YCR051W
SCER003787	RIM4	YHL024W
SCER003790	YER071C
SCER003791	RPL3	YOR063W
SCER003792	YDR524C-B
SCER003794	GPI2	YPL076W
SCER003795	MPH1	YIR002C
SCER003796	JNM1	YMR294W
SCER003797	MEI4	YER044C-A
SCER003798	VID28	YIL017C
SCER003799	COQ5	YML110C
SCER003800	ROX1	YPR065W
SCER003801	MEC3	YLR288C
SCER003803	TOK1	YJL093C
SCER003805	APS1	YLR170C
SCER003806	PWP2	YCR057C
SCER003807	YJL160C
SCER003808	YBR287W
SCER003809	AI1	Q0050
SCER003810	SPC110	YDR356W
SCER003811	YER077C
SCER003812	SLM3	YDL033C
SCER003813	ACF4	YJR083C
SCER003814	HRQ1	YDR291W
SCER003815	PEX21	YGR239C
SCER003817	YER031C	YPT31
SCER003819	TSR3	YOR006C
SCER003821	WSC2	YNL283C
SCER003823	OPI10	YOL032W
SCER003824	YLR194C
SCER003825	YPR158C-C
SCER003826	CCA1	YER168C
SCER003828	TFB5	YDR079C-A
SCER003829	RPL29	YFR032C-A
SCER003830	SNA3	YJL151C
SCER003831	VMA4	YOR332W
SCER003833	RCL1	YOL010W
SCER003834	SIR2	YDL042C
SCER003837	ALF1	YNL148C
SCER003838	ADH6	YMR318C
SCER003839	DBP3	YGL078C
SCER003840	MAG1	YER142C
SCER003841	FIS1	YIL065C
SCER003843	AIM29	YKR074W
SCER003844	OCA1	YNL099C
SCER003845	MNN4	YKL201C
SCER003846	MDM36	YPR083W
SCER003847	RIB1	YBL033C
SCER003849	PRD1	YCL057W
SCER003850	KIC1	YHR102W
SCER003851	TMA64	YDR117C
SCER003852	CDD1	YLR245C
SCER003854	RPL37A	YLR185W
SCER003855	KIP3	YGL216W
SCER003856	HFI1	YPL254W
SCER003857	AIM37	YNL100W
SCER003858	MRN1	YPL184C
SCER003859	IZH1	YDR492W
SCER003860	NUG1	YER006W
SCER003861	YOL114C
SCER003862	CAF40	YNL288W
SCER003863	TPC1	YGR096W
SCER003864	PMD1	YER132C
SCER003865	CCT8	YJL008C
SCER003866	YHR202W
SCER003867	URB2	YJR041C
SCER003868	HXT1	YHR094C
SCER003870	TAZ1	YPR140W
SCER003871	APL4	YPR029C
SCER003872	HXT14	YNL318C
SCER003873	PMP3	YDR276C
SCER003874	PRP8	YHR165C
SCER003875	EMC6	YLL014W
SCER003876	YOR272W	YTM1
SCER003877	YLL056C
SCER003878	RPS15	YOL040C
SCER003879	SKN1	YGR143W
SCER003880	SET6	YPL165C
SCER003881	SEC12	YNR026C
SCER003884	FMT1	YBL013W
SCER003888	YGR122W
SCER003890	TOS2	YGR221C
SCER003891	DPS1	YLL018C
SCER003893	HDA2	YDR295C
SCER003894	YHR140W
SCER003895	PGM1	YKL127W
SCER003896	AIM23	YJL131C
SCER003897	MET7	YOR241W
SCER003898	RPP2B	YDR382W
SCER003899	VPS3	YDR495C
SCER003900	VPS68	YOL129W
SCER003901	POL1	YNL102W
SCER003902	TRM9	YML014W
SCER003903	MRPL7	YDR237W
SCER003904	YOR343W-A
SCER003905	FOX2	YKR009C
SCER003907	YJR129C
SCER003909	YME1	YPR024W
SCER003910	YOR289W
SCER003911	HSP60	YLR259C
SCER003913	WTM2	YOR229W
SCER003914	FMP46	YKR049C
SCER003915	LHS1	YKL073W
SCER003916	PUF6	YDR496C
SCER003918	SSN3	YPL042C
SCER003919	MRS3	YJL133W
SCER003920	ATP19	YOL077W-A
SCER003921	GLK1	YCL040W
SCER003922	KES1	YPL145C
SCER003923	LDB17	YDL146W
SCER003924	TVP15	YDR100W
SCER003925	SAG1	YJR004C
SCER003926	PCH2	YBR186W
SCER003927	CMC1	YKL137W
SCER003928	Q0160	SCEI
SCER003929	YDR098C-A
SCER003930	ERJ5	YFR041C
SCER003931	CKI1	YLR133W
SCER003932	SFT1	YKL006C-A
SCER003933	AQY1	YPR192W
SCER003934	GCV2	YMR189W
SCER003935	SIA1	YOR137C
SCER003936	IES2	YNL215W
SCER003937	NSE4	YDL105W
SCER003939	ALT2	YDR111C
SCER003940	BIK1	YCL029C
SCER003941	SUP35	YDR172W
SCER003942	CWC27	YPL064C
SCER003944	MKT1	YNL085W
SCER003946	PTP1	YDL230W
SCER003947	HIS2	YFR025C
SCER003950	PDR17	YNL264C
SCER003951	MST27	YGL051W
SCER003952	MRPL16	YBL038W
SCER003953	IMP3	YHR148W
SCER003954	ATG29	YPL166W
SCER003955	YIL165C
SCER003956	CYR1	YJL005W
SCER003957	STE5	YDR103W
SCER003959	FLO1	YAR050W
SCER003960	SKS1	YPL026C
SCER003961	POL31	YJR006W
SCER003962	PDC1	YLR044C
SCER003963	ASF1	YJL115W
SCER003964	YLR262C	YPT6
SCER003965	MUS81	YDR386W
SCER003966	CHS6	YJL099W
SCER003967	YLR422W
SCER003968	YJR154W
SCER003969	SNZ2	YNL333W
SCER003970	UBP6	YFR010W
SCER003971	FMP33	YJL161W
SCER003972	JJJ3	YJR097W
SCER003974	TAH11	YJR046W
SCER003975	PRE2	YPR103W
SCER003976	TEL1	YBL088C
SCER003977	IBA57	YJR122W
SCER003978	YOR390W
SCER003979	SEC65	YML105C
SCER003981	HXT15	YDL245C
SCER003982	PAU2	YEL049W
SCER003983	UGP1	YKL035W
SCER003984	AAC1	YMR056C
SCER003985	DOP1	YDR141C
SCER003986	ROK1	YGL171W
SCER003987	CFT2	YLR115W
SCER003988	NUD1	YOR373W
SCER003989	COQ3	YOL096C
SCER003990	MGA1	YGR249W
SCER003992	YAR035W	YAT1
SCER003993	YGR198W	YPP1
SCER003994	SPT7	YBR081C
SCER003995	YJR026W
SCER003996	MRPL50	YNR022C
SCER003997	REV3	YPL167C
SCER003998	LYS14	YDR034C
SCER003999	EDS1	YBR033W
SCER004001	UIP4	YPL186C
SCER004002	CDC27	YBL084C
SCER004003	YOR352W
SCER004004	PRP9	YDL030W
SCER004006	DEP1	YAL013W
SCER004007	YLR294C
SCER004009	BET4	YJL031C
SCER004010	HBS1	YKR084C
SCER004011	QRI7	YDL104C
SCER004012	CTR2	YHR175W
SCER004015	RER2	YBR002C
SCER004016	RRT2	YBR246W
SCER004017	YDR119W-A
SCER004018	LSM12	YHR121W
SCER004019	GTT3	YEL017W
SCER004020	COX9	YDL067C
SCER004021	RPL17A	YKL180W
SCER004022	ACB1	YGR037C
SCER004023	PHO84	YML123C
SCER004024	RRP45	YDR280W
SCER004025	RPL21A	YBR191W
SCER004026	SCY1	YGL083W
SCER004028	RRP5	YMR229C
SCER004029	PAU8	YAL068C
SCER004030	BDH1	YAL060W
SCER004031	GFD2	YCL036W
SCER004032	UBP7	YIL156W
SCER004033	ELC1	YPL046C
SCER004034	YDL206W
SCER004035	MAK32	YCR019W
SCER004037	HOP1	YIL072W
SCER004038	AI3	Q0060
SCER004039	UBP1	YDL122W
SCER004041	PYC2	YBR218C
SCER004042	LAA1	YJL207C
SCER004043	AST1	YBL069W
SCER004044	PRT1	YOR361C
SCER004046	SET3	YKR029C
SCER004047	NDC1	YML031W
SCER004049	POL12	YBL035C
SCER004050	TYR1	YBR166C
SCER004051	RTC3	YHR087W
SCER004052	CTH1	YDR151C
SCER004053	TRP5	YGL026C
SCER004055	YDR433W
SCER004056	SAP1	YER047C
SCER004057	RML2	YEL050C
SCER004059	YGL036W
SCER004060	RSM25	YIL093C
SCER004061	LUC7	YDL087C
SCER004062	ISU1	YPL135W
SCER004063	MYO2	YOR326W
SCER004064	YNL195C
SCER004065	SUP45	YBR143C
SCER004068	CCT5	YJR064W
SCER004069	YPL074W	YTA6
SCER004070	YLR426W
SCER004072	CAF20	YOR276W
SCER004074	APL6	YGR261C
SCER004075	SFT2	YBL102W
SCER004076	SCM4	YGR049W
SCER004077	NUP2	YLR335W
SCER004078	PRM8	YGL053W
SCER004079	LIN1	YHR156C
SCER004080	SQT1	YIR012W
SCER004081	SAC6	YDR129C
SCER004082	HSP104	YLL026W
SCER004083	ERG3	YLR056W
SCER004084	RIT1	YMR283C
SCER004086	GET2	YER083C
SCER004088	CCW12	YLR110C
SCER004089	TEL2	YGR099W
SCER004090	YBR137W
SCER004091	NTA1	YJR062C
SCER004092	APP1	YNL094W
SCER004093	HCH1	YNL281W
SCER004094	YHR022C
SCER004095	MST28	YAR033W
SCER004097	PAU5	YFL020C
SCER004098	YCL001W-A
SCER004099	QCR10	YHR001W-A
SCER004100	NMA2	YGR010W
SCER004101	SNU23	YDL098C
SCER004102	IMP1	YMR150C
SCER004105	MUM2	YBR057C
SCER004106	PDR5	YOR153W
SCER004107	SVL3	YPL032C
SCER004108	SMF3	YLR034C
SCER004109	CHO2	YGR157W
SCER004111	YCL047C
SCER004112	YBR284W
SCER004113	RPL19B	YBL027W
SCER004115	RRG9	YNL213C
SCER004116	KEL2	YGR238C
SCER004117	YGR125W
SCER004119	SHE2	YKL130C
SCER004120	STL1	YDR536W
SCER004121	BIO3	YNR058W
SCER004122	NUP188	YML103C
SCER004123	MMF1	YIL051C
SCER004124	PIN2	YOR104W
SCER004125	RRG7	YOR305W
SCER004127	REX2	YLR059C
SCER004128	TAF14	YPL129W
SCER004130	YER079W
SCER004131	LAS1	YKR063C
SCER004133	COX17	YLL009C
SCER004134	AAD16	YFL057C
SCER004135	YPR003C
SCER004137	MRH4	YGL064C
SCER004138	TMN2	YDR107C
SCER004139	PTK2	YJR059W
SCER004141	NAB6	YML117W
SCER004142	RKI1	YOR095C
SCER004143	YIL082W
SCER004144	ASP3-3	YLR158C
SCER004145	ASC1	YMR116C
SCER004146	YKL091C
SCER004147	CWP1	YKL096W
SCER004149	HXT9	YJL219W
SCER004150	YKR106W
SCER004151	SPB1	YCL054W
SCER004152	RRP17	YDR412W
SCER004153	FOB1	YDR110W
SCER004154	FMS1	YMR020W
SCER004155	DIB1	YPR082C
SCER004156	YJL193W
SCER004158	STD1	YOR047C
SCER004159	YDR210C-D
SCER004160	INO2	YDR123C
SCER004161	ARA1	YBR149W
SCER004163	SHS1	YDL225W
SCER004164	RPC34	YNR003C
SCER004165	MRPL23	YOR150W
SCER004166	POP6	YGR030C
SCER004167	DBP2	YNL112W
SCER004168	ORC5	YNL261W
SCER004169	SAC7	YDR389W
SCER004170	ADK1	YDR226W
SCER004171	SMY2	YBR172C
SCER004172	YPR153W
SCER004175	SCP160	YJL080C
SCER004176	TID3	YIL144W
SCER004178	VPS21	YOR089C
SCER004179	LSM8	YJR022W
SCER004180	ARP7	YPR034W
SCER004181	STH1	YIL126W
SCER004182	RPL40A	YIL148W
SCER004184	SNF1	YDR477W
SCER004185	YKL061W
SCER004186	YMR316C-B
SCER004187	DDC1	YPL194W
SCER004189	STE13	YOR219C
SCER004191	ARL1	YBR164C
SCER004192	YCR102C
SCER004193	SAM37	YMR060C
SCER004194	SEC28	YIL076W
SCER004195	ATG12	YBR217W
SCER004196	YIR014W
SCER004199	GAC1	YOR178C
SCER004200	YPL068C
SCER004201	YGR117C
SCER004202	MTD1	YKR080W
SCER004204	RAD61	YDR014W
SCER004206	RTT102	YGR275W
SCER004207	SLI1	YGR212W
SCER004209	SEC15	YGL233W
SCER004210	YJR115W
SCER004212	RKM3	YBR030W
SCER004213	YPL225W
SCER004214	HUL4	YJR036C
SCER004215	HPR1	YDR138W
SCER004217	PEX31	YGR004W
SCER004218	SMC1	YFL008W
SCER004219	CDC34	YDR054C
SCER004220	YDL119C
SCER004222	MSS18	YPR134W
SCER004223	YIL046W-A
SCER004225	ATM1	YMR301C
SCER004226	YNL179C
SCER004227	RRG8	YPR116W
SCER004228	TEX1	YNL253W
SCER004231	ITR2	YOL103W
SCER004232	VAC14	YLR386W
SCER004234	YFR045W
SCER004236	SCO1	YBR037C
SCER004237	ASN1	YPR145W
SCER004238	PKR1	YMR123W
SCER004239	MPP6	YNR024W
SCER004240	GLC7	YER133W
SCER004243	TRZ1	YKR079C
SCER004244	CPA1	YOR303W
SCER004245	ORC3	YLL004W
SCER004246	RSA3	YLR221C
SCER004247	INN1	YNL152W
SCER004248	SRL4	YPL033C
SCER004249	GIT1	YCR098C
SCER004250	HIR3	YJR140C
SCER004251	CCT7	YJL111W
SCER004252	SUI1	YNL244C
SCER004253	FPR1	YNL135C
SCER004254	RPS20	YHL015W
SCER004255	IMP2'	YIL154C
SCER004256	SPG1	YGR236C
SCER004257	ALY2	YJL084C
SCER004258	NDE2	YDL085W
SCER004259	YAR028W
SCER004260	VAN1	YML115C
SCER004262	DPB3	YBR278W
SCER004263	FMN1	YDR236C
SCER004264	GDB1	YPR184W
SCER004266	ROD1	YOR018W
SCER004267	RPL35A	YDL191W
SCER004268	PHO8	YDR481C
SCER004270	CIN1	YOR349W
SCER004273	CNA1	YLR433C
SCER004274	SRD1	YCR018C
SCER004275	OST1	YJL002C
SCER004276	RSC8	YFR037C
SCER004277	RPS28B	YLR264W
SCER004278	BUD8	YLR353W
SCER004279	DUR3	YHL016C
SCER004280	SLX4	YLR135W
SCER004281	MPD2	YOL088C
SCER004282	ELP3	YPL086C
SCER004283	YHL044W
SCER004284	NPT1	YOR209C
SCER004286	CHS3	YBR023C
SCER004287	PEX7	YDR142C
SCER004288	MND2	YIR025W
SCER004290	EHD3	YDR036C
SCER004293	ECM27	YJR106W
SCER004294	APL2	YKL135C
SCER004295	UBP8	YMR223W
SCER004297	OAC1	YKL120W
SCER004299	NAT1	YDL040C
SCER004300	RPL13B	YMR142C
SCER004301	MIF2	YKL089W
SCER004302	LIP2	YLR239C
SCER004304	VTC3	YPL019C
SCER004305	SMF2	YHR050W
SCER004306	APC9	YLR102C
SCER004307	SEC16	YPL085W
SCER004308	ARG2	YJL071W
SCER004309	MET3	YJR010W
SCER004310	URA2	YJL130C
SCER004311	HSP30	YCR021C
SCER004313	PAN5	YHR063C
SCER004314	CHS2	YBR038W
SCER004316	TIF4632	YGL049C
SCER004317	CRT10	YOL063C
SCER004318	YHR009C
SCER004319	YGR172C	YIP1
SCER004321	YGR111W
SCER004322	PAU4	YLR461W
SCER004323	CKB2	YOR039W
SCER004325	SRT1	YMR101C
SCER004326	YDC1	YPL087W
SCER004327	VBA5	YKR105C
SCER004328	YCF1	YDR135C
SCER004329	DOM34	YNL001W
SCER004330	PUT3	YKL015W
SCER004331	VAS1	YGR094W
SCER004332	PSF3	YOL146W
SCER004333	YDL218W
SCER004334	RAS2	YNL098C
SCER004335	SIW14	YNL032W
SCER004336	SSP1	YHR184W
SCER004337	MID2	YLR332W
SCER004338	SLX9	YGR081C
SCER004339	VMA9	YCL005W-A
SCER004340	HXT11	YOL156W
SCER004341	MTG2	YHR168W
SCER004342	TSC3	YBR058C-A
SCER004344	RPP1	YHR062C
SCER004345	SOL4	YGR248W
SCER004346	TUL1	YKL034W
SCER004347	CIN4	YMR138W
SCER004348	ARG1	YOL058W
SCER004349	GZF3	YJL110C
SCER004350	STE20	YHL007C
SCER004351	RAD1	YPL022W
SCER004352	BAT1	YHR208W
SCER004353	SWH1	YAR042W
SCER004355	PRY2	YKR013W
SCER004356	SMC3	YJL074C
SCER004357	MSL1	YIR009W
SCER004358	IKI3	YLR384C
SCER004359	RGA1	YOR127W
SCER004360	MLC2	YPR188C
SCER004361	OAF3	YKR064W
SCER004362	JAC1	YGL018C
SCER004363	PHO90	YJL198W
SCER004364	TPS3	YMR261C
SCER004365	MRPS16	YPL013C
SCER004366	MNN1	YER001W
SCER004367	SYC1	YOR179C
SCER004369	SPT6	YGR116W
SCER004371	YHR213W
SCER004372	ADE5,7	YGL234W
SCER004373	TRM44	YPL030W
SCER004374	SWC4	YGR002C
SCER004375	CHD1	YER164W
SCER004376	RPN7	YPR108W
SCER004377	EFT2	YDR385W
SCER004379	CMD1	YBR109C
SCER004380	URA10	YMR271C
SCER004381	MCH5	YOR306C
SCER004382	SHY1	YGR112W
SCER004383	AVT5	YBL089W
SCER004384	YEH1	YLL012W
SCER004385	CRR1	YLR213C
SCER004387	KSP1	YHR082C
SCER004388	GAT3	YLR013W
SCER004389	LRS4	YDR439W
SCER004390	YDR381W	YRA1
SCER004391	YDR349C	YPS7
SCER004392	TPO1	YLL028W
SCER004393	SPC1	YJR010C-A
SCER004394	YLR408C
SCER004395	MEI5	YPL121C
SCER004397	LEM3	YNL323W
SCER004398	ENO1	YGR254W
SCER004399	ISA2	YPR067W
SCER004400	PAN6	YIL145C
SCER004402	YMR209C
SCER004403	RPL11A	YPR102C
SCER004404	UPS2	YLR168C
SCER004405	RNY1	YPL123C
SCER004406	YOR172W	YRM1
SCER004407	DAS1	YJL149W
SCER004408	NSR1	YGR159C
SCER004409	AAD14	YNL331C
SCER004412	YKR075C
SCER004413	RTR2	YDR066C
SCER004414	YCG1	YDR325W
SCER004415	STP2	YHR006W
SCER004417	HEM2	YGL040C
SCER004418	RPT4	YOR259C
SCER004419	PRE7	YBL041W
SCER004420	YDL085C-A
SCER004423	RPL30	YGL030W
SCER004424	IDP3	YNL009W
SCER004425	AIM3	YBR108W
SCER004426	TOM7	YNL070W
SCER004427	HOM6	YJR139C
SCER004428	YAR010C
SCER004429	SRP14	YDL092W
SCER004430	GYP6	YJL044C
SCER004432	FLD1	YLR404W
SCER004433	RPS7A	YOR096W
SCER004434	ADF1	YCL058W-A
SCER004435	MFT1	YML062C
SCER004436	RTT106	YNL206C
SCER004437	CDS1	YBR029C
SCER004438	GSH1	YJL101C
SCER004439	YKL047W
SCER004440	BCS1	YDR375C
SCER004441	STP3	YLR375W
SCER004442	RTC6	YPL183W-A
SCER004443	RRD1	YIL153W
SCER004445	ESP1	YGR098C
SCER004446	YER159C-A
SCER004447	YER010C
SCER004448	UBP12	YJL197W
SCER004449	SKG6	YHR149C
SCER004450	SWI5	YDR146C
SCER004451	SHR3	YDL212W
SCER004452	GCD11	YER025W
SCER004454	YJL068C
SCER004455	YBR046C	ZTA1
SCER004458	SCL1	YGL011C
SCER004459	CSE1	YGL238W
SCER004460	SUS1	YBR111W-A
SCER004463	RFS1	YBR052C
SCER004464	VBA3	YCL069W
SCER004465	ASA1	YPR085C
SCER004467	MET16	YPR167C
SCER004468	CAJ1	YER048C
SCER004469	SRP102	YKL154W
SCER004470	DBP8	YHR169W
SCER004471	CPD1	YGR247W
SCER004472	PHM8	YER037W
SCER004473	SFH1	YLR321C
SCER004474	YFL034W
SCER004475	RIM9	YMR063W
SCER004476	KGD1	YIL125W
SCER004479	VPH1	YOR270C
SCER004481	ACO1	YLR304C
SCER004483	ATE1	YGL017W
SCER004485	BEM1	YBR200W
SCER004486	YOR087W	YVC1
SCER004487	HXK1	YFR053C
SCER004488	STE4	YOR212W
SCER004489	FMC1	YIL098C
SCER004490	NOP15	YNL110C
SCER004491	MSC1	YML128C
SCER004492	RRP6	YOR001W
SCER004493	SAK1	YER129W
SCER004494	ECM15	YBL001C
SCER004495	YOR304C-A
SCER004496	FRQ1	YDR373W
SCER004497	SGT1	YOR057W
SCER004498	PRP31	YGR091W
SCER004499	CSF1	YLR087C
SCER004500	CYS3	YAL012W
SCER004501	SBE2	YDR351W
SCER004502	IZH2	YOL002C
SCER004503	RTF1	YGL244W
SCER004504	GRX1	YCL035C
SCER004505	AVT3	YKL146W
SCER004506	YHL008C
SCER004507	TFG2	YGR005C
SCER004508	URN1	YPR152C
SCER004510	SUN4	YNL066W
SCER004512	YOL092W
SCER004514	ADD66	YKL206C
SCER004516	MGR3	YMR115W
SCER004517	NFI1	YOR156C
SCER004518	CTF3	YLR381W
SCER004519	PFA4	YOL003C
SCER004521	VAB2	YEL005C
SCER004523	MET28	YIR017C
SCER004524	YBL028C
SCER004525	UBR1	YGR184C
SCER004526	PTM1	YKL039W
SCER004527	SCW11	YGL028C
SCER004528	SAS2	YMR127C
SCER004529	CDC73	YLR418C
SCER004530	VHS1	YDR247W
SCER004531	YBL029C-A
SCER004532	PFK2	YMR205C
SCER004533	RSC4	YKR008W
SCER004535	IRC6	YFR043C
SCER004537	PEX10	YDR265W
SCER004538	OSW1	YOR255W
SCER004539	TOM22	YNL131W
SCER004540	AST2	YER101C
SCER004541	RFA2	YNL312W
SCER004542	YDR365W-A
SCER004543	CPS1	YJL172W
SCER004544	GAS3	YMR215W
SCER004545	GOS1	YHL031C
SCER004546	BUR6	YER159C
SCER004547	YEL047C
SCER004548	ORC6	YHR118C
SCER004549	ATP7	YKL016C
SCER004550	MTR10	YOR160W
SCER004552	TFB4	YPR056W
SCER004553	DER1	YBR201W
SCER004554	UBP5	YER144C
SCER004555	GSP2	YOR185C
SCER004556	YBR264C	YPT10
SCER004558	YDR239C
SCER004559	PPZ1	YML016C
SCER004560	YDL180W
SCER004562	PCM1	YEL058W
SCER004563	DPH5	YLR172C
SCER004564	SCO2	YBR024W
SCER004565	AHC1	YOR023C
SCER004566	SET2	YJL168C
SCER004567	BI4	Q0120
SCER004568	RPE1	YJL121C
SCER004569	PUS1	YPL212C
SCER004570	SNX4	YJL036W
SCER004571	YGL114W
SCER004572	BRX1	YOL077C
SCER004573	ECM25	YJL201W
SCER004574	YBL100W-B
SCER004575	HLR1	YDR528W
SCER004576	FRK1	YPL141C
SCER004577	YER138C
SCER004579	CIT3	YPR001W
SCER004580	CKS1	YBR135W
SCER004581	POL2	YNL262W
SCER004582	PFS2	YNL317W
SCER004583	IRC19	YLL033W
SCER004586	FHL1	YPR104C
SCER004587	FRE2	YKL220C
SCER004588	VPS5	YOR069W
SCER004589	HUT1	YPL244C
SCER004590	YGL164C	YRB30
SCER004591	EMC4	YGL231C
SCER004592	TRP2	YER090W
SCER004593	PSY4	YBL046W
SCER004594	SED5	YLR026C
SCER004595	ATG11	YPR049C
SCER004596	YAP5	YIR018W
SCER004598	MGT1	YDL200C
SCER004599	POR2	YIL114C
SCER004600	YGR026W
SCER004601	GYP8	YFL027C
SCER004602	CSR1	YLR380W
SCER004603	YGR169C-A
SCER004604	SPE1	YKL184W
SCER004605	BRL1	YHR036W
SCER004606	GIM3	YNL153C
SCER004607	YGR079W
SCER004608	NIT1	YIL164C
SCER004609	MRPL39	YML009C
SCER004610	YDL133W
SCER004611	YOL073C
SCER004612	GAD1	YMR250W
SCER004613	MMS4	YBR098W
SCER004614	YDR444W
SCER004615	GPA1	YHR005C
SCER004616	GIN4	YDR507C
SCER004617	RDS3	YPR094W
SCER004618	ADH2	YMR303C
SCER004619	PRP5	YBR237W
SCER004620	SPC25	YER018C
SCER004621	RPP1B	YDL130W
SCER004623	YNL138W-A	YSF3
SCER004624	YAP1801	YHR161C
SCER004625	MRPL1	YDR116C
SCER004626	YKL027W
SCER004627	AMD2	YDR242W
SCER004628	CTR9	YOL145C
SCER004629	YLR281C
SCER004630	SNF2	YOR290C
SCER004631	PAM17	YKR065C
SCER004632	GEA1	YJR031C
SCER004633	YBR139W
SCER004634	CIN2	YPL241C
SCER004635	PRO3	YER023W
SCER004636	ATG21	YPL100W
SCER004637	NOP53	YPL146C
SCER004638	MRPL4	YLR439W
SCER004639	KAR4	YCL055W
SCER004640	RPS17A	YML024W
SCER004642	BCH2	YKR027W
SCER004643	MRPL22	YNL177C
SCER004644	YBR138C
SCER004645	YJL055W
SCER004646	RPS21B	YJL136C
SCER004647	YDR057W	YOS9
SCER004648	YAR075W
SCER004649	SIP5	YMR140W
SCER004650	MLH2	YLR035C
SCER004651	SUL2	YLR092W
SCER004652	RPC37	YKR025W
SCER004653	YFL054C
SCER004654	YBR016W
SCER004655	RPL4A	YBR031W
SCER004656	CHS7	YHR142W
SCER004657	YBR225W
SCER004658	YNL035C
SCER004659	ENT4	YLL038C
SCER004660	YLR146W-A
SCER004662	YPR158C-D
SCER004663	SPT23	YKL020C
SCER004664	MLH3	YPL164C
SCER004665	PUP3	YER094C
SCER004666	PHO23	YNL097C
SCER004667	RSM26	YJR101W
SCER004668	NEJ1	YLR265C
SCER004670	RPS17B	YDR447C
SCER004671	OM45	YIL136W
SCER004672	SNL1	YIL016W
SCER004673	RSC9	YML127W
SCER004674	RIB4	YOL143C
SCER004675	YOR052C
SCER004676	ERV1	YGR029W
SCER004678	DDR2	YOL052C-A
SCER004679	BUD21	YOR078W
SCER004680	KRE11	YGR166W
SCER004681	YME2	YMR302C
SCER004682	TIP41	YPR040W
SCER004683	POP1	YNL221C
SCER004684	CWC23	YGL128C
SCER004685	MSH3	YCR092C
SCER004686	STB6	YKL072W
SCER004688	CIC1	YHR052W
SCER004689	RGM1	YMR182C
SCER004690	NNT1	YLR285W
SCER004691	YJR098C
SCER004692	THI74	YDR438W
SCER004693	MVP1	YMR004W
SCER004694	MGR2	YPL098C
SCER004695	AFG3	YER017C
SCER004696	HOG1	YLR113W
SCER004697	MLP2	YIL149C
SCER004698	COA1	YIL157C
SCER004699	JJJ1	YNL227C
SCER004702	SUE1	YPR151C
SCER004703	TOP1	YOL006C
SCER004704	DOG1	YHR044C
SCER004705	EPL1	YFL024C
SCER004706	SCC2	YDR180W
SCER004707	JSN1	YJR091C
SCER004709	KAP120	YPL125W
SCER004710	RFX1	YLR176C
SCER004712	JEM1	YJL073W
SCER004713	GID8	YMR135C
SCER004714	YMR259C
SCER004715	EMI5	YOL071W
SCER004717	SCS3	YGL126W
SCER004719	FUS2	YMR232W
SCER004720	TRX3	YCR083W
SCER004721	RPS21A	YKR057W
SCER004723	SLD3	YGL113W
SCER004725	YEL077C
SCER004726	FLO8	YER109C
SCER004728	YMR160W
SCER004729	CIT1	YNR001C
SCER004730	HIS5	YIL116W
SCER004731	YNL022C
SCER004732	MDR1	YGR100W
SCER004733	BRR2	YER172C
SCER004734	HUB1	YNR032C-A
SCER004735	SPC42	YKL042W
SCER004736	TMA16	YOR252W
SCER004737	FMP48	YGR052W
SCER004739	COX15	YER141W
SCER004740	ORC2	YBR060C
SCER004741	LSM1	YJL124C
SCER004742	YPR172W
SCER004743	NBP35	YGL091C
SCER004744	MXR1	YER042W
SCER004745	LSB6	YJL100W
SCER004747	AAP1	YHR047C
SCER004748	RAV2	YDR202C
SCER004749	DAN1	YJR150C
SCER004750	FUN12	YAL035W
SCER004751	PBI2	YNL015W
SCER004752	YPR013C
SCER004753	APS3	YJL024C
SCER004755	MRP49	YKL167C
SCER004756	MOT3	YMR070W
SCER004757	YFR049W	YMR31
SCER004759	MHR1	YDR296W
SCER004760	GDE1	YPL110C
SCER004761	HMX1	YLR205C
SCER004762	YBL100W-A
SCER004764	SEC18	YBR080C
SCER004765	ADI1	YMR009W
SCER004766	PUS7	YOR243C
SCER004767	YBR235W
SCER004769	SPB4	YFL002C
SCER004771	RIO2	YNL207W
SCER004772	FPS1	YLL043W
SCER004773	KAP123	YER110C
SCER004774	YER005W	YND1
SCER004775	ERT1	YBR239C
SCER004776	ECO1	YFR027W
SCER004778	TRM12	YML005W
SCER004779	ISM1	YPL040C
SCER004780	ADE17	YMR120C
SCER004781	YGR283C
SCER004782	YPL113C
SCER004783	SDS3	YIL084C
SCER004784	VPS62	YGR141W
SCER004786	AVT6	YER119C
SCER004787	AGX1	YFL030W
SCER004789	MRP2	YPR166C
SCER004790	YML108W
SCER004791	TIM11	YDR322C-A
SCER004793	CSM2	YIL132C
SCER004794	VTH1	YIL173W
SCER004795	PSF1	YDR013W
SCER004796	DAK1	YML070W
SCER004797	PAU6	YNR076W
SCER004798	RAD10	YML095C
SCER004800	CHL1	YPL008W
SCER004801	YDL156W
SCER004804	ARG82	YDR173C
SCER004805	OCT1	YKL134C
SCER004806	RVB1	YDR190C
SCER004807	URA7	YBL039C
SCER004808	RPS10A	YOR293W
SCER004809	BDF1	YLR399C
SCER004810	YDR109C
SCER004811	ATG33	YLR356W
SCER004812	SUR1	YPL057C
SCER004813	BIT61	YJL058C
SCER004814	UTP20	YBL004W
SCER004815	GSY1	YFR015C
SCER004816	ATG10	YLL042C
SCER004817	IMD3	YLR432W
SCER004818	YLR410W-B
SCER004819	DIN7	YDR263C
SCER004820	SWR1	YDR334W
SCER004822	BNI4	YNL233W
SCER004823	SNO2	YNL334C
SCER004824	DIS3	YOL021C
SCER004825	IRA1	YBR140C
SCER004826	Q0255
SCER004829	TRR2	YHR106W
SCER004832	RPL38	YLR325C
SCER004833	MUB1	YMR100W
SCER004835	HFA1	YMR207C
SCER004836	RPA49	YNL248C
SCER004838	SPO77	YLR341W
SCER004839	RPL28	YGL103W
SCER004840	SIS1	YNL007C
SCER004841	PET123	YOR158W
SCER004842	FMP37	YGL080W
SCER004843	YFL002W-A
SCER004844	TRP1	YDR007W
SCER004845	LYS21	YDL131W
SCER004846	EXO5	YBR163W
SCER004847	NPL3	YDR432W
SCER004848	PRM6	YML047C
SCER004849	CLC1	YGR167W
SCER004851	FTR1	YER145C
SCER004852	FIG2	YCR089W
SCER004853	GAT2	YMR136W
SCER004855	YCR076C
SCER004856	RGA2	YDR379W
SCER004857	POT1	YIL160C
SCER004858	YHR131C
SCER004859	COG1	YGL223C
SCER004860	ENA2	YDR039C
SCER004861	RFT1	YBL020W
SCER004862	VMA2	YBR127C
SCER004863	LST4	YKL176C
SCER004864	RSM23	YGL129C
SCER004866	PPS1	YBR276C
SCER004867	KAP104	YBR017C
SCER004869	CBC2	YPL178W
SCER004870	STB2	YMR053C
SCER004871	SPE4	YLR146C
SCER004872	PEX15	YOL044W
SCER004873	MRP7	YNL005C
SCER004874	YHL039W
SCER004875	CCR4	YAL021C
SCER004876	FLC1	YPL221W
SCER004877	CDC9	YDL164C
SCER004878	SHE9	YDR393W
SCER004879	SLG1	YOR008C
SCER004881	SLY1	YDR189W
SCER004883	MDN1	YLR106C
SCER004884	APC1	YNL172W
SCER004885	YGR093W
SCER004886	PES4	YFR023W
SCER004888	GIS2	YNL255C
SCER004889	INP54	YOL065C
SCER004891	YML109W	ZDS2
SCER004893	MSS4	YDR208W
SCER004894	MYO3	YKL129C
SCER004895	RBK1	YCR036W
SCER004896	ATX1	YNL259C
SCER004897	TOM5	YPR133W-A
SCER004898	RPB3	YIL021W
SCER004899	OMA1	YKR087C
SCER004900	ARG3	YJL088W
SCER004901	ENT1	YDL161W
SCER004903	IDS2	YJL146W
SCER004905	YBR012W-B
SCER004908	RNQ1	YCL028W
SCER004909	SEC10	YLR166C
SCER004910	OTU2	YHL013C
SCER004911	CBF5	YLR175W
SCER004912	YOR356W
SCER004914	RAD14	YMR201C
SCER004915	DNF2	YDR093W
SCER004916	SRO9	YCL037C
SCER004918	MET4	YNL103W
SCER004919	ROT2	YBR229C
SCER004920	HOS3	YPL116W
SCER004921	TOM71	YHR117W
SCER004923	ISW2	YOR304W
SCER004924	DSD1	YGL196W
SCER004925	YML045W-A
SCER004927	KIN4	YOR233W
SCER004928	MIG1	YGL035C
SCER004929	YMR244C-A
SCER004930	UTP13	YLR222C
SCER004932	LEO1	YOR123C
SCER004933	BUD7	YOR299W
SCER004934	TAH18	YPR048W
SCER004935	YPL109C
SCER004936	SPP1	YPL138C
SCER004937	SBA1	YKL117W
SCER004938	TRM13	YOL125W
SCER004939	CUP5	YEL027W
SCER004940	HAL5	YJL165C
SCER004943	MIG2	YGL209W
SCER004944	CAR2	YLR438W
SCER004945	RPL32	YBL092W
SCER004946	ADH5	YBR145W
SCER004947	ULP2	YIL031W
SCER004948	BUD6	YLR319C
SCER004949	PBP2	YBR233W
SCER004950	CTF4	YPR135W
SCER004951	RPC11	YDR045C
SCER004952	ERP5	YHR110W
SCER004953	MET14	YKL001C
SCER004954	NMD3	YHR170W
SCER004955	VTA1	YLR181C
SCER004956	CHC1	YGL206C
SCER004957	ADH1	YOL086C
SCER004958	GPX2	YBR244W
SCER004959	YML002W
SCER004962	PUB1	YNL016W
SCER004963	STE2	YFL026W
SCER004964	HBT1	YDL223C
SCER004966	PDR1	YGL013C
SCER004967	INP2	YMR163C
SCER004968	BNI5	YNL166C
SCER004969	PIH1	YHR034C
SCER004970	YDR338C
SCER004974	MLP1	YKR095W
SCER004976	GIS4	YML006C
SCER004977	BNS1	YGR230W
SCER004978	YKR017C
SCER004981	TAF2	YCR042C
SCER004982	GSC2	YGR032W
SCER004983	PKH3	YDR466W
SCER004984	MSN5	YDR335W
SCER004985	EAF6	YJR082C
SCER004986	LEE1	YPL054W
SCER004987	AEP2	YMR282C
SCER004988	YGR207C
SCER004989	BAG7	YOR134W
SCER004990	RRG10	YJL062W-A
SCER004993	CUE5	YOR042W
SCER004995	GUD1	YDL238C
SCER004996	CWH43	YCR017C
SCER004997	PFD1	YJL179W
SCER004998	STM1	YLR150W
SCER004999	YJR111C
SCER005000	DJP1	YIR004W
SCER005001	BSC1	YDL037C
SCER005002	YPL150W
SCER005003	DAL2	YIR029W
SCER005004	ABP1	YCR088W
SCER005005	TRM10	YOL093W
SCER005006	YJL144W
SCER005007	NUP159	YIL115C
SCER005008	CTF13	YMR094W
SCER005010	CBP4	YGR174C
SCER005011	REI1	YBR267W
SCER005014	PML39	YML107C
SCER005015	SYG1	YIL047C
SCER005018	PDI1	YCL043C
SCER005019	MLS1	YNL117W
SCER005020	PHO4	YFR034C
SCER005021	YLR057W
SCER005024	YAK1	YJL141C
SCER005025	ALK1	YGL021W
SCER005027	YPL066W
SCER005029	TCO89	YPL180W
SCER005030	RUD3	YOR216C
SCER005031	SDS22	YKL193C
SCER005032	YLR035C-A
SCER005033	INP53	YOR109W
SCER005034	PXL1	YKR090W
SCER005035	AAD3	YCR107W
SCER005037	FAP7	YDL166C
SCER005038	NTG2	YOL043C
SCER005039	YOR162C	YRR1
SCER005042	ARO4	YBR249C
SCER005043	MPD1	YOR288C
SCER005044	FET5	YFL041W
SCER005045	ATF1	YOR377W
SCER005046	FAT1	YBR041W
SCER005049	RPL11B	YGR085C
SCER005051	RRB1	YMR131C
SCER005052	PGM3	YMR278W
SCER005053	YPR148C
SCER005054	MYO5	YMR109W
SCER005055	NRD1	YNL251C
SCER005056	YMR310C
SCER005057	GPI18	YBR004C
SCER005058	RTT105	YER104W
SCER005059	YNL058C
SCER005060	GRE2	YOL151W
SCER005061	STE11	YLR362W
SCER005062	IXR1	YKL032C
SCER005063	PGM2	YMR105C
SCER005064	FUM1	YPL262W
SCER005065	FPR2	YDR519W
SCER005067	NUS1	YDL193W
SCER005068	BOP2	YLR267W
SCER005069	SPO71	YDR104C
SCER005072	RAD18	YCR066W
SCER005073	GPI1	YGR216C
SCER005074	SWD3	YBR175W
SCER005076	YPL199C
SCER005078	POL32	YJR043C
SCER005079	RPL43A	YPR043W
SCER005080	PDB1	YBR221C
SCER005081	HAP5	YOR358W
SCER005082	NOP14	YDL148C
SCER005083	AFG1	YEL052W
SCER005084	LSM6	YDR378C
SCER005085	MCK1	YNL307C
SCER005087	YMR295C
SCER005088	TRS31	YDR472W
SCER005089	MAL33	YBR297W
SCER005090	CCT2	YIL142W
SCER005091	MDM1	YML104C
SCER005092	CYC1	YJR048W
SCER005093	GCR2	YNL199C
SCER005094	AIM45	YPR004C
SCER005095	MCM1	YMR043W
SCER005098	YMR031C
SCER005099	YMR034C
SCER005100	SKI6	YGR195W
SCER005101	BUB2	YMR055C
SCER005102	IMD2	YHR216W
SCER005103	AMA1	YGR225W
SCER005104	LSM3	YLR438C-A
SCER005105	RNR1	YER070W
SCER005106	YPL260W
SCER005107	MAL11	YGR289C
SCER005108	GRX7	YBR014C
SCER005109	RPP2A	YOL039W
SCER005110	YPR137C-B
SCER005111	VMA6	YLR447C
SCER005112	PUF4	YGL014W
SCER005113	PEX14	YGL153W
SCER005114	HTZ1	YOL012C
SCER005115	MEP3	YPR138C
SCER005116	MSM1	YGR171C
SCER005117	GUA1	YMR217W
SCER005119	TPK3	YKL166C
SCER005120	MDM10	YAL010C
SCER005121	SHU2	YDR078C
SCER005122	CDC1	YDR182W
SCER005123	FPR3	YML074C
SCER005126	STB4	YMR019W
SCER005127	YGR127W
SCER005128	PRP2	YNR011C
SCER005129	RTT109	YLL002W
SCER005130	SEM1	YDR363W-A
SCER005131	PUF3	YLL013C
SCER005132	DTR1	YBR180W
SCER005133	SUR4	YLR372W
SCER005134	DIE2	YGR227W
SCER005135	YJL216C
SCER005136	ARN2	YHL047C
SCER005137	CYC2	YOR037W
SCER005139	YJL133C-A
SCER005140	PST2	YDR032C
SCER005141	NOP16	YER002W
SCER005142	CCT3	YJL014W
SCER005143	SNT1	YCR033W
SCER005144	ACA1	YER045C
SCER005146	IAH1	YOR126C
SCER005148	RTT101	YJL047C
SCER005151	RPP0	YLR340W
SCER005153	UPS1	YLR193C
SCER005154	MCM3	YEL032W
SCER005155	LEU9	YOR108W
SCER005156	FUS3	YBL016W
SCER005158	ERP1	YAR002C-A
SCER005159	PPQ1	YPL179W
SCER005161	OPY1	YBR129C
SCER005162	YER034W
SCER005163	OGG1	YML060W
SCER005164	RER1	YCL001W
SCER005166	YLR218C
SCER005167	MSF1	YPR047W
SCER005168	SLP1	YOR154W
SCER005171	SEH1	YGL100W
SCER005173	RVS167	YDR388W
SCER005175	MSS51	YLR203C
SCER005176	CDC123	YLR215C
SCER005177	YER187W
SCER005178	SSF1	YHR066W
SCER005179	FMP32	YFL046W
SCER005181	GDH1	YOR375C
SCER005182	YHR122W
SCER005183	RPF1	YHR088W
SCER005184	GLT1	YDL171C
SCER005187	PCL8	YPL219W
SCER005189	GIM5	YML094W
SCER005190	CYB2	YML054C
SCER005191	SKT5	YBL061C
SCER005192	NDJ1	YOL104C
SCER005194	SUA5	YGL169W
SCER005196	OXA1	YER154W
SCER005197	YGR109W-A
SCER005198	TOF1	YNL273W
SCER005199	DFR1	YOR236W
SCER005200	MRP13	YGR084C
SCER005201	HXT6	YDR343C
SCER005203	FAP1	YNL023C
SCER005205	YGR016W
SCER005206	BOR1	YNL275W
SCER005207	YJL206C
SCER005208	PTC7	YHR076W
SCER005209	COX5A	YNL052W
SCER005210	ACP1	YKL192C
SCER005211	DDI1	YER143W
SCER005212	YIR035C
SCER005213	SPT14	YPL175W
SCER005214	MRPS5	YBR251W
SCER005215	YDL063C
SCER005217	NRT1	YOR071C
SCER005218	QCR8	YJL166W
SCER005219	GCN5	YGR252W
SCER005221	MSK1	YNL073W
SCER005222	YLR154W-A
SCER005223	ANT1	YPR128C
SCER005224	MPS2	YGL075C
SCER005225	FCF1	YDR339C
SCER005226	TSR2	YLR435W
SCER005227	EEB1	YPL095C
SCER005229	RNR2	YJL026W
SCER005230	PGS1	YCL004W
SCER005234	RPA12	YJR063W
SCER005235	CDC21	YOR074C
SCER005236	HEM4	YOR278W
SCER005237	VHR1	YIL056W
SCER005238	SDT1	YGL224C
SCER005239	LTP1	YPR073C
SCER005240	LPP1	YDR503C
SCER005241	YOR019W
SCER005242	YLR108C
SCER005243	DUS1	YML080W
SCER005245	FRE1	YLR214W
SCER005246	CTL1	YMR180C
SCER005247	ERG10	YPL028W
SCER005248	TAF5	YBR198C
SCER005249	SNF5	YBR289W
SCER005250	DID2	YKR035W-A
SCER005251	BDF2	YDL070W
SCER005252	YPL034W
SCER005253	YFL002W-B
SCER005254	IPL1	YPL209C
SCER005255	NIP100	YPL174C
SCER005256	TUP1	YCR084C
SCER005258	UBA1	YKL210W
SCER005259	GNP1	YDR508C
SCER005260	CDC40	YDR364C
SCER005261	YLR257W
SCER005263	APM4	YOL062C
SCER005264	GPB1	YOR371C
SCER005265	NSP1	YJL041W
SCER005266	NIT2	YJL126W
SCER005267	PKH2	YOL100W
SCER005268	YER033C	ZRG8
SCER005269	ELP2	YGR200C
SCER005270	SBH2	YER019C-A
SCER005272	TFP1	YDL185W
SCER005273	SMF1	YOL122C
SCER005274	GUF1	YLR289W
SCER005275	OCH1	YGL038C
SCER005276	YDR261W-B
SCER005278	SSY1	YDR160W
SCER005279	YMR124W
SCER005280	YNR063W
SCER005281	TFA2	YKR062W
SCER005282	TDH1	YJL052W
SCER005283	MYO1	YHR023W
SCER005286	LEU3	YLR451W
SCER005288	MGA2	YIR033W
SCER005289	BI3	Q0115
SCER005290	STR3	YGL184C
SCER005291	RMP1	YLR145W
SCER005293	GDI1	YER136W
SCER005294	YET2	YMR040W
SCER005295	HMI1	YOL095C
SCER005296	NOP56	YLR197W
SCER005298	YOR142W-B
SCER005299	TYE7	YOR344C
SCER005301	ATP18	YML081C-A
SCER005302	GEM1	YAL048C
SCER005303	YNL339W-A
SCER005304	YMR046C
SCER005306	LOT6	YLR011W
SCER005308	NIT3	YLR351C
SCER005309	GGC1	YDL198C
SCER005310	DRS2	YAL026C
SCER005311	FYV7	YLR068W
SCER005312	YMR279C
SCER005314	HTS1	YPR033C
SCER005315	ERO1	YML130C
SCER005317	PHO86	YJL117W
SCER005319	RCR2	YDR003W
SCER005320	DNF3	YMR162C
SCER005321	GCV1	YDR019C
SCER005322	ARO80	YDR421W
SCER005323	TFC7	YOR110W
SCER005324	SSF2	YDR312W
SCER005325	END3	YNL084C
SCER005326	WHI2	YOR043W
SCER005327	TPI1	YDR050C
SCER005329	RPT5	YOR117W
SCER005330	RPS13	YDR064W
SCER005332	NMT1	YLR195C
SCER005333	ITT1	YML068W
SCER005334	IPK1	YDR315C
SCER005335	CMK1	YFR014C
SCER005336	YCL002C
SCER005337	RPN11	YFR004W
SCER005338	GCY1	YOR120W
SCER005339	MCH1	YDL054C
SCER005340	RDS2	YPL133C
SCER005341	GRS2	YPR081C
SCER005343	YGR054W
SCER005344	YKL071W
SCER005345	DSE2	YHR143W
SCER005349	AAD6	YFL056C
SCER005351	CUP2	YGL166W
SCER005352	VPS54	YDR027C
SCER005353	YHR035W
SCER005355	GCD2	YGR083C
SCER005356	ERG26	YGL001C
SCER005357	TSR4	YOL022C
SCER005359	LIF1	YGL090W
SCER005362	UTR1	YJR049C
SCER005363	URE2	YNL229C
SCER005365	GYP7	YDL234C
SCER005366	GIS3	YLR094C
SCER005367	NGL3	YML118W
SCER005368	RPL14B	YHL001W
SCER005370	YDR368W	YPR1
SCER005372	YOR378W
SCER005374	RPC17	YJL011C
SCER005376	MCT1	YOR221C
SCER005377	YKL069W
SCER005378	RFA1	YAR007C
SCER005379	YGR001C
SCER005380	SEC13	YLR208W
SCER005381	POA1	YBR022W
SCER005382	GNT1	YOR320C
SCER005383	MAL13	YGR288W
SCER005384	ADY3	YDL239C
SCER005385	CPR3	YML078W
SCER005388	MTC5	YDR128W
SCER005389	YDR326C	YSP2
SCER005390	CHS5	YLR330W
SCER005391	TUB1	YML085C
SCER005392	AIM9	YER080W
SCER005393	OYE2	YHR179W
SCER005394	SPC24	YMR117C
SCER005395	SEC2	YNL272C
SCER005397	DPB2	YPR175W
SCER005399	AAR2	YBL074C
SCER005400	RPO31	YOR116C
SCER005403	UFO1	YML088W
SCER005404	MOB1	YIL106W
SCER005406	UBC5	YDR059C
SCER005407	SEC3	YER008C
SCER005408	ADY4	YLR227C
SCER005409	TRM11	YOL124C
SCER005410	COQ2	YNR041C
SCER005412	SRL1	YOR247W
SCER005413	MNI1	YIL110W
SCER005414	KTI12	YKL110C
SCER005415	Q0182
SCER005417	BDS1	YOL164W
SCER005418	CAC2	YML102W
SCER005419	YCS4	YLR272C
SCER005420	RTA1	YGR213C
SCER005421	DSF1	YEL070W
SCER005423	ECM32	YER176W
SCER005424	RPL1A	YPL220W
SCER005425	PET20	YPL159C
SCER005426	HOS1	YPR068C
SCER005427	IWR1	YDL115C
SCER005428	BCK2	YER167W
SCER005429	ADH4	YGL256W
SCER005431	RBS1	YDL189W
SCER005432	FAS2	YPL231W
SCER005433	YPR045C
SCER005434	PPX1	YHR201C
SCER005435	NUP170	YBL079W
SCER005436	RPL8B	YLL045C
SCER005437	APS2	YJR058C
SCER005438	ALG11	YNL048W
SCER005439	FAD1	YDL045C
SCER005440	UTP11	YKL099C
SCER005441	HRT1	YOL133W
SCER005442	TFB3	YDR460W
SCER005443	RRP1	YDR087C
SCER005444	ICL2	YPR006C
SCER005445	PMT4	YJR143C
SCER005447	NDT80	YHR124W
SCER005448	SRP72	YPL210C
SCER005449	SNF6	YHL025W
SCER005450	YGR130C
SCER005451	YBL060W	YEL1
SCER005452	PNS1	YOR161C
SCER005453	SSA4	YER103W
SCER005454	SED4	YCR067C
SCER005455	TSC11	YER093C
SCER005456	RSC1	YGR056W
SCER005457	MED7	YOL135C
SCER005458	YGR131W
SCER005460	LCB5	YLR260W
SCER005461	ADE2	YOR128C
SCER005462	ARP3	YJR065C
SCER005463	GET1	YGL020C
SCER005465	TCB1	YOR086C
SCER005466	CBP1	YJL209W
SCER005467	PRP42	YDR235W
SCER005468	YMR173W-A
SCER005469	YLR413W
SCER005470	SOG2	YOR353C
SCER005471	YNL237W	YTP1
SCER005472	RFC5	YBR087W
SCER005473	DOA1	YKL213C
SCER005474	CRN1	YLR429W
SCER005476	UBP11	YKR098C
SCER005477	ELF1	YKL160W
SCER005478	YGL242C
SCER005479	FDC1	YDR539W
SCER005481	OSH7	YHR001W
SCER005482	YMR118C
SCER005483	CLB5	YPR120C
SCER005484	RRP15	YPR143W
SCER005485	HHF1	YBR009C
SCER005486	SRY1	YKL218C
SCER005487	NNF1	YJR112W
SCER005489	SNA4	YDL123W
SCER005491	RPS11B	YBR048W
SCER005492	MTO1	YGL236C
SCER005493	SUL1	YBR294W
SCER005494	YLR407W
SCER005499	MTH1	YDR277C
SCER005500	PBP4	YDL053C
SCER005501	YLR271W
SCER005502	PSD1	YNL169C
SCER005503	MPA43	YNL249C
SCER005504	YKL063C
SCER005505	KEI1	YDR367W
SCER005507	YIL152W
SCER005508	ECM11	YDR446W
SCER005509	YLR157C-B
SCER005510	UTP18	YJL069C
SCER005511	ERV14	YGL054C
SCER005512	GON7	YJL184W
SCER005513	DUS4	YLR405W
SCER005514	APA2	YDR530C
SCER005515	EAR1	YMR171C
SCER005516	RGC1	YPR115W
SCER005517	GLG1	YKR058W
SCER005518	SPC34	YKR037C
SCER005519	ATP14	YLR295C
SCER005520	KHA1	YJL094C
SCER005521	SDH3	YKL141W
SCER005522	SNU13	YEL026W
SCER005523	RNH201	YNL072W
SCER005524	PMT2	YAL023C
SCER005525	MAK16	YAL025C
SCER005526	MSS2	YDL107W
SCER005527	PEX17	YNL214W
SCER005528	RPL7A	YGL076C
SCER005529	COG3	YER157W
SCER005530	ATG4	YNL223W
SCER005531	YLR410W-A
SCER005532	YIL100W
SCER005534	CNE1	YAL058W
SCER005535	SNO4	YMR322C
SCER005536	PGU1	YJR153W
SCER005537	ERV41	YML067C
SCER005538	MRPL40	YPL173W
SCER005539	GPM1	YKL152C
SCER005540	MSB4	YOL112W
SCER005542	ABC1	YGL119W
SCER005543	SIN4	YNL236W
SCER005544	PHB1	YGR132C
SCER005545	GIM4	YEL003W
SCER005547	FMP23	YBR047W
SCER005549	ERG11	YHR007C
SCER005550	GCN20	YFR009W
SCER005551	IRC5	YFR038W
SCER005552	MRT4	YKL009W
SCER005553	IOC4	YMR044W
SCER005555	ATP2	YJR121W
SCER005556	ADE1	YAR015W
SCER005558	NOP10	YHR072W-A
SCER005559	MRPS28	YDR337W
SCER005561	CBF2	YGR140W
SCER005562	YMR134W
SCER005563	KRE33	YNL132W
SCER005564	YPL216W
SCER005565	YOR062C
SCER005566	PGA2	YNL149C
SCER005567	HOM2	YDR158W
SCER005568	PHO89	YBR296C
SCER005570	TIM21	YGR033C
SCER005571	UBC11	YOR339C
SCER005572	NTE1	YML059C
SCER005573	APT1	YML022W
SCER005574	SMC4	YLR086W
SCER005575	PBA1	YLR199C
SCER005576	TFP3	YPL234C
SCER005577	DEG1	YFL001W
SCER005578	MAC1	YMR021C
SCER005579	TMA22	YJR014W
SCER005580	STU1	YBL034C
SCER005581	PHO87	YCR037C
SCER005582	GAP1	YKR039W
SCER005584	YIR007W
SCER005589	SMY1	YKL079W
SCER005590	YGR038C-B
SCER005591	BPT1	YLL015W
SCER005592	ECM31	YBR176W
SCER005593	MCR1	YKL150W
SCER005595	YDL160C-A
SCER005596	SIR4	YDR227W
SCER005599	YDR336W
SCER005600	SSS1	YDR086C
SCER005601	CRD1	YDL142C
SCER005602	ASI2	YNL159C
SCER005603	MTC4	YBR255W
SCER005604	EBP2	YKL172W
SCER005605	SPI1	YER150W
SCER005608	RGD2	YFL047W
SCER005609	OSH6	YKR003W
SCER005610	YKL067W	YNK1
SCER005611	YPL071C
SCER005612	TAF13	YML098W
SCER005613	YDR002W	YRB1
SCER005614	RPS9A	YPL081W
SCER005615	HYR1	YIR037W
SCER005617	TMS1	YDR105C
SCER005618	YLR050C
SCER005619	MSS1	YMR023C
SCER005620	HPA2	YPR193C
SCER005621	SDS23	YGL056C
SCER005623	SNQ2	YDR011W
SCER005624	RRN11	YML043C
SCER005625	ASH1	YKL185W
SCER005626	YML001W	YPT7
SCER005628	RPS29B	YDL061C
SCER005629	ECM33	YBR078W
SCER005630	RPS16B	YDL083C
SCER005631	OPI9	YLR338W
SCER005633	CCC1	YLR220W
SCER005634	SGO1	YOR073W
SCER005635	MET12	YPL023C
SCER005636	YDR026C
SCER005637	EXG2	YDR261C
SCER005638	SWP1	YMR149W
SCER005639	MRC1	YCL061C
SCER005640	FRS2	YFL022C
SCER005641	ERP2	YAL007C
SCER005642	BCY1	YIL033C
SCER005643	YIL001W
SCER005644	RPS28A	YOR167C
SCER005645	YDL027C
SCER005646	IME4	YGL192W
SCER005647	CRC1	YOR100C
SCER005648	NSE3	YDR288W
SCER005649	IST3	YIR005W
SCER005650	IRC24	YIR036C
SCER005651	SPS18	YNL204C
SCER005652	YBL107C
SCER005654	NFT1	YKR103W
SCER005655	HEM3	YDL205C
SCER005656	MNL1	YHR204W
SCER005658	ROG1	YGL144C
SCER005659	TKL2	YBR117C
SCER005660	POL30	YBR088C
SCER005661	YFL042C
SCER005662	YFR006W
SCER005663	TOS6	YNL300W
SCER005664	CIS1	YDR022C
SCER005665	YPL108W
SCER005666	LOS1	YKL205W
SCER005667	CMK2	YOL016C
SCER005668	NCP1	YHR042W
SCER005669	AIM44	YPL158C
SCER005670	PDH1	YPR002W
SCER005673	YKL105C
SCER005674	OAZ1	YPL052W
SCER005675	YDR261C-D
SCER005676	YBR241C
SCER005677	NUP116	YMR047C
SCER005679	YGR102C
SCER005680	RPS26B	YER131W
SCER005681	YBR056W-A
SCER005682	MSB3	YNL293W
SCER005685	NCA2	YPR155C
SCER005686	TRM112	YNR046W
SCER005687	CUP9	YPL177C
SCER005688	CDC3	YLR314C
SCER005690	ARC19	YKL013C
SCER005696	PET122	YER153C
SCER005697	PET8	YNL003C
SCER005699	PET9	YBL030C
SCER005700	DBP9	YLR276C
SCER005701	HOL1	YNR055C
SCER005702	CLB3	YDL155W
SCER005704	VPS28	YPL065W
SCER005705	UAF30	YOR295W
SCER005706	YBR111C	YSA1
SCER005707	VMA21	YGR105W
SCER005708	YJR027W
SCER005709	NUP82	YJL061W
SCER005710	YGR066C
SCER005712	PCP1	YGR101W
SCER005713	OPT1	YJL212C
SCER005714	ALG8	YOR067C
SCER005715	YFR039C
SCER005716	FAU1	YER183C
SCER005717	SPO1	YNL012W
SCER005719	APD1	YBR151W
SCER005720	SEN2	YLR105C
SCER005721	GET3	YDL100C
SCER005722	YOL163W
SCER005723	CTK2	YJL006C
SCER005724	CFT1	YDR301W
SCER005725	YGR250C
SCER005726	ARA2	YMR041C
SCER005727	ACN9	YDR511W
SCER005728	YLR460C
SCER005729	YPR011C
SCER005730	THS1	YIL078W
SCER005732	NOG2	YNR053C
SCER005733	TED1	YIL039W
SCER005734	PAA1	YDR071C
SCER005735	PRP11	YDL043C
SCER005736	BNA6	YFR047C
SCER005737	ADP1	YCR011C
SCER005738	PAT1	YCR077C
SCER005739	CUE2	YKL090W
SCER005740	PRP21	YJL203W
SCER005741	RRI2	YOL117W
SCER005744	SDH4	YDR178W
SCER005745	PDR10	YOR328W
SCER005746	MMP1	YLL061W
SCER005747	COR1	YBL045C
SCER005748	YLR149C
SCER005749	HRD3	YLR207W
SCER005750	ERG12	YMR208W
SCER005751	AKR2	YOR034C
SCER005753	DIF1	YLR437C
SCER005754	ARE2	YNR019W
SCER005755	RVB2	YPL235W
SCER005756	MUD1	YBR119W
SCER005757	YCL020W
SCER005758	WWM1	YFL010C
SCER005759	MOT2	YER068W
SCER005760	SPO7	YAL009W
SCER005761	SDC1	YDR469W
SCER005762	ATG19	YOL082W
SCER005763	YAE1	YJR067C
SCER005764	DYN2	YDR424C
SCER005765	NEW1	YPL226W
SCER005766	NIC96	YFR002W
SCER005767	CRP1	YHR146W
SCER005768	YAR023C
SCER005769	YFR017C
SCER005770	CYT1	YOR065W
SCER005772	TFB2	YPL122C
SCER005774	PIG2	YIL045W
SCER005777	AUS1	YOR011W
SCER005778	GPG1	YGL121C
SCER005780	HIR2	YOR038C
SCER005782	DPH1	YIL103W
SCER005783	BUD23	YCR047C
SCER005784	ESS1	YJR017C
SCER005785	NAP1	YKR048C
SCER005786	YMR099C
SCER005788	PIS1	YPR113W
SCER005790	COG2	YGR120C
SCER005792	MMR1	YLR190W
SCER005793	TAF3	YPL011C
SCER005794	SAC1	YKL212W
SCER005795	AMS1	YGL156W
SCER005796	AIM7	YDR063W
SCER005797	MOT1	YPL082C
SCER005798	ECM29	YHL030W
SCER005799	YLR419W
SCER005800	MIH1	YMR036C
SCER005802	YDR352W
SCER005803	YPR137C-A
SCER005806	LDB7	YBL006C
SCER005807	URA3	YEL021W
SCER005808	PTC5	YOR090C
SCER005809	MNT3	YIL014W
SCER005810	RIM1	YCR028C-A
SCER005811	SIP1	YDR422C
SCER005812	NPR1	YNL183C
SCER005813	ACF2	YLR144C
SCER005814	YNR071C
SCER005816	DLD3	YEL071W
SCER005817	PEX30	YLR324W
SCER005818	STE23	YLR389C
SCER005819	YIF1	YNL263C
SCER005820	CSR2	YPR030W
SCER005821	YOL103W-B
SCER005822	SPO22	YIL073C
SCER005823	PIN3	YPR154W
SCER005824	RSC3	YDR303C
SCER005825	SDH1	YKL148C
SCER005826	TPN1	YGL186C
SCER005827	YBL029W
SCER005828	RAD4	YER162C
SCER005829	SPO73	YER046W
SCER005831	FIN1	YDR130C
SCER005832	RCR1	YBR005W
SCER005833	TOA2	YKL058W
SCER005837	APL1	YJR005W
SCER005838	EAF3	YPR023C
SCER005839	TVP18	YMR071C
SCER005840	SCP1	YOR367W
SCER005841	POP8	YBL018C
SCER005842	GUT2	YIL155C
SCER005843	YJR099W	YUH1
SCER005844	KAP122	YGL016W
SCER005845	PMT3	YOR321W
SCER005846	RPS4B	YHR203C
SCER005847	LEU2	YCL018W
SCER005848	ICE2	YIL090W
SCER005849	SCC4	YER147C
SCER005850	CPA2	YJR109C
SCER005851	NUP100	YKL068W
SCER005853	YIL096C
SCER005856	TFC6	YDR362C
SCER005857	GUK1	YDR454C
SCER005858	SWE1	YJL187C
SCER005859	PCT1	YGR202C
SCER005860	YDR056C
SCER005861	DDI2	YFL061W
SCER005862	ADE8	YDR408C
SCER005863	OSH2	YDL019C
SCER005864	SUR2	YDR297W
SCER005865	ABF1	YKL112W
SCER005866	PCC1	YKR095W-A
SCER005868	SIF2	YBR103W
SCER005870	YEN1	YER041W
SCER005871	MIM1	YOL026C
SCER005872	DOT1	YDR440W
SCER005874	RPS19A	YOL121C
SCER005875	URA4	YLR420W
SCER005876	RPC31	YNL151C
SCER005877	Q0144
SCER005878	DCC1	YCL016C
SCER005880	GEP4	YHR100C
SCER005882	MCM16	YPR046W
SCER005883	VPS15	YBR097W
SCER005885	CPR8	YNR028W
SCER005886	YHC1	YLR298C
SCER005887	YGR109W-B
SCER005888	STE24	YJR117W
SCER005889	AQY2	YLL052C
SCER005890	YOL098C
SCER005891	FSF1	YOR271C
SCER005892	SMP3	YOR149C
SCER005893	MMM1	YLL006W
SCER005894	RTT103	YDR289C
SCER005895	SEC5	YDR166C
SCER005897	MPS1	YDL028C
SCER005898	YDR319C
SCER005899	NCS6	YGL211W
SCER005901	YKL133C
SCER005902	SNF3	YDL194W
SCER005903	NAM9	YNL137C
SCER005904	YKR014C	YPT52
SCER005905	YDL176W
SCER005906	RIB3	YDR487C
SCER005908	VHS2	YIL135C
SCER005909	PNP1	YLR209C
SCER005910	LPX1	YOR084W
SCER005912	YOP1	YPR028W
SCER005914	NYV1	YLR093C
SCER005915	FKS1	YLR342W
SCER005916	CIN8	YEL061C
SCER005917	NDL1	YLR254C
SCER005918	CSE4	YKL049C
SCER005919	TIM12	YBR091C
SCER005920	SWT1	YOR166C
SCER005921	CDC23	YHR166C
SCER005922	YLR277C	YSH1
SCER005923	TAR1	YLR154W-C
SCER005924	RLM1	YPL089C
SCER005925	SKO1	YNL167C
SCER005926	LST8	YNL006W
SCER005927	RPS27A	YKL156W
SCER005928	RPN12	YFR052W
SCER005929	SNO3	YFL060C
SCER005930	YCH1	YGR203W
SCER005931	YJR005C-A
SCER005932	PDE1	YGL248W
SCER005933	SPO75	YLL005C
SCER005934	SHE10	YGL228W
SCER005935	ISU2	YOR226C
SCER005936	RRT15	YLR162W-A
SCER005937	GLN1	YPR035W
SCER005938	ERG5	YMR015C
SCER005940	HSP12	YFL014W
SCER005941	DHR2	YKL078W
SCER005942	CPR1	YDR155C
SCER005943	YER074W-A	YOS1
SCER005944	RXT3	YDL076C
SCER005945	CAK1	YFL029C
SCER005949	YGR201C
SCER005950	IRC8	YJL051W
SCER005951	FSH1	YHR049W
SCER005954	HKR1	YDR420W
SCER005955	ASF2	YDL197C
SCER005957	SLM5	YCR024C
SCER005958	ILV1	YER086W
SCER005959	ABZ2	YMR289W
SCER005960	YDR186C
SCER005961	QCR7	YDR529C
SCER005962	HSP26	YBR072W
SCER005963	YDR018C
SCER005964	MSD1	YPL104W
SCER005965	TAF7	YMR227C
SCER005966	GPX1	YKL026C
SCER005967	COG8	YML071C
SCER005968	KCC4	YCL024W
SCER005969	GPI15	YNL038W
SCER005971	TRS130	YMR218C
SCER005972	RME1	YGR044C
SCER005973	ATX2	YOR079C
SCER005975	GRE1	YPL223C
SCER005979	TAN1	YGL232W
SCER005980	SKI8	YGL213C
SCER005981	HCS1	YKL017C
SCER005982	YGL101W
SCER005983	YIM1	YMR152W
SCER005984	ICS2	YBR157C
SCER005985	SAL1	YNL083W
SCER005986	RNA14	YMR061W
SCER005987	IDI1	YPL117C
SCER005988	RPS26A	YGL189C
SCER005990	DGK1	YOR311C
SCER005991	HER2	YMR293C
SCER005992	YIR026C	YVH1
SCER005993	RRP7	YCL031C
SCER005994	YAP6	YDR259C
SCER005995	NUT1	YGL151W
SCER005997	VPS45	YGL095C
SCER005998	FIP1	YJR093C
SCER005999	HXT5	YHR096C
SCER006000	PAC11	YDR488C
SCER006001	SNU66	YOR308C
SCER006002	JIP5	YPR169W
SCER006003	SCS22	YBL091C-A
SCER006004	VMA8	YEL051W
SCER006005	APL5	YPL195W
SCER006006	PAH1	YMR165C
SCER006007	YPR010C-A
SCER006008	YGR015C
SCER006010	YKU80	YMR106C
SCER006011	MCM7	YBR202W
SCER006012	ASK1	YKL052C
SCER006014	APM1	YPL259C
SCER006016	TGL1	YKL140W
SCER006018	ALR2	YFL050C
SCER006019	EFR3	YMR212C
SCER006021	RPL6B	YLR448W
SCER006022	YNL155W
SCER006023	RET2	YFR051C
SCER006024	AYT1	YLL063C
SCER006025	SSL1	YLR005W
SCER006026	NQM1	YGR043C
SCER006029	SSH4	YKL124W
SCER006030	ATG3	YNR007C
SCER006031	SMD2	YLR275W
SCER006032	GPD1	YDL022W
SCER006033	YAT2	YER024W
SCER006034	IZH4	YOL101C
SCER006036	MNN11	YJL183W
SCER006037	RPS9B	YBR189W
SCER006038	ENT3	YJR125C
SCER006039	MSE1	YOL033W
SCER006040	ERG13	YML126C
SCER006041	NAT4	YMR069W
SCER006042	GSY2	YLR258W
SCER006043	BOI1	YBL085W
SCER006044	HSH155	YMR288W
SCER006045	FMO1	YHR176W
SCER006046	SNC2	YOR327C
SCER006047	BUD17	YNR027W
SCER006048	AIM25	YJR100C
SCER006049	TAH1	YCR060W
SCER006050	YLR130C	ZRT2
SCER006051	LYS4	YDR234W
SCER006052	GDH3	YAL062W
SCER006053	GET4	YOR164C
SCER006054	RRT5	YFR032C
SCER006055	RRN6	YBL014C
SCER006056	SPT15	YER148W
SCER006059	ECM21	YBL101C
SCER006060	MAF1	YDR005C
SCER006061	AIM17	YHL021C
SCER006062	FCJ1	YKR016W
SCER006063	SSO1	YPL232W
SCER006064	SPN1	YPR133C
SCER006066	SMX3	YPR182W
SCER006067	CWC25	YNL245C
SCER006068	QNS1	YHR074W
SCER006069	CBP3	YPL215W
SCER006070	DAL4	YIR028W
SCER006073	KRR1	YCL059C
SCER006074	YAL037W
SCER006075	PMI40	YER003C
SCER006077	PRP39	YML046W
SCER006079	YMR085W
SCER006081	LSB5	YCL034W
SCER006082	ACT1	YFL039C
SCER006083	GPI16	YHR188C
SCER006084	REX4	YOL080C
SCER006085	LCP5	YER127W
SCER006086	GLR1	YPL091W
SCER006087	GRR1	YJR090C
SCER006088	PHS1	YJL097W
SCER006089	HAC1	YFL031W
SCER006090	GBP2	YCL011C
SCER006091	GRX5	YPL059W
SCER006092	TYW3	YGL050W
SCER006093	YLR164W
SCER006094	PMT5	YDL093W
SCER006095	PEX22	YAL055W
SCER006096	DLD1	YDL174C
SCER006097	UBC7	YMR022W
SCER006098	TAE1	YBR261C
SCER006099	RED1	YLR263W
SCER006100	FUI1	YBL042C
SCER006101	RRN3	YKL125W
SCER006102	HYP2	YEL034W
SCER006103	YCK1	YHR135C
SCER006104	CTK3	YML112W
SCER006105	BUG1	YDL099W
SCER006106	PEX8	YGR077C
SCER006107	YDR285W	ZIP1
SCER006108	YGR285C	ZUO1
SCER006109	REG1	YDR028C
SCER006110	YPL236C
SCER006111	CWC15	YDR163W
SCER006112	BST1	YFL025C
SCER006114	XPT1	YJR133W
SCER006115	NNK1	YKL171W
SCER006116	OPI3	YJR073C
SCER006117	YPR158W-A
SCER006118	YKL075C
SCER006119	CAF130	YGR134W
SCER006120	ELP4	YPL101W
SCER006121	PKC1	YBL105C
SCER006122	RRN10	YBL025W
SCER006124	YJR107W
SCER006125	GPI17	YDR434W
SCER006126	BYE1	YKL005C
SCER006127	PFA3	YNL326C
SCER006128	YOR021C
SCER006129	YKR047W
SCER006130	AIR1	YIL079C
SCER006132	UBC1	YDR177W
SCER006133	MON1	YGL124C
SCER006134	YBR183W	YPC1
SCER006135	YNR029C
SCER006136	TLG2	YOL018C
SCER006137	NUP60	YAR002W
SCER006138	YIL063C	YRB2
SCER006142	RET3	YPL010W
SCER006143	ISC10	YER180C
SCER006144	PZF1	YPR186C
SCER006145	RPL21B	YPL079W
SCER006148	YHR182W
SCER006151	THP2	YHR167W
SCER006152	YER137C
SCER006153	SHE1	YBL031W
SCER006154	CHA4	YLR098C
SCER006155	HAT2	YEL056W
SCER006156	HPA3	YEL066W
SCER006157	NOB1	YOR056C
SCER006158	MAP2	YBL091C
SCER006160	QCR6	YFR033C
SCER006161	POX1	YGL205W
SCER006162	MSS116	YDR194C
SCER006163	ERR1	YOR393W
SCER006165	YHR165W-A
SCER006166	EXG1	YLR300W
SCER006167	ATP22	YDR350C
SCER006168	PAR32	YDL173W
SCER006170	GTO3	YMR251W
SCER006171	PRP3	YDR473C
SCER006172	ARP8	YOR141C
SCER006173	AVT7	YIL088C
SCER006174	YDL057W
SCER006175	DAL7	YIR031C
SCER006176	STE3	YKL178C
SCER006178	AGP1	YCL025C
SCER006179	VAM6	YDL077C
SCER006180	TOS8	YGL096W
SCER006181	BNI1	YNL271C
SCER006182	YKR104W
SCER006183	ALP1	YNL270C
SCER006184	PRP24	YMR268C
SCER006185	INO80	YGL150C
SCER006186	RVS161	YCR009C
SCER006187	RAD28	YDR030C
SCER006188	RET1	YOR207C
SCER006190	NFU1	YKL040C
SCER006191	IGO1	YNL157W
SCER006192	NUP120	YKL057C
SCER006193	YLR211C
SCER006194	GEP5	YLR091W
SCER006195	WAR1	YML076C
SCER006196	BRE5	YNR051C
SCER006197	MEH1	YKR007W
SCER006198	YOL157C
SCER006199	ERV29	YGR284C
SCER006200	PAD1	YDR538W
SCER006201	PDC5	YLR134W
SCER006202	SLF1	YDR515W
SCER006203	GLC8	YMR311C
SCER006204	ABD1	YBR236C
SCER006205	MRPL10	YNL284C
SCER006206	PRM1	YNL279W
SCER006207	GPT2	YKR067W
SCER006208	YOR142W-A
SCER006209	YHR217C
SCER006210	LAG2	YOL025W
SCER006211	YJR011C
SCER006212	NUP133	YKR082W
SCER006213	SNM1	YDR478W
SCER006214	RPS23B	YPR132W
SCER006215	BUD32	YGR262C
SCER006216	ATP12	YJL180C
SCER006217	DAL3	YIR032C
SCER006218	RRP40	YOL142W
SCER006219	MRK1	YDL079C
SCER006220	DBP7	YKR024C
SCER006221	SPR28	YDR218C
SCER006222	SOM1	YEL059C-A
SCER006223	RIP1	YEL024W
SCER006225	MAK5	YBR142W
SCER006226	CMS1	YLR003C
SCER006228	EOS1	YNL080C
SCER006229	STE18	YJR086W
SCER006230	HXT2	YMR011W
SCER006231	FAR11	YNL127W
SCER006233	YIL100C-A
SCER006234	LRE1	YCL051W
SCER006235	MND1	YGL183C
SCER006238	MMT1	YMR177W
SCER006239	NGR1	YBR212W
SCER006240	YLR157C-A
SCER006241	YOR291W	YPK9
SCER006243	YJL218W
SCER006245	SPO19	YPL130W
SCER006246	ILV6	YCL009C
SCER006247	RPS8A	YBL072C
SCER006248	RSC6	YCR052W
SCER006250	FLC2	YAL053W
SCER006251	FBA1	YKL060C
SCER006252	YMC1	YPR058W
SCER006253	TAF6	YGL112C
SCER006254	MBA1	YBR185C
SCER006255	CKB1	YGL019W
SCER006256	GND1	YHR183W
SCER006257	SLI15	YBR156C
SCER006260	RAD17	YOR368W
SCER006261	RAD2	YGR258C
SCER006262	HOT13	YKL084W
SCER006263	STF2	YGR008C
SCER006264	FIT1	YDR534C
SCER006265	NCR1	YPL006W
SCER006267	MRP17	YKL003C
SCER006268	DUG3	YNL191W
SCER006269	NCA3	YJL116C
SCER006270	RTG1	YOL067C
SCER006271	YLL058W
SCER006272	ARC18	YLR370C
SCER006274	YDL121C
SCER006276	YMR187C
SCER006277	RCN2	YOR220W
SCER006278	ERG27	YLR100W
SCER006279	COX5B	YIL111W
SCER006280	ATP25	YMR098C
SCER006282	CPR4	YCR069W
SCER006283	AUR1	YKL004W
SCER006284	MLC1	YGL106W
SCER006285	SIT4	YDL047W
SCER006286	YLR241W
SCER006287	SIL1	YOL031C
SCER006288	YKL077W
SCER006289	PAN1	YIR006C
SCER006290	RIO1	YOR119C
SCER006291	PIC2	YER053C
SCER006292	MDM35	YKL053C-A
SCER006293	SRP101	YDR292C
SCER006295	MKS1	YNL076W
SCER006296	RPL25	YOL127W
SCER006297	AIM27	YKL207W
SCER006299	CDC31	YOR257W
SCER006300	SSC1	YJR045C
SCER006301	MCM2	YBL023C
SCER006302	MTC6	YHR151C
SCER006304	PHO13	YDL236W
SCER006306	MHP1	YJL042W
SCER006307	JHD1	YER051W
SCER006308	YCL012C
SCER006309	YML081W
SCER006310	OPY2	YPR075C
SCER006312	NOP13	YNL175C
SCER006313	GVP36	YIL041W
SCER006314	SSM4	YIL030C
SCER006315	THI12	YNL332W
SCER006316	AIM41	YOR215C
SCER006317	KTR4	YBR199W
SCER006318	FLX1	YIL134W
SCER006319	YGL041W-A
SCER006321	TAF12	YDR145W
SCER006322	ARG5,6	YER069W
SCER006324	YNL086W
SCER006325	SPE2	YOL052C
SCER006326	YBL010C
SCER006329	YOL103W-A
SCER006330	RMD1	YDL001W
SCER006331	YBR056W
SCER006332	SCW10	YMR305C
SCER006333	NOP58	YOR310C
SCER006334	TPO4	YOR273C
SCER006335	RRS1	YOR294W
SCER006336	CCS1	YMR038C
SCER006339	ERG4	YGL012W
SCER006340	TOD6	YBL054W
SCER006341	YKR053C	YSR3
SCER006344	EFT1	YOR133W
SCER006345	HSK3	YKL138C-A
SCER006346	CMP2	YML057W
SCER006347	MPH3	YJR160C
SCER006348	SWP82	YFL049W
SCER006350	CIT2	YCR005C
SCER006351	TSA1	YML028W
SCER006352	ILS1	YBL076C
SCER006357	AGA2	YGL032C
SCER006359	ALG14	YBR070C
SCER006360	DMA2	YNL116W
SCER006361	DOT5	YIL010W
SCER006362	MAM3	YOL060C
SCER006363	PSH1	YOL054W
SCER006365	LYS5	YGL154C
SCER006366	YCR099C
SCER006367	SAM3	YPL274W
SCER006368	COX13	YGL191W
SCER006369	UTP15	YMR093W
SCER006370	MDM38	YOL027C
SCER006371	NUC1	YJL208C
SCER006372	HXT8	YJL214W
SCER006373	YIL161W
SCER006374	YDR132C
SCER006375	MYO4	YAL029C
SCER006377	BMH1	YER177W
SCER006380	PGA1	YNL158W
SCER006381	RPB8	YOR224C
SCER006382	PHO81	YGR233C
SCER006383	SAM50	YNL026W
SCER006384	HDA3	YPR179C
SCER006385	ISC1	YER019W
SCER006386	BRE2	YLR015W
SCER006388	YIL091C
SCER006390	DBF4	YDR052C
SCER006391	CUE3	YGL110C
SCER006395	PRS3	YHL011C
SCER006396	DET1	YDR051C
SCER006397	MRS6	YOR370C
SCER006400	CBP6	YBR120C
SCER006401	NCB2	YDR397C
SCER006402	HXT10	YFL011W
SCER006403	YMR084W
SCER006405	YHR210C
SCER006407	HSE1	YHL002W
SCER006408	NHP6B	YBR089C-A
SCER006409	TAF1	YGR274C
SCER006410	BLM10	YFL007W
SCER006411	LAS17	YOR181W
SCER006412	ATG13	YPR185W
SCER006413	PXR1	YGR280C
SCER006414	TAF8	YML114C
SCER006416	ENT5	YDR153C
SCER006417	MAP1	YLR244C
SCER006418	REC102	YLR329W
SCER006419	IVY1	YDR229W
SCER006420	SGN1	YIR001C
SCER006422	ASP1	YDR321W
SCER006423	YHI9	YHR029C
SCER006424	TUB2	YFL037W
SCER006426	SPO21	YOL091W
SCER006427	UTH1	YKR042W
SCER006430	DBP10	YDL031W
SCER006434	ERF2	YLR246W
SCER006435	RPB4	YJL140W
SCER006437	OST6	YML019W
SCER006438	PUP1	YOR157C
SCER006440	PIP2	YOR363C
SCER006441	PAU1	YJL223C
SCER006442	TCA17	YEL048C
SCER006443	PET112	YBL080C
SCER006445	AVT1	YJR001W
SCER006447	YGR161W-B
SCER006448	GAL4	YPL248C
SCER006449	CHZ1	YER030W
SCER006450	GAL83	YER027C
SCER006452	LOC1	YFR001W
SCER006454	RPN2	YIL075C
SCER006455	PAM16	YJL104W
SCER006456	FZF1	YGL254W
SCER006457	MCM6	YGL201C
SCER006458	MRPS35	YGR165W
SCER006459	RPL31A	YDL075W
SCER006461	CYT2	YKL087C
SCER006464	IMG1	YCR046C
SCER006465	TLG1	YDR468C
SCER006466	URK1	YNR012W
SCER006468	CYC7	YEL039C
SCER006469	ATP8	Q0080
SCER006472	YDL144C
SCER006473	YKE2	YLR200W
SCER006474	BRR6	YGL247W
SCER006475	RPL16A	YIL133C
SCER006476	BIO2	YGR286C
SCER006477	VPS27	YNR006W
SCER006478	TTI2	YJR136C
SCER006479	NAF1	YNL124W
SCER006481	SSA1	YAL005C
SCER006483	FPK1	YNR047W
SCER006485	RPL5	YPL131W
SCER006486	EPT1	YHR123W
SCER006487	YIL092W
SCER006488	BNA1	YJR025C
SCER006490	HTB2	YBL002W
SCER006492	ETP1	YHL010C
SCER006493	SWI1	YPL016W
SCER006494	MED4	YOR174W
SCER006495	THI80	YOR143C
SCER006496	YLL032C
SCER006497	TRM5	YHR070W
SCER006498	GLO3	YER122C
SCER006499	ATC1	YDR184C
SCER006500	ERS1	YCR075C
SCER006501	MRPL6	YHR147C
SCER006503	MOG1	YJR074W
SCER006504	RAT1	YOR048C
SCER006505	YPL162C
SCER006507	YNL295W
SCER006508	QRI5	YLR204W
SCER006509	THR1	YHR025W
SCER006512	RTC4	YNL254C
SCER006513	SAW1	YAL027W
SCER006514	AGP2	YBR132C
SCER006515	YML027W	YOX1
SCER006516	CEF1	YMR213W
SCER006517	YAR009C
SCER006518	SPP381	YBR152W
SCER006519	TOM6	YOR045W
SCER006520	ECM18	YDR125C
SCER006521	GCD6	YDR211W
SCER006522	MEX67	YPL169C
SCER006523	PRE6	YOL038W
SCER006524	RNP1	YLL046C
SCER006525	MRPL13	YKR006C
SCER006526	HSF1	YGL073W
SCER006527	MIG3	YER028C
SCER006531	ATP15	YPL271W
SCER006532	YDR370C
SCER006533	TRP4	YDR354W
SCER006534	FAA2	YER015W
SCER006535	LGE1	YPL055C
SCER006536	SNU56	YDR240C
SCER006537	GPI8	YDR331W
SCER006539	AIM6	YDL237W
SCER006540	COS2	YBR302C
SCER006541	FRA1	YLL029W
SCER006542	YJL163C
SCER006543	ARF2	YDL137W
SCER006545	TRS20	YBR254C
SCER006547	RPS11A	YDR025W
SCER006548	POR1	YNL055C
SCER006549	ARP9	YMR033W
SCER006550	PTR3	YFR029W
SCER006551	DBF2	YGR092W
SCER006552	FIG1	YBR040W
SCER006553	YLR063W
SCER006554	LSM7	YNL147W
SCER006555	YJL132W
SCER006557	YPR022C
SCER006558	SEC26	YDR238C
SCER006559	SEC11	YIR022W
SCER006560	APE3	YBR286W
SCER006561	RPH1	YER169W
SCER006562	KEL1	YHR158C
SCER006564	MMS21	YEL019C
SCER006566	YKL196C	YKT6
SCER006567	BET3	YKR068C
SCER006568	ECM1	YAL059W
SCER006572	PEX32	YBR168W
SCER006574	NUM1	YDR150W
SCER006576	TEF4	YKL081W
SCER006579	CLB2	YPR119W
SCER006580	UGA2	YBR006W
SCER006581	SCT1	YBL011W
SCER006582	MRI1	YPR118W
SCER006585	YKR096W
SCER006587	YOR292C
SCER006589	RPA190	YOR341W
SCER006590	RPN6	YDL097C
SCER006591	DSS1	YMR287C
SCER006593	GLN3	YER040W
SCER006594	IMD4	YML056C
SCER006596	IFH1	YLR223C
SCER006597	CAB4	YGR277C
SCER006598	IQG1	YPL242C
SCER006599	SRC1	YML034W
SCER006600	CLN3	YAL040C
SCER006601	VPH2	YKL119C
SCER006604	FCP1	YMR277W
SCER006605	YNL310C	ZIM17
SCER006606	PSY3	YLR376C
SCER006607	SOD1	YJR104C
SCER006608	SAM1	YLR180W
SCER006609	YNG1	YOR064C
SCER006610	RNA15	YGL044C
SCER006612	YHR113W
SCER006613	PPH22	YDL188C
SCER006614	RPL24A	YGL031C
SCER006615	CDC33	YOL139C
SCER006616	TFC1	YBR123C
SCER006617	SOR2	YDL246C
SCER006618	YHL018W
SCER006619	IRC3	YDR332W
SCER006620	DPL1	YDR294C
SCER006621	UME6	YDR207C
SCER006623	YFR003C	YPI1
SCER006624	BIR1	YJR089W
SCER006625	ERG7	YHR072W
SCER006626	PRE4	YFR050C
SCER006627	ISY1	YJR050W
SCER006629	RIB2	YOL066C
SCER006632	COX20	YDR231C
SCER006633	RPS19B	YNL302C
SCER006634	HHF2	YNL030W
SCER006636	FAL1	YDR021W
SCER006637	YDR374C
SCER006638	LSP1	YPL004C
SCER006639	GPA2	YER020W
SCER006640	SWF1	YDR126W
SCER006641	PEP12	YOR036W
SCER006642	YOR082C
SCER006643	WRS1	YOL097C
SCER006644	SSB1	YDL229W
SCER006645	NEM1	YHR004C
SCER006646	NSE5	YML023C
SCER006647	WHI3	YNL197C
SCER006649	BTT1	YDR252W
SCER006650	KRE9	YJL174W
SCER006651	HIP1	YGR191W
SCER006652	YDR306C
SCER006654	PCL9	YDL179W
SCER006655	ORM2	YLR350W
SCER006656	HST3	YOR025W
SCER006657	ATF2	YGR177C
SCER006658	NRG2	YBR066C
SCER006659	RUB1	YDR139C
SCER006660	SSK22	YCR073C
SCER006661	YER134C
SCER006663	YPR107C	YTH1
SCER006664	PBN1	YCL052C
SCER006665	POP4	YBR257W
SCER006666	RMD5	YDR255C
SCER006667	PTP2	YOR208W
SCER006670	YDL199C
SCER006671	DGR2	YKL121W
SCER006672	YJR028W
SCER006673	THI11	YJR156C
SCER006674	VNX1	YNL321W
SCER006675	VPS24	YKL041W
SCER006677	BUD22	YMR014W
SCER006678	GMH1	YKR030W
SCER006679	NOP9	YJL010C
SCER006680	YDR131C
SCER006681	DEF1	YKL054C
SCER006683	PGI1	YBR196C
SCER006684	YER163C
SCER006688	OM14	YBR230C
SCER006689	DCN1	YLR128W
SCER006690	RAD5	YLR032W
SCER006691	SDS24	YBR214W
SCER006692	PLC1	YPL268W
SCER006694	HSP10	YOR020C
SCER006695	YLL053C
SCER006696	RAD34	YDR314C
HSAP000051	AL360154.4	ENSG00000215642	ENSP00000310485
HSAP000059	AC003070.2	ENSG00000185602	ENSP00000408580
HSAP000076	AC217778.1	ENSG00000233758	ENSP00000414352
HSAP000078	AC217778.2	ENSG00000237680	ENSP00000389775
HSAP000081	AC138688.1	ENSG00000136447	ENSP00000381306
HSAP000084	AC217779.1	ENSG00000227903	ENSP00000415912
HSAP000086	AC217779.2	ENSG00000235320	ENSP00000415477
HSAP000097	AC217770.1	ENSG00000226460	ENSP00000416995
HSAP000101	AC139677.2	ENSG00000224491	ENSP00000406863
HSAP000104	ENSG00000184895	ENSP00000372547	SRY
HSAP000105	ENSG00000129824	ENSP00000250784	RPS4Y1
HSAP000107	ENSG00000067646	ENSP00000372525	ZFY
HSAP000113	ENSG00000176679	ENSP00000318502	TGIF2LY
HSAP000118	ENSG00000099715	ENSP00000215473	PCDH11Y
HSAP000119	ENSG00000168757	ENSP00000314077	TSPY1
HSAP000123	AMELY	ENSG00000099721	ENSP00000372505
HSAP000125	ENSG00000092377	ENSP00000372499	TBL1Y
HSAP000128	ENSG00000099725	ENSP00000372489	PRKY
HSAP000130	ENSG00000233803	ENSP00000399668	TSPY4
HSAP000134	ENSG00000229549	ENSP00000287721	TSPY8
HSAP000138	ENSG00000228927	ENSP00000398163	TSPY3
HSAP000145	AC006156.1	ENSG00000225516	ENSP00000409267
HSAP000148	ENSG00000236424	ENSP00000406407	TSPY10
HSAP000152	AC006156.4	ENSG00000224336	ENSP00000402825
HSAP000153	AC134878.1	ENSG00000188681	ENSP00000339869
HSAP000155	AC134882.3	ENSG00000183704	ENSP00000331938
HSAP000156	ENSG00000206159	ENSP00000350540	GYG2P
HSAP000163	ENSG00000114374	ENSP00000342812	USP9Y
HSAP000165	DDX3Y	ENSG00000067048	ENSP00000353284
HSAP000170	ENSG00000183878	ENSP00000328939	UTY
HSAP000175	ENSG00000154620	ENSP00000284856	TMSB4Y
HSAP000176	ENSG00000129864	ENSP00000250825	VCY1B
HSAP000177	ENSG00000129862	ENSP00000250823	VCY
HSAP000178	AC010720.1	ENSG00000227377	ENSP00000408618
HSAP000181	ENSG00000165246	ENSP00000372320	NLGN4Y
HSAP000187	AC007972.1	ENSG00000234395	ENSP00000399665
HSAP000188	CDY2A	ENSG00000129873	ENSP00000372319
HSAP000189	AC009976.6	ENSG00000182415	ENSP00000402280
HSAP000191	ENSG00000233897	ENSP00000416936	USP9YP5
HSAP000193	ENSG00000172468	ENSP00000303599	HSFY1
HSAP000197	AC009235.1	ENSG00000234341	ENSP00000393475
HSAP000198	ENSG00000169953	ENSP00000306549	HSFY2
HSAP000201	AC010133.1	ENSG00000231844	ENSP00000405587
HSAP000207	CYorf15B	ENSG00000131002	ENSP00000253320
HSAP000209	ENSG00000012817	ENSP00000322408	KDM5D
HSAP000214	EIF1AY	ENSG00000198692	ENSP00000354722
HSAP000216	ENSG00000157828	ENSP00000288666	RPS4Y2
HSAP000219	ENSG00000242875	ENSP00000372484	RBMY1B
HSAP000222	ENSG00000234414	ENSP00000372154	RBMY1A1
HSAP000227	ENSG00000242389	ENSP00000372105	RBMY1E
HSAP000232	ENSG00000244395	ENSP00000372127	RBMY1D
HSAP000241	ENSG00000169800	ENSP00000307155	RBMY1F
HSAP000245	ENSG00000226941	ENSP00000250831	RBMY1J
HSAP000254	DAZ1	ENSG00000188120	ENSP00000384573
HSAP000261	DAZ2	ENSG00000205944	ENSP00000371877
HSAP000271	CDY1B	ENSG00000172352	ENSP00000303178
HSAP000274	DAZ3	ENSG00000187191	ENSP00000371802
HSAP000281	DAZ4	ENSG00000205916	ENSP00000371742
HSAP000292	CDY1	ENSG00000172288	ENSP00000302968
HSAP000296	ENSG00000237462	ENSP00000407959	TRIM27
HSAP000300	ENSG00000235589	ENSP00000405154	ZNF311
HSAP000301	ENSG00000228652	ENSP00000401866	OR2W1
HSAP000302	ENSG00000231319	ENSP00000394593	OR2B3
HSAP000303	ENSG00000233636	ENSP00000388205	OR2J3
HSAP000304	ENSG00000226347	ENSP00000416299	OR2J2
HSAP000305	ENSG00000224487	ENSP00000393734	OR12D3
HSAP000307	ENSG00000234100	ENSP00000400501	OR14J1
HSAP000308	ENSG00000243441	ENSP00000407363	OR5V1
HSAP000310	ENSG00000233481	ENSP00000414137	OR12D2
HSAP000311	ENSG00000232397	ENSP00000412512	OR10C1
HSAP000314	ENSG00000237258	ENSP00000400331	OR11A1
HSAP000318	ENSG00000224395	ENSP00000397171	OR2H1
HSAP000323	ENSG00000228377	ENSP00000405030	MAS1L
HSAP000324	ENSG00000229006	ENSP00000414793	TRIM27
HSAP000329	ENSG00000237051	ENSP00000416731	GABBR1
HSAP000336	ENSG00000233831	ENSP00000398440	ZNF311
HSAP000337	ENSG00000227639	ENSP00000388144	OR2W1
HSAP000338	ENSG00000226832	ENSP00000394571	OR2B3
HSAP000339	ENSG00000233618	ENSP00000400546	OR2J3
HSAP000340	ENSG00000226000	ENSP00000392497	OR2J2
HSAP000341	ENSG00000234195	ENSP00000403553	OR14J1
HSAP000342	ENSG00000227137	ENSP00000412591	OR5V1
HSAP000345	ENSG00000250364	ENSP00000421346	OR12D3
HSAP000346	ENSG00000225247	ENSP00000390448	OR12D2
HSAP000347	ENSG00000235441	ENSP00000404869	OR10C1
HSAP000350	ENSG00000223898	ENSP00000409994	OR11A1
HSAP000354	ENSG00000224654	ENSP00000396477	UBD
HSAP000355	ENSG00000227044	ENSP00000409339	OR2H2
HSAP000357	ENSG00000230885	ENSP00000390632	MOG
HSAP000369	ENSG00000229408	ENSP00000409651	OR2H1
HSAP000374	ENSG00000237284	ENSP00000392071	MAS1L
HSAP000376	ENSG00000236561	ENSP00000395005	MOG
HSAP000388	ENSG00000232099	ENSP00000409118	ZFP57
HSAP000390	ENSG00000234669	ENSP00000394222	ZFP57
HSAP000394	ENSG00000237508	ENSP00000414905	HLA-F
HSAP000405	ENSG00000229698	ENSP00000397705	HLA-F
HSAP000412	ENSG00000235680	ENSP00000387624	HLA-G
HSAP000417	ENSG00000233095	ENSP00000392347	HLA-G
HSAP000423	ENSG00000231834	ENSP00000408986	HLA-A
HSAP000426	ENSG00000223980	ENSP00000410645	HLA-A
HSAP000430	ENSG00000215641	ENSP00000383555	TRIM27
HSAP000435	ENSG00000169260	ENSP00000373151	ZNF311
HSAP000436	ENSG00000206525	ENSP00000373150	OR2W1
HSAP000437	ENSG00000206524	ENSP00000373149	OR2B3
HSAP000438	ENSG00000206522	ENSP00000373147	OR2J3
HSAP000439	ENSG00000234746	ENSP00000403186	OR2J2
HSAP000440	ENSG00000220550	ENSP00000425554	OR10C1
HSAP000443	ENSG00000206517	ENSP00000373141	OR11A1
HSAP000447	ENSG00000206516	ENSP00000383549	OR2H1
HSAP000452	ENSG00000206515	ENSP00000373139	MAS1L
HSAP000454	ENSG00000206511	ENSP00000373134	GABBR1
HSAP000460	ENSG00000206513	ENSP00000373137	UBD
HSAP000461	ENSG00000233795	ENSP00000397636	ZNRD1
HSAP000465	ENSG00000206512	ENSP00000366146	OR2H2
HSAP000467	ENSG00000137345	ENSP00000259891	MOG
HSAP000481	ENSG00000237829	ENSP00000407981	PPP1R11
HSAP000485	ENSG00000230467	ENSP00000387930	RNF39
HSAP000488	ENSG00000224168	ENSP00000409501	TRIM31
HSAP000490	ENSG00000206510	ENSP00000373124	ZFP57
HSAP000492	ENSG00000233931	ENSP00000414769	TRIM40
HSAP000497	ENSG00000206509	ENSP00000373123	HLA-F
HSAP000507	ENSG00000229346	ENSP00000399446	TRIM10
HSAP000509	ENSG00000173213	ENSP00000309431	RP11-683L23.1
HSAP000510	ENSG00000224145	ENSP00000398224	TRIM15
HSAP000517	ENSG00000101557	ENSP00000383125	USP14
HSAP000520	ENSG00000234046	ENSP00000398545	TRIM26
HSAP000529	ENSG00000079134	ENSP00000261600	THOC1
HSAP000530	ENSG00000235176	ENSP00000407715	ZNRD1
HSAP000542	ENSG00000229929	ENSP00000397043	TRIM39
HSAP000549	ENSG00000236560	ENSP00000411038	PPP1R11
HSAP000554	COLEC12	ENSG00000158270	ENSP00000383115
HSAP000555	ENSG00000237733	ENSP00000408539	RNF39
HSAP000558	ENSG00000225130	ENSP00000391685	TRIM31
HSAP000560	CETN1	ENSG00000177143	ENSP00000319052
HSAP000561	ENSG00000237046	ENSP00000388460	TRIM40
HSAP000564	ENSG00000235025	ENSP00000395598	TRIM10
HSAP000567	CLUL1	ENSG00000079101	ENSP00000383449
HSAP000569	ENSG00000233599	ENSP00000403221	TRIM15
HSAP000577	ENSG00000239927	ENSP00000415046	RPP21
HSAP000580	ENSG00000176890	ENSP00000315644	TYMS
HSAP000583	ENSG00000230254	ENSP00000397420	HLA-E
HSAP000584	ENSG00000231002	ENSP00000414248	TRIM26
HSAP000595	ENOSF1	ENSG00000132199	ENSP00000313346
HSAP000597	ENSG00000226882	ENSP00000403576	GNL1
HSAP000604	ENSG00000206506	ENSP00000383521	HLA-G
HSAP000609	BX927189.1	ENSG00000234013	ENSP00000396174
HSAP000618	ENSG00000226437	ENSP00000391917	TRIM39
HSAP000625	ENSG00000176105	ENSP00000352892	YES1
HSAP000628	ENSG00000206505	ENSP00000373114	HLA-A
HSAP000631	ADCYAP1	ENSG00000141433	ENSP00000383078
HSAP000634	ENSG00000229202	ENSP00000415432	PRR3
HSAP000637	ABCF1	ENSG00000225989	ENSP00000411327
HSAP000647	ENSG00000239865	ENSP00000405035	RPP21
HSAP000649	ENSG00000101574	ENSP00000320349	METTL4
HSAP000650	ENSG00000080986	ENSP00000261597	NDC80
HSAP000651	ENSG00000236632	ENSP00000402694	HLA-E
HSAP000652	AP001011.2	ENSG00000101596	ENSP00000326603
HSAP000654	ENSG00000238104	ENSP00000407310	PPP1R10
HSAP000655	ENSG00000232143	ENSP00000409367	GNL1
HSAP000662	AL845454.1	ENSG00000233925	ENSP00000387698
HSAP000664	ENSG00000206502	ENSP00000383503	ZNRD1
HSAP000668	ENSG00000223775	ENSP00000402718	MRPS18B
HSAP000671	ENSG00000206501	ENSP00000373107	PPP1R11
HSAP000677	C6orf134	ENSG00000234549	ENSP00000416994
HSAP000683	EMILIN2	ENSG00000132205	ENSP00000254528
HSAP000685	ENSG00000206500	ENSP00000373106	RNF39
HSAP000688	ENSG00000223766	ENSP00000402596	PRR3
HSAP000691	ENSG00000137397	ENSP00000350182	TRIM31
HSAP000693	ENSG00000101577	ENSP00000261596	LPIN2
HSAP000697	ENSG00000101605	ENSP00000348821	MYOM1
HSAP000699	ABCF1	ENSG00000231129	ENSP00000414373
HSAP000704	ENSG00000172524	ENSP00000373105	TRIM40
HSAP000709	C6orf136	ENSG00000237100	ENSP00000415028
HSAP000710	ENSG00000137394	ENSP00000343695	TRIM10
HSAP000713	DHX16	ENSG00000226171	ENSP00000396193
HSAP000716	ENSG00000137384	ENSP00000259930	TRIM15
HSAP000722	ENSG00000231737	ENSP00000407181	PPP1R10
HSAP000725	ENSG00000226111	ENSP00000415703	MRPS18B
HSAP000727	ENSG00000231135	ENSP00000404318	MDC1
HSAP000736	ENSG00000137313	ENSP00000331131	TRIM26
HSAP000744	C6orf134	ENSG00000235658	ENSP00000394914
HSAP000758	ENSG00000206495	ENSP00000373096	TRIM39
HSAP000764	ENSG00000101608	ENSP00000217652	MYL12A
HSAP000765	ENSG00000118680	ENSP00000237500	MYL12B
HSAP000770	ENSG00000232421	ENSP00000410829	TUBB
HSAP000778	C6orf136	ENSG00000233164	ENSP00000403409
HSAP000781	ENSG00000177426	ENSP00000327959	TGIF1
HSAP000788	DHX16	ENSG00000233049	ENSP00000408956
HSAP000791	ENSG00000229998	ENSP00000404066	KIAA1949
HSAP000796	ENSG00000242726	ENSP00000391247	RPP21
HSAP000798	ENSG00000228867	ENSP00000398752	NRM
HSAP000802	ENSG00000230143	ENSP00000388861	FLOT1
HSAP000812	DLGAP1	ENSG00000170579	ENSP00000316377
HSAP000818	ENSG00000206493	ENSP00000373091	HLA-E
HSAP000819	ENSG00000206492	ENSP00000373090	GNL1
HSAP000826	ENSG00000228575	ENSP00000415212	MDC1
HSAP000836	ENSG00000235030	ENSP00000412283	IER3
HSAP000839	ENSG00000206491	ENSP00000373086	PRR3
HSAP000842	ENSG00000234674	ENSP00000401548	TCF19
HSAP000845	ENSG00000237582	ENSP00000391681	POU5F1
HSAP000849	ABCF1	ENSG00000206490	ENSP00000373082
HSAP000856	ENSG00000232575	ENSP00000410071	TUBB
HSAP000863	ENSG00000198081	ENSP00000349503	ZFP161
HSAP000868	ENSG00000206435	ENSP00000372975	HLA-C
HSAP000871	ENSG00000082397	ENSP00000343158	EPB41L3
HSAP000875	ENSG00000206489	ENSP00000373080	PPP1R10
HSAP000879	ENSG00000236271	ENSP00000409995	FLOT1
HSAP000886	ENSG00000203624	ENSP00000383438	MRPS18B
HSAP000889	C6orf134	ENSG00000206488	ENSP00000373079
HSAP000895	ENSG00000230128	ENSP00000398139	IER3
HSAP000898	ENSG00000206432	ENSP00000372982	TMEM200C
HSAP000900	ENSG00000154655	ENSP00000382976	L3MBTL4
HSAP000903	DDR1	ENSG00000234078	ENSP00000397769
HSAP000923	C6orf136	ENSG00000206487	ENSP00000393004
HSAP000924	ARHGAP28	ENSG00000088756	ENSP00000382963
HSAP000930	DHX16	ENSG00000206486	ENSP00000373071
HSAP000936	ENSG00000228964	ENSP00000402956	HLA-B
HSAP000939	ENSG00000206485	ENSP00000383400	KIAA1949
HSAP000942	ENSG00000206484	ENSP00000373065	NRM
HSAP000946	ENSG00000101680	ENSP00000374309	LAMA1
HSAP000948	ENSG00000206481	ENSP00000373060	MDC1
HSAP000958	ENSG00000206422	ENSP00000372959	LRRC30
HSAP000959	ENSG00000173482	ENSP00000331418	PTPRM
HSAP000963	ENSG00000233149	ENSP00000395497	GTF2H4
HSAP000967	ENSG00000223494	ENSP00000400867	VARSL
HSAP000971	ENSG00000206418	ENSP00000331748	RAB12
HSAP000972	ENSG00000183311	ENSP00000373058	TUBB
HSAP000980	ENSG00000168502	ENSP00000396032	KIAA0802
HSAP000983	ENSG00000206480	ENSP00000373056	FLOT1
HSAP000997	ENSG00000231225	ENSP00000416357	MICA
HSAP001003	ENSG00000178127	ENSP00000382908	NDUFV2
HSAP001005	C6orf205	ENSG00000223590	ENSP00000416075
HSAP001008	ANKRD12	ENSG00000101745	ENSP00000262126
HSAP001012	C6orf15	ENSG00000231624	ENSP00000394931
HSAP001016	ENSG00000227772	ENSP00000393355	MICB
HSAP001018	CDSN	ENSG00000237114	ENSP00000388386
HSAP001019	ENSG00000234605	ENSP00000403456	PSORS1C2
HSAP001020	ENSG00000206478	ENSP00000373054	IER3
HSAP001024	CCHCR1	ENSG00000223533	ENSP00000403628
HSAP001036	ENSG00000128791	ENSP00000262120	TWSG1
HSAP001037	ENSG00000017797	ENSP00000019317	RALBP1
HSAP001054	DDR1	ENSG00000215522	ENSP00000393085
HSAP001075	BAT1	ENSG00000235439	ENSP00000398069
HSAP001083	ENSG00000154845	ENSP00000383402	PPP4R1
HSAP001086	ENSG00000168461	ENSP00000304565	RAB31
HSAP001088	ENSG00000168454	ENSP00000304908	TXNDC2
HSAP001091	ENSG00000224941	ENSP00000397160	TCF19
HSAP001093	ENSG00000101558	ENSP00000345656	VAPA
HSAP001095	ENSG00000230336	ENSP00000400047	POU5F1
HSAP001099	APCDD1	ENSG00000154856	ENSP00000404930
HSAP001101	ENSG00000134265	ENSP00000324628	NAPG
HSAP001105	ENSG00000237022	ENSP00000390282	HLA-C
HSAP001108	ENSG00000154864	ENSP00000421377	FAM38B
HSAP001110	ATP6V1G2	ENSG00000234920	ENSP00000406389
HSAP001112	ENSG00000221974	ENSP00000365504	GTF2H4
HSAP001116	AP005117.2	ENSG00000175388	ENSP00000372900
HSAP001118	ENSG00000236346	ENSP00000395544	NFKBIL1
HSAP001120	AP005117.1	ENSG00000168738	ENSP00000303316
HSAP001121	AMAC1L1	ENSG00000236396	ENSP00000408366
HSAP001122	ENSG00000230279	ENSP00000402413	LTA
HSAP001126	ENSG00000141404	ENSP00000334051	GNAL
HSAP001132	ENSG00000206476	ENSP00000373036	VARSL
HSAP001134	ENSG00000230108	ENSP00000389492	TNF
HSAP001136	ENSG00000238114	ENSP00000393693	LTB
HSAP001165	ENSG00000154889	ENSP00000339423	MPPE1
HSAP001172	ENSG00000224608	ENSP00000410748	HLA-B
HSAP001174	ENSG00000235178	ENSP00000399157	ZNF311
HSAP001175	ENSG00000229328	ENSP00000405025	OR2W1
HSAP001176	ENSG00000225736	ENSP00000403571	OR2B3
HSAP001177	ENSG00000229866	ENSP00000408783	OR2J3
HSAP001178	ENSG00000232945	ENSP00000408988	OR2J2
HSAP001179	AL049543.3	ENSG00000227156	ENSP00000390683
HSAP001180	ENSG00000237777	ENSP00000408647	OR14J1
HSAP001181	ENSG00000141401	ENSP00000269159	IMPA2
HSAP001183	AL049543.1	ENSG00000226219	ENSP00000393902
HSAP001185	ENSG00000242022	ENSP00000421215	OR12D3
HSAP001187	AP002414.1	ENSG00000212712	ENSP00000375222
HSAP001189	AP002414.2	ENSG00000231452	ENSP00000388414
HSAP001191	DPCR1	ENSG00000229284	ENSP00000414930
HSAP001192	ENSG00000227446	ENSP00000400571	OR12D2
HSAP001193	ANKRD62	ENSG00000181626	ENSP00000326572
HSAP001195	ENSG00000229412	ENSP00000366343	OR10C1
HSAP001197	ENSG00000248496	ENSP00000420877	SCAND3
HSAP001198	C6orf205	ENSG00000206463	ENSP00000373027
HSAP001201	ENSG00000237071	ENSP00000405229	TRIM27
HSAP001205	ENSG00000234347	ENSP00000400657	OR11A1
HSAP001212	C6orf15	ENSG00000206461	ENSP00000373024
HSAP001213	CIDEA	ENSG00000176194	ENSP00000339344
HSAP001217	ENSG00000176014	ENSP00000318697	TUBB6
HSAP001219	CDSN	ENSG00000206460	ENSP00000373023
HSAP001220	ENSG00000206459	ENSP00000373022	PSORS1C2
HSAP001222	AIF1	ENSG00000235588	ENSP00000415805
HSAP001227	CCHCR1	ENSG00000206457	ENSP00000383263
HSAP001237	ENSG00000223687	ENSP00000415772	ZNF311
HSAP001238	AFG3L2	ENSG00000141385	ENSP00000269143
HSAP001239	ENSG00000234101	ENSP00000389825	OR2W1
HSAP001240	ENSG00000233180	ENSP00000393235	OR2B3
HSAP001241	ENSG00000232178	ENSP00000390144	OR2J3
HSAP001242	BAT2	ENSG00000231825	ENSP00000413977
HSAP001248	ENSG00000231676	ENSP00000396524	OR2J2
HSAP001249	ENSG00000141391	ENSP00000338988	SLMO1
HSAP001252	ENSG00000225291	ENSP00000398851	OR14J1
HSAP001253	ENSG00000233046	ENSP00000404163	OR5V1
HSAP001256	ENSG00000251394	ENSP00000424840	OR12D3
HSAP001257	ENSG00000235966	ENSP00000415065	OR12D2
HSAP001258	ENSG00000224234	ENSP00000408961	OR10C1
HSAP001261	ENSG00000230780	ENSP00000403427	OR11A1
HSAP001265	AC215219.4	ENSG00000226210	ENSP00000383542
HSAP001267	ENSG00000235132	ENSP00000408584	OR2H1
HSAP001297	BAT3	ENSG00000233348	ENSP00000390835
HSAP001302	ENSG00000120645	ENSP00000315662	IQSEC3
HSAP001304	ENSG00000233141	ENSP00000405164	MAS1L
HSAP001306	ENSG00000235233	ENSP00000402134	MICA
HSAP001312	ENSG00000206455	ENSP00000383252	TCF19
HSAP001315	ENSG00000232632	ENSP00000388035	GABBR1
HSAP001321	ENSG00000206454	ENSP00000373016	POU5F1
HSAP001325	ENSG00000231372	ENSP00000394437	MICB
HSAP001331	ENSG00000206452	ENSP00000383245	HLA-C
HSAP001350	BAT1	ENSG00000225859	ENSP00000394850
HSAP001358	ENSG00000228913	ENSP00000410416	UBD
HSAP001359	ENSG00000229185	ENSP00000403604	OR2H2
HSAP001369	ENSG00000237834	ENSP00000397119	MOG
HSAP001374	ENSG00000111181	ENSP00000352702	SLC6A12
HSAP001379	ENSG00000232984	ENSP00000398695	OR2H1
HSAP001386	ENSG00000206450	ENSP00000394198	HLA-B
HSAP001387	AC131281.1	ENSG00000176269	ENSP00000318878
HSAP001391	ENSG00000228515	ENSP00000399042	MAS1L
HSAP001392	ENSG00000226858	ENSP00000412932	ZFP57
HSAP001395	ENSG00000237112	ENSP00000411286	GABBR1
HSAP001401	ENSG00000172748	ENSP00000310033	ZNF596
HSAP001407	APOM	ENSG00000235754	ENSP00000389591
HSAP001411	ENSG00000137403	ENSP00000373008	HLA-F
HSAP001420	ENSG00000010379	ENSP00000339260	SLC6A13
HSAP001424	ATP6V1G2	ENSG00000226850	ENSP00000406372
HSAP001427	ENSG00000227565	ENSP00000411611	NFKBIL1
HSAP001429	C6orf47	ENSG00000226103	ENSP00000395128
HSAP001430	ENSG00000134278	ENSP00000387266	SPIRE1
HSAP001437	BAT4	ENSG00000228605	ENSP00000401272
HSAP001447	ENSG00000073614	ENSP00000382688	KDM5A
HSAP001451	ENSG00000231408	ENSP00000395976	LTA
HSAP001456	CSNK2B	ENSG00000224774	ENSP00000415615
HSAP001462	ENSG00000147364	ENSP00000276326	FBXO25
HSAP001466	ENSG00000228321	ENSP00000392858	TNF
HSAP001469	ENSG00000183214	ENSP00000383179	MICA
HSAP001473	ENSG00000223448	ENSP00000398741	LTB
HSAP001503	CEP76	ENSG00000101624	ENSP00000262127
HSAP001508	ENSG00000239497	ENSP00000392346	LY6G5B
HSAP001509	C8orf42	ENSG00000180190	ENSP00000408126
HSAP001511	ENSG00000230413	ENSP00000383506	HLA-G
HSAP001516	AC090691.3	ENSG00000206100	ENSP00000372269
HSAP001517	ENSG00000104714	ENSP00000262109	ERICH1
HSAP001518	ENSG00000128789	ENSP00000325919	PSMG2
HSAP001519	ENSG00000231968	ENSP00000396152	UBD
HSAP001520	AC100797.1	ENSG00000233696	ENSP00000409870
HSAP001521	ENSG00000111971	ENSP00000400837	LY6G5C
HSAP001524	ENSG00000229680	ENSP00000410227	OR2H2
HSAP001527	ENSG00000175354	ENSP00000311857	PTPN2
HSAP001531	AC129915.1	ENSG00000232588	ENSP00000399170
HSAP001533	ENSG00000234623	ENSP00000397101	MOG
HSAP001546	DLGAP2	ENSG00000198010	ENSP00000350614
HSAP001548	BAT5	ENSG00000230475	ENSP00000405428
HSAP001551	CCDC77	ENSG00000120647	ENSP00000239830
HSAP001554	ENSG00000085415	ENSP00000382779	SEH1L
HSAP001556	CLN8	ENSG00000182372	ENSP00000328182
HSAP001562	ARHGEF10	ENSG00000104728	ENSP00000381571
HSAP001568	ENSG00000224320	ENSP00000388724	HLA-A
HSAP001571	B4GALNT3	ENSG00000139044	ENSP00000266383
HSAP001573	BAT2	ENSG00000226618	ENSP00000396812
HSAP001579	AC006205.2	ENSG00000227833	ENSP00000401746
HSAP001580	ENSG00000171840	ENSP00000307552	NINJ2
HSAP001585	ENSG00000223852	ENSP00000411069	ZFP57
HSAP001586	CEP192	ENSG00000101639	ENSP00000427550
HSAP001592	ENSG00000241822	ENSP00000404621	LY6G6F
HSAP001593	ENSG00000235302	ENSP00000412832	LY6G6D
HSAP001597	AC021054.1	ENSG00000177406	ENSP00000320264
HSAP001598	ENSG00000060237	ENSP00000313059	WNK1
HSAP001603	ENSG00000226187	ENSP00000413547	LY6G6E
HSAP001605	C6orf25	ENSG00000231003	ENSP00000406706
HSAP001611	ENSG00000235220	ENSP00000387786	HLA-F
HSAP001620	ENSG00000235925	ENSP00000409428	LY6G6C
HSAP001621	DDAH2	ENSG00000228128	ENSP00000391833
HSAP001627	ENSG00000176595	ENSP00000321544	KBTBD11
HSAP001628	ENSG00000002016	ENSP00000351284	RAD52
HSAP001654	BAT3	ENSG00000228760	ENSP00000387358
HSAP001661	C18orf1	ENSG00000168675	ENSP00000354753
HSAP001667	ENSG00000036448	ENSP00000262113	MYOM2
HSAP001668	CLIC1	ENSG00000223639	ENSP00000401292
HSAP001672	ENSG00000224859	ENSP00000402198	ZNRD1
HSAP001676	ENSG00000082805	ENSP00000380386	ERC1
HSAP001683	CSMD1	ENSG00000183117	ENSP00000320445
HSAP001698	ENSG00000237333	ENSP00000409207	MSH5
HSAP001701	ENSG00000234058	ENSP00000414808	PPP1R11
HSAP001706	C18orf19	ENSG00000177150	ENSP00000323635
HSAP001709	ENSG00000101654	ENSP00000372804	RNMT
HSAP001711	ENSG00000235346	ENSP00000397331	HLA-G
HSAP001717	ENSG00000171823	ENSP00000344855	FBXL14
HSAP001718	ENSG00000111186	ENSP00000380379	WNT5B
HSAP001720	ENSG00000176136	ENSP00000318077	MC5R
HSAP001721	ENSG00000185231	ENSP00000382718	MC2R
HSAP001723	ADIPOR2	ENSG00000006831	ENSP00000349616
HSAP001725	C6orf26	ENSG00000237918	ENSP00000387942
HSAP001727	ENSG00000175322	ENSP00000307908	ZNF519
HSAP001728	CACNA2D4	ENSG00000151062	ENSP00000372169
HSAP001732	C6orf27	ENSG00000234433	ENSP00000411910
HSAP001737	ENSG00000237368	ENSP00000398889	NF1L5
HSAP001738	ENSG00000187589	ENSP00000388913	TERF1P2
HSAP001740	ENSG00000235657	ENSP00000388526	HLA-A
HSAP001744	AC009707.1	ENSG00000215389	ENSP00000383047
HSAP001745	ENSG00000147316	ENSP00000342924	MCPH1
HSAP001749	ENSG00000183206	ENSP00000388315	POTEC
HSAP001751	ENSG00000231945	ENSP00000390673	VARS
HSAP001756	AP006565.1	ENSG00000180777	ENSP00000317892
HSAP001761	APOM	ENSG00000231974	ENSP00000394610
HSAP001762	ENSG00000234846	ENSP00000399309	NEU1
HSAP001763	C6orf47	ENSG00000228177	ENSP00000407188
HSAP001764	BAT4	ENSG00000223932	ENSP00000401376
HSAP001774	ENSG00000166159	ENSP00000299194	LRTM2
HSAP001776	ENSG00000232180	ENSP00000398852	SLC44A4
HSAP001779	AC005342.1	ENSG00000235049	ENSP00000390074
HSAP001780	CSNK2B	ENSG00000232960	ENSP00000395546
HSAP001786	DCP1B	ENSG00000151065	ENSP00000280665
HSAP001788	AP005242.1	ENSG00000238014	ENSP00000400481
HSAP001789	ENSG00000067900	ENSP00000382697	ROCK1
HSAP001795	EHMT2	ENSG00000224143	ENSP00000388483
HSAP001818	CACNA1C	ENSG00000151067	ENSP00000385724
HSAP001829	ENSG00000141449	ENSP00000412060	GREB1L
HSAP001835	ENSG00000240433	ENSP00000392901	LY6G5B
HSAP001836	ENSG00000228883	ENSP00000389781	LY6G5C
HSAP001840	BAT5	ENSG00000224552	ENSP00000389155
HSAP001843	ENSG00000141446	ENSP00000269214	ESCO1
HSAP001846	ENSG00000206449	ENSP00000398412	MICB
HSAP001849	C2	ENSG00000235696	ENSP00000402278
HSAP001874	BAT1	ENSG00000215425	ENSP00000402658
HSAP001882	ENSG00000167088	ENSP00000300413	SNRPD1
HSAP001883	ANGPT2	ENSG00000091879	ENSP00000314897
HSAP001886	ABHD3	ENSG00000158201	ENSP00000289119
HSAP001887	ENSG00000239741	ENSP00000404884	LY6G6F
HSAP001888	ENSG00000225993	ENSP00000412362	LY6G6D
HSAP001892	AGPAT5	ENSG00000155189	ENSP00000285518
HSAP001894	ENSG00000236210	ENSP00000388932	LY6G6E
HSAP001895	ENSG00000101752	ENSP00000261537	MIB1
HSAP001900	C6orf25	ENSG00000228090	ENSP00000407677
HSAP001903	CFB	ENSG00000242335	ENSP00000403863
HSAP001907	ENSG00000186530	ENSP00000386256	XKR5
HSAP001908	ENSG00000141448	ENSP00000269216	GATA6
HSAP001909	ENSG00000235452	ENSP00000388591	LY6G6C
HSAP001910	CTAGE1	ENSG00000212710	ENSP00000375220
HSAP001911	ENSG00000236949	ENSP00000410127	ZNRD1
HSAP001915	DDAH2	ENSG00000233076	ENSP00000412800
HSAP001921	DEFB1	ENSG00000164825	ENSP00000297439
HSAP001926	ENSG00000101773	ENSP00000354024	RBBP8
HSAP001928	DEFA6	ENSG00000164822	ENSP00000297436
HSAP001929	DEFA4	ENSG00000164821	ENSP00000297435
HSAP001933	ENSG00000227720	ENSP00000412297	PPP1R11
HSAP001938	CLIC1	ENSG00000226651	ENSP00000406335
HSAP001942	ENSG00000235022	ENSP00000395696	RNF39
HSAP001952	ENSG00000233801	ENSP00000388779	RDBP
HSAP001954	CABLES1	ENSG00000134508	ENSP00000256925
HSAP001961	ENSG00000230961	ENSP00000415811	MSH5
HSAP001964	DEFA5	ENSG00000164816	ENSP00000329890
HSAP001965	ENSG00000227171	ENSP00000393560	RNF39
HSAP001968	ENSG00000233573	ENSP00000390551	TRIM31
HSAP001970	ENSG00000223885	ENSP00000400570	FAM90A13
HSAP001971	ENSG00000226402	ENSP00000411879	TRIM31
HSAP001973	ATP6V1G2	ENSG00000206445	ENSP00000372995
HSAP001976	ENSG00000206440	ENSP00000383142	NFKBIL1
HSAP001978	ENSG00000004478	ENSP00000001008	FKBP4
HSAP001979	ENSG00000228001	ENSP00000416950	TRIM40
HSAP001982	ENSG00000223957	ENSP00000403720	NEU1
HSAP001983	ENSG00000227458	ENSP00000402617	TRIM40
HSAP001986	C18orf45	ENSG00000134490	ENSP00000372720
HSAP001988	ENSG00000215373	ENSP00000383022	FAM90A5
HSAP001989	ENSG00000111203	ENSP00000228799	ITFG2
HSAP001991	ENSG00000173503	ENSP00000383131	LTA
HSAP001996	ENSG00000237192	ENSP00000391445	TRIM10
HSAP001998	ENSG00000227472	ENSP00000397440	TRIM10
HSAP002003	C2	ENSG00000204364	ENSP00000364660
HSAP002013	ENSG00000053702	ENSP00000337501	NRIP2
HSAP002014	ENSG00000228896	ENSP00000399530	SKIV2L
HSAP002016	ENSG00000227147	ENSP00000413961	TRIM15
HSAP002023	ENSG00000233295	ENSP00000353318	FAM90A20
HSAP002024	AC005841.1	ENSG00000206044	ENSP00000372125
HSAP002025	ENSG00000101782	ENSP00000341874	RIOK3
HSAP002028	ENSG00000235960	ENSP00000411683	TRIM15
HSAP002035	ENSG00000206439	ENSP00000372988	TNF
HSAP002038	ENSG00000206437	ENSP00000372985	LTB
HSAP002039	ENSG00000230549	ENSP00000372101	USP17L1P
HSAP002040	ENSG00000236125	ENSP00000385737	USP17L4
HSAP002041	ENSG00000215372	ENSP00000383020	ZNF705G
HSAP002070	DEFB108P2	ENSG00000215371	ENSP00000383018
HSAP002072	DEFB4B	ENSG00000177257	ENSP00000424598
HSAP002073	DEFB103B	ENSG00000177243	ENSP00000324633
HSAP002074	ENSG00000230230	ENSP00000409182	TRIM26
HSAP002091	C18orf8	ENSG00000141452	ENSP00000269221
HSAP002092	ENSG00000226060	ENSP00000406707	TRIM26
HSAP002101	DOM3Z	ENSG00000234798	ENSP00000391532
HSAP002104	CFB	ENSG00000204359	ENSP00000364592
HSAP002108	ENSG00000111206	ENSP00000342307	FOXM1
HSAP002109	DEFB104B	ENSG00000177023	ENSP00000322191
HSAP002110	DEFB106B	ENSG00000187082	ENSP00000334364
HSAP002111	ENSG00000141458	ENSP00000269228	NPC1
HSAP002113	AL662832.1	ENSG00000227670	ENSP00000398369
HSAP002114	DEFB105B	ENSG00000186599	ENSP00000335281
HSAP002116	ENSG00000236250	ENSP00000391798	STK19
HSAP002121	AL662832.2	ENSG00000229843	ENSP00000404367
HSAP002122	DEFB107B	ENSG00000198129	ENSP00000347810
HSAP002123	ENSG00000236660	ENSP00000372073	FAM90A7
HSAP002129	ENSG00000236221	ENSP00000372803	TNXB
HSAP002130	CR388382.1	ENSG00000226678	ENSP00000390017
HSAP002139	ENSG00000232839	ENSP00000398355	TRIM39
HSAP002154	ENSG00000224994	ENSP00000411949	TRIM39
HSAP002160	ANKRD29	ENSG00000154065	ENSP00000323387
HSAP002166	ENSG00000215365	ENSP00000394262	FAM90A22
HSAP002167	DASS-307J8.2	ENSG00000233312	ENSP00000412786
HSAP002174	ENSG00000241737	ENSP00000413602	FAM90A23
HSAP002176	ENSG00000078246	ENSP00000228245	TULP3
HSAP002179	ENSG00000189393	ENSP00000342083	FAM90A14
HSAP002181	AIF1	ENSG00000206428	ENSP00000394278
HSAP002186	ENSG00000053747	ENSP00000399258	LAMA3
HSAP002188	ENSG00000231656	ENSP00000409519	FAM90A18
HSAP002194	CYP21A2	ENSG00000198457	ENSP00000364304
HSAP002198	ENSG00000241863	ENSP00000412619	RPP21
HSAP002200	ENSG00000229477	ENSP00000407292	FAM90A17
HSAP002201	BAT2	ENSG00000206427	ENSP00000372956
HSAP002208	ENSG00000224710	ENSP00000409469	FAM90A8
HSAP002211	ENSG00000243009	ENSP00000388494	RPP21
HSAP002213	ENSG00000223535	ENSP00000411605	FAM90A17
HSAP002214	ENSG00000237122	ENSP00000396357	FAM90A19
HSAP002215	ENSG00000233904	ENSP00000390707	HLA-E
HSAP002218	ENSG00000197905	ENSP00000352926	TEAD4
HSAP002221	ENSG00000235825	ENSP00000391770	FAM90A9
HSAP002222	DEFB107A	ENSG00000186572	ENSP00000334681
HSAP002223	DEFB105A	ENSG00000186562	ENSP00000334330
HSAP002224	DEFB106A	ENSG00000186579	ENSP00000335307
HSAP002225	ENSG00000229252	ENSP00000409910	HLA-E
HSAP002227	DEFB104A	ENSG00000176782	ENSP00000320813
HSAP002239	ENSG00000229488	ENSP00000395623	PRRT1
HSAP002242	ENSG00000235986	ENSP00000394290	GNL1
HSAP002249	DEFB103A	ENSG00000176797	ENSP00000320951
HSAP002250	ENSG00000229470	ENSP00000409074	GNL1
HSAP002257	DEFB4	ENSG00000171711	ENSP00000303532
HSAP002259	ENSG00000011105	ENSP00000384488	TSPAN9
HSAP002261	AC130365.3	ENSG00000215356	ENSP00000382987
HSAP002264	ENSG00000168452	ENSP00000398462	PPT2
HSAP002274	ENSG00000111218	ENSP00000372067	PRMT8
HSAP002277	DEFB108P1	ENSG00000229907	ENSP00000387604
HSAP002279	AC138701.2	ENSG00000215567	ENSP00000405293
HSAP002280	ENSG00000237038	ENSP00000415384	USP17L8
HSAP002281	ENSG00000225327	ENSP00000327703	USP17L3
HSAP002282	EFCAB4B	ENSG00000130038	ENSP00000409382
HSAP002308	BAT3	ENSG00000096155	ENSP00000414234
HSAP002314	ENSG00000188403	ENSP00000341641	VSIG7
HSAP002315	AC105233.2	ENSG00000233115	ENSP00000382986
HSAP002317	ENSG00000215354	ENSP00000382985	FAM90A24P
HSAP002319	ENSG00000228186	ENSP00000396416	PRR3
HSAP002323	AC126603.2	ENSG00000215407	ENSP00000402244
HSAP002324	AC105233.1	ENSG00000227013	ENSP00000411718
HSAP002326	AC068020.1	ENSG00000164845	ENSP00000342546
HSAP002328	ENSG00000215405	ENSP00000398615	GOLGA6L6
HSAP002330	ABCF1	ENSG00000236149	ENSP00000413319
HSAP002335	ENSG00000168234	ENSP00000323645	TTC39C
HSAP002337	ENSG00000223887	ENSP00000392826	PRR3
HSAP002341	AC068353.1	ENSG00000182319	ENSP00000330930
HSAP002342	ENSG00000181984	ENSP00000317028	GOLGA8C
HSAP002346	ENSG00000147324	ENSP00000276282	MFHAS1
HSAP002348	ABCF1	ENSG00000232169	ENSP00000389065
HSAP002359	CABYR	ENSG00000154040	ENSP00000382405
HSAP002362	ENSG00000111224	ENSP00000228820	PARP11
HSAP002368	ENSG00000104626	ENSP00000250263	ERI1
HSAP002369	EGFL8	ENSG00000243897	ENSP00000405502
HSAP002372	ENSG00000173281	ENSP00000308318	PPP1R3B
HSAP002373	ENSG00000173273	ENSP00000311579	TNKS
HSAP002375	ENSG00000230995	ENSP00000413554	PPP1R10
HSAP002376	AC012414.1	ENSG00000235556	ENSP00000388898
HSAP002377	AC006207.1	ENSG00000118976	ENSP00000401262
HSAP002378	AC012414.2	ENSG00000230031	ENSP00000411620
HSAP002380	CCND2	ENSG00000118971	ENSP00000261254
HSAP002381	AGPAT1	ENSG00000227642	ENSP00000390988
HSAP002388	ENSG00000175806	ENSP00000313921	MSRA
HSAP002392	ENSG00000227804	ENSP00000416060	PPP1R10
HSAP002393	ENSG00000141447	ENSP00000320291	OSBPL1A
HSAP002398	AC126335.1	ENSG00000215393	ENSP00000383050
HSAP002401	ENSG00000233917	ENSP00000413654	POTEB
HSAP002403	C12orf5	ENSG00000078237	ENSP00000179259
HSAP002404	ENSG00000118972	ENSP00000237837	FGF23
HSAP002405	ENSG00000233813	ENSP00000398494	MRPS18B
HSAP002407	ENSG00000184647	ENSP00000333003	PRSS55
HSAP002410	ENSG00000228907	ENSP00000390393	RNF5
HSAP002413	AC134980.3	ENSG00000232405	ENSP00000407807
HSAP002414	ENSG00000183638	ENSP00000371923	RP1L1
HSAP002416	ENSG00000182974	ENSP00000329467	OR4M2
HSAP002417	ENSG00000111241	ENSP00000228837	FGF6
HSAP002418	ENSG00000183706	ENSP00000332500	OR4N4
HSAP002420	C6orf134	ENSG00000229061	ENSP00000409067
HSAP002426	CR392039.3	ENSG00000227328	ENSP00000395306
HSAP002428	C8orf74	ENSG00000171060	ENSP00000307129
HSAP002434	AGER	ENSG00000229058	ENSP00000396679
HSAP002439	ENSG00000185182	ENSP00000341841	GOLGA8DP
HSAP002441	ENSG00000171056	ENSP00000346908	SOX7
HSAP002443	C12orf4	ENSG00000047621	ENSP00000261250
HSAP002445	ENSG00000154059	ENSP00000284202	IMPACT
HSAP002449	ENSG00000111247	ENSP00000228843	RAD51AP1
HSAP002451	ENSG00000134489	ENSP00000256906	HRH4
HSAP002454	ENSG00000227420	ENSP00000414972	MRPS18B
HSAP002456	AF254982.1	ENSG00000232449	ENSP00000408585
HSAP002459	ENSG00000169861	ENSP00000303034	IGHV1OR15-5
HSAP002460	ENSG00000197414	ENSP00000347269	GOLGA6L1
HSAP002461	ENSG00000198795	ENSP00000354794	ZNF521
HSAP002464	ENSG00000166157	ENSP00000355208	TPTE
HSAP002471	APOM	ENSG00000206409	ENSP00000372930
HSAP002473	ENSG00000171044	ENSP00000416707	XKR6
HSAP002476	ENSG00000153575	ENSP00000283645	TUBGCP5
HSAP002479	C6orf134	ENSG00000223752	ENSP00000398422
HSAP002485	C6orf47	ENSG00000203623	ENSP00000375400
HSAP002486	BAT4	ENSG00000206408	ENSP00000383005
HSAP002498	C6orf136	ENSG00000237012	ENSP00000411113
HSAP002499	DYRK4	ENSG00000010219	ENSP00000010132
HSAP002502	ENSG00000104643	ENSP00000221086	MTMR9
HSAP002504	CYFIP1	ENSG00000068793	ENSP00000390623
HSAP002506	AMAC1L2	ENSG00000177710	ENSP00000371872
HSAP002507	CSNK2B	ENSG00000206406	ENSP00000382984
HSAP002512	ENSG00000154316	ENSP00000317255	TDH
HSAP002516	DHX16	ENSG00000233418	ENSP00000389862
HSAP002520	AKAP3	ENSG00000111254	ENSP00000228850
HSAP002521	ENSG00000166351	ENSP00000299443	POTED
HSAP002522	ENSG00000232005	ENSP00000390009	PBX2
HSAP002523	ENSG00000188992	ENSP00000343331	LIPI
HSAP002526	ENSG00000139180	ENSP00000266544	NDUFA9
HSAP002527	ENSG00000185272	ENSP00000383421	RBM11
HSAP002529	ENSG00000236697	ENSP00000403132	GPSM3
HSAP002533	ENSG00000140157	ENSP00000337618	NIPA2
HSAP002540	C6orf136	ENSG00000233641	ENSP00000389259
HSAP002541	ENSG00000154319	ENSP00000284486	FAM167A
HSAP002543	ENSG00000141380	ENSP00000414516	SS18
HSAP002548	ENSG00000239285	ENSP00000399466	LY6G5B
HSAP002550	BLK	ENSG00000136573	ENSP00000406620
HSAP002551	DHX16	ENSG00000233561	ENSP00000390938
HSAP002554	ENSG00000130035	ENSP00000252318	GALNT8
HSAP002555	ENSG00000206404	ENSP00000397467	LY6G5C
HSAP002558	ENSG00000232339	ENSP00000389207	NOTCH4
HSAP002560	ENSG00000170113	ENSP00000337452	NIPA1
HSAP002562	ENSG00000234000	ENSP00000412456	KIAA1949
HSAP002565	ENSG00000136574	ENSP00000334458	GATA4
HSAP002568	AC011767.1	ENSG00000231673	ENSP00000387917
HSAP002571	BAT5	ENSG00000206403	ENSP00000372914
HSAP002573	ENSG00000151079	ENSP00000408321	KCNA6
HSAP002575	ENSG00000236843	ENSP00000414927	NRM
HSAP002581	ENSG00000231247	ENSP00000399786	KIAA1949
HSAP002587	C6orf10	ENSG00000206245	ENSP00000408375
HSAP002591	AF130249.1	ENSG00000233112	ENSP00000404553
HSAP002592	ENSG00000235773	ENSP00000397755	NRM
HSAP002596	ENSG00000153666	ENSP00000399637	GOLGA9P
HSAP002597	ENSG00000155304	ENSP00000285667	HSPA13
HSAP002600	ENSG00000154611	ENSP00000311121	PSMA8
HSAP002601	ENSG00000111262	ENSP00000371985	KCNA1
HSAP002603	ENSG00000155307	ENSP00000285670	SAMSN1
HSAP002608	ENSG00000154328	ENSP00000284503	NEIL2
HSAP002614	ENSG00000225589	ENSP00000416511	MDC1
HSAP002625	ENSG00000130037	ENSP00000252321	KCNA5
HSAP002634	ENSG00000224587	ENSP00000396484	MDC1
HSAP002645	ENSG00000175676	ENSP00000407491	GOLGA8E
HSAP002648	ENSG00000141384	ENSP00000389365	TAF4B
HSAP002655	BTNL2	ENSG00000225412	ENSP00000411338
HSAP002656	ENSG00000180530	ENSP00000383060	NRIP1
HSAP002660	ENSG00000185652	ENSP00000397297	NTF3
HSAP002662	ENSG00000243804	ENSP00000372912	LY6G6F
HSAP002663	ENSG00000206402	ENSP00000382956	LY6G6D
HSAP002667	DASS-307J8.7	ENSG00000228454	ENSP00000364321
HSAP002668	ENSG00000079459	ENSP00000220584	FDFT1
HSAP002671	ENSG00000226260	ENSP00000404533	HLA-DRA
HSAP002675	ENSG00000155313	ENSP00000285681	USP25
HSAP002683	ENSG00000206401	ENSP00000372910	LY6G6E
HSAP002685	ANO2	ENSG00000047617	ENSP00000348453
HSAP002688	ENSG00000134504	ENSP00000408405	KCTD1
HSAP002690	AC100756.1	ENSG00000196645	ENSP00000350502
HSAP002692	C6orf25	ENSG00000206396	ENSP00000382944
HSAP002696	AC100756.4	ENSG00000196102	ENSP00000283760
HSAP002697	ENSG00000227826	ENSP00000410046	HLA-DRB4
HSAP002698	CTSB	ENSG00000164733	ENSP00000345672
HSAP002704	ENSG00000174450	ENSP00000307928	GOLGA6L2
HSAP002707	ENSG00000229074	ENSP00000412801	HLA-DRB1
HSAP002708	ENSG00000236236	ENSP00000406495	TNXB
HSAP002712	ENSG00000179455	ENSP00000313881	MKRN3
HSAP002713	AQP4	ENSG00000171885	ENSP00000372654
HSAP002717	ENSG00000206398	ENSP00000372905	LY6G6C
HSAP002718	AP001346.1	ENSG00000236553	ENSP00000409885
HSAP002719	ENSG00000110799	ENSP00000261405	VWF
HSAP002722	C21orf37	ENSG00000232560	ENSP00000388953
HSAP002724	DDAH2	ENSG00000206395	ENSP00000382936
HSAP002730	ENSG00000182636	ENSP00000332643	NDN
HSAP002731	ENSG00000227739	ENSP00000406811	TUBB
HSAP002738	ENSG00000225890	ENSP00000401151	HLA-DQA1
HSAP002743	ENSG00000235067	ENSP00000401317	TUBB
HSAP002749	CXADR	ENSG00000154639	ENSP00000284878
HSAP002757	CHST9	ENSG00000154080	ENSP00000392091
HSAP002759	C15orf2	ENSG00000185823	ENSP00000333735
HSAP002766	ENSG00000225824	ENSP00000414391	HLA-DQB1
HSAP002767	CLIC1	ENSG00000206394	ENSP00000382926
HSAP002777	ENSG00000128739	ENSP00000389812	SNRPN
HSAP002779	BTG3	ENSG00000154640	ENSP00000344609
HSAP002785	ENSG00000235956	ENSP00000411379	PRRT1
HSAP002788	CDH2	ENSG00000170558	ENSP00000269141
HSAP002798	ENSG00000235569	ENSP00000394619	MSH5
HSAP002811	C21orf91	ENSG00000154642	ENSP00000284881
HSAP002815	ENSG00000231823	ENSP00000387768	HLA-DQA2
HSAP002824	CHODL	ENSG00000154645	ENSP00000299295
HSAP002826	ENSG00000232280	ENSP00000391438	FLOT1
HSAP002836	ENSG00000206379	ENSP00000372873	FLOT1
HSAP002848	ENSG00000229493	ENSP00000406872	HLA-DQB2
HSAP002853	ENSG00000227600	ENSP00000411055	PPT2
HSAP002867	DSC3	ENSG00000134762	ENSP00000353608
HSAP002870	DEFB136	ENSG00000205884	ENSP00000371644
HSAP002875	CD9	ENSG00000010278	ENSP00000371959
HSAP002876	DEFB135	ENSG00000205883	ENSP00000371643
HSAP002878	ENSG00000206235	ENSP00000372599	TAP2
HSAP002880	DEFB130	ENSG00000233050	ENSP00000392568
HSAP002881	ENSG00000215343	ENSP00000382957	ZNF705D
HSAP002882	ENSG00000154646	ENSP00000284885	PRSS7
HSAP002884	ENSG00000236443	ENSP00000402406	PSMB8
HSAP002887	ENSG00000226430	ENSP00000392249	USP17L7
HSAP002888	ENSG00000008323	ENSP00000011684	PLEKHG6
HSAP002892	ENSG00000223443	ENSP00000333329	USP17L2
HSAP002893	ENSG00000154654	ENSP00000383392	NCAM2
HSAP002896	AC130366.1	ENSG00000205879	ENSP00000411462
HSAP002897	ENSG00000186523	ENSP00000407067	FAM86B1
HSAP002901	ENSG00000239836	ENSP00000396813	PSMB9
HSAP002906	ENSG00000214265	ENSP00000384250	SNURF
HSAP002908	ENSG00000154719	ENSP00000305682	MRPL39
HSAP002912	DSC2	ENSG00000134755	ENSP00000416247
HSAP002914	ENSG00000237155	ENSP00000397956	IER3
HSAP002917	AC232308.1	ENSG00000237215	ENSP00000390825
HSAP002918	AC144830.1	ENSG00000232948	ENSP00000382951
HSAP002919	ENSG00000227231	ENSP00000406245	IER3
HSAP002922	ENSG00000226173	ENSP00000405356	TAP1
HSAP002923	ENSG00000215339	ENSP00000382950	ZNF705F
HSAP002940	DDR1	ENSG00000137332	ENSP00000397716
HSAP002945	ENSG00000227686	ENSP00000392396	VARS
HSAP002948	ENSG00000067182	ENSP00000162749	TNFRSF1A
HSAP002951	ENSG00000114062	ENSP00000381045	UBE3A
HSAP002957	ENSG00000154721	ENSP00000383376	JAM2
HSAP002962	ENSG00000145002	ENSP00000262365	FAM86B2
HSAP002978	DDR1	ENSG00000230456	ENSP00000409630
HSAP002983	ENSG00000239329	ENSP00000393646	HLA-DMB
HSAP002991	DSC1	ENSG00000134765	ENSP00000257198
HSAP002992	ENSG00000172850	ENSP00000372883	LSM2
HSAP002993	DSG1	ENSG00000134760	ENSP00000257192
HSAP002995	ENSG00000206383	ENSP00000372881	HSPA1L
HSAP002999	ENSG00000177400	ENSP00000326109	OR7E8P
HSAP003002	DSG4	ENSG00000175065	ENSP00000352785
HSAP003003	ENSG00000154359	ENSP00000381298	LONRF1
HSAP003008	ENSG00000243189	ENSP00000415844	HLA-DMA
HSAP003011	EGFL8	ENSG00000239974	ENSP00000397426
HSAP003014	ENSG00000215328	ENSP00000382915	HSPA1A
HSAP003018	ATP10A	ENSG00000206190	ENSP00000349325
HSAP003020	DSG3	ENSG00000134757	ENSP00000257189
HSAP003021	DLC1	ENSG00000164741	ENSP00000276297
HSAP003027	ENSG00000212866	ENSP00000375399	HSPA1B
HSAP003030	DSG2	ENSG00000046604	ENSP00000261590
HSAP003034	BRD2	ENSG00000234704	ENSP00000413845
HSAP003049	AGPAT1	ENSG00000228892	ENSP00000415015
HSAP003057	ENSG00000166206	ENSP00000308725	GABRB3
HSAP003060	ENSG00000118271	ENSP00000396762	TTR
HSAP003061	C8orf48	ENSG00000164743	ENSP00000297324
HSAP003062	ENSG00000186297	ENSP00000335592	GABRA5
HSAP003065	ENSG00000184494	ENSP00000229725	NEU1
HSAP003066	ENSG00000185053	ENSP00000371512	SGCZ
HSAP003069	B4GALT6	ENSG00000118276	ENSP00000306459
HSAP003073	ENSG00000227277	ENSP00000412544	RNF5
HSAP003076	CYP21A2	ENSG00000206338	ENSP00000372812
HSAP003081	ENSG00000104723	ENSP00000221167	TUSC3
HSAP003089	ENSG00000231558	ENSP00000401504	HLA-DOA
HSAP003093	ENSG00000141437	ENSP00000372612	MCART2
HSAP003094	ENSG00000153339	ENSP00000283351	KIAA1012
HSAP003096	ENSG00000206378	ENSP00000372870	SLC44A4
HSAP003104	AGER	ENSG00000237405	ENSP00000407164
HSAP003111	ENSG00000182256	ENSP00000331912	GABRG3
HSAP003112	ENSG00000228163	ENSP00000406250	HLA-DPA1
HSAP003118	ENSG00000101695	ENSP00000217740	RNF125
HSAP003119	ENSG00000134758	ENSP00000261593	RNF138
HSAP003122	ENSG00000104044	ENSP00000346659	OCA2
HSAP003127	ENSG00000236895	ENSP00000396251	GTF2H4
HSAP003134	EHMT2	ENSG00000206376	ENSP00000382886
HSAP003136	ENSG00000141434	ENSP00000269202	MEP1B
HSAP003140	ENSG00000038945	ENSP00000405453	MSR1
HSAP003142	ENSG00000128731	ENSP00000261609	HERC2
HSAP003147	C2	ENSG00000206372	ENSP00000372853
HSAP003154	AC091304.2	ENSG00000237850	ENSP00000392141
HSAP003156	ENSG00000236178	ENSP00000372860	VARSL
HSAP003160	ENSG00000229295	ENSP00000399298	HLA-DPB1
HSAP003166	ENSG00000224952	ENSP00000391745	PBX2
HSAP003167	ENSG00000153684	ENSP00000413868	GOLGA8F
HSAP003171	ENSG00000234508	ENSP00000414939	GPSM3
HSAP003175	ENSG00000078579	ENSP00000180166	FGF20
HSAP003177	ENSG00000233584	ENSP00000412238	HLA-DPB2
HSAP003179	EFHA2	ENSG00000155970	ENSP00000321455
HSAP003190	COL11A2	ENSG00000223699	ENSP00000399122
HSAP003192	ENSG00000234876	ENSP00000403447	NOTCH4
HSAP003194	ENSG00000104219	ENSP00000262096	ZDHHC2
HSAP003197	DPCR1	ENSG00000232308	ENSP00000392035
HSAP003199	C6orf205	ENSG00000234137	ENSP00000393390
HSAP003201	CNOT7	ENSG00000198791	ENSP00000355279
HSAP003203	ENSG00000111319	ENSP00000353292	SCNN1A
HSAP003208	ENSG00000226384	ENSP00000401105	GTF2H4
HSAP003214	C6orf10	ENSG00000232106	ENSP00000405856
HSAP003217	C6orf15	ENSG00000229432	ENSP00000399436
HSAP003220	CDSN	ENSG00000137197	ENSP00000259726
HSAP003221	ENSG00000224544	ENSP00000414952	PSORS1C2
HSAP003222	ENSG00000155975	ENSP00000318629	VPS37A
HSAP003225	CCHCR1	ENSG00000234114	ENSP00000393042
HSAP003242	BTNL2	ENSG00000224242	ENSP00000391958
HSAP003246	ENSG00000230985	ENSP00000408337	VARSL
HSAP003248	ENSG00000003987	ENSP00000180173	MTMR7
HSAP003250	ENSG00000183629	ENSP00000403276	GOLGA8G
HSAP003254	ENSG00000234794	ENSP00000405295	HLA-DRA
HSAP003259	ENSG00000231321	ENSP00000393870	RXRB
HSAP003262	ENSG00000003989	ENSP00000419873	SLC7A2
HSAP003265	ENSG00000227357	ENSP00000410857	HLA-DRB4
HSAP003266	ENSG00000111321	ENSP00000228918	LTBR
HSAP003268	ENSG00000227402	ENSP00000407093	SLC39A7
HSAP003273	ENSG00000228080	ENSP00000397982	HLA-DRB1
HSAP003275	AC005840.1	ENSG00000215039	ENSP00000382415
HSAP003276	ENSG00000228357	ENSP00000387753	HSD17B8
HSAP003277	CD27	ENSG00000139193	ENSP00000266557
HSAP003278	AC138749.1	ENSG00000227717	ENSP00000406216
HSAP003280	ENSG00000104213	ENSP00000251630	PDGFRL
HSAP003282	ENSG00000235107	ENSP00000396439	RING1
HSAP003289	DPCR1	ENSG00000232251	ENSP00000403250
HSAP003291	ENSG00000139192	ENSP00000266556	TAPBPL
HSAP003293	ENSG00000206366	ENSP00000364675	ZBTB12
HSAP003295	ENSG00000129422	ENSP00000262102	MTUS1
HSAP003302	CFB	ENSG00000241253	ENSP00000396457
HSAP003303	C6orf205	ENSG00000237962	ENSP00000401817
HSAP003306	ENSG00000223618	ENSP00000414502	VPS52
HSAP003307	AC055876.4	ENSG00000188626	ENSP00000324301
HSAP003309	C6orf15	ENSG00000225543	ENSP00000398496
HSAP003312	AC055876.2	ENSG00000235048	ENSP00000401330
HSAP003313	AC055876.1	ENSG00000235973	ENSP00000388672
HSAP003316	ENSG00000139190	ENSP00000379602	VAMP1
HSAP003319	CDSN	ENSG00000237123	ENSP00000392863
HSAP003320	ENSG00000232127	ENSP00000390931	PSORS1C2
HSAP003321	APBA2	ENSG00000034053	ENSP00000219865
HSAP003325	CCHCR1	ENSG00000206355	ENSP00000372832
HSAP003338	ENSG00000104059	ENSP00000261275	FAM189A1
HSAP003339	ENSG00000111639	ENSP00000229238	MRPL51
HSAP003340	ENSG00000185115	ENSP00000330694	NDNL2
HSAP003341	ENSG00000104067	ENSP00000281537	TJP1
HSAP003346	ENSG00000010292	ENSP00000325017	NCAPD2
HSAP003352	ENSG00000206357	ENSP00000412074	RDBP
HSAP003355	AC111152.1	ENSG00000215315	ENSP00000390718
HSAP003356	ENSG00000111640	ENSP00000229239	GAPDH
HSAP003365	AC120045.3	ENSG00000179938	ENSP00000345217
HSAP003368	ENSG00000232062	ENSP00000387892	HLA-DQA1
HSAP003372	ENSG00000206353	ENSP00000372827	SKIV2L
HSAP003376	ENSG00000231939	ENSP00000416141	HLA-DQB1
HSAP003378	CHRFAM7A	ENSG00000166664	ENSP00000299847
HSAP003381	ENSG00000233890	ENSP00000399388	TCF19
HSAP003384	ENSG00000231526	ENSP00000400695	HLA-DQA2
HSAP003386	ENSG00000229094	ENSP00000388842	POU5F1
HSAP003389	ENSG00000226165	ENSP00000394759	HLA-DQB2
HSAP003395	AC019322.5	ENSG00000186399	ENSP00000323217
HSAP003396	ENSG00000104760	ENSP00000221204	FGL1
HSAP003402	ENSG00000239457	ENSP00000394783	HLA-DOB
HSAP003405	ENSG00000141441	ENSP00000269209	FAM59A
HSAP003408	DOM3Z	ENSG00000206346	ENSP00000372820
HSAP003411	AC026150.4	ENSG00000236416	ENSP00000412914
HSAP003412	AC026150.2	ENSG00000178115	ENSP00000332482
HSAP003416	ENSG00000228299	ENSP00000397867	HLA-C
HSAP003422	ENSG00000232326	ENSP00000413677	TAP2
HSAP003425	AC021224.2	ENSG00000215492	ENSP00000383298
HSAP003426	ARHGAP11B	ENSG00000187951	ENSP00000342291
HSAP003429	ENSG00000197705	ENSP00000352314	KLHL14
HSAP003433	ENSG00000206342	ENSP00000372817	STK19
HSAP003437	AC004460.1	ENSG00000103832	ENSP00000220188
HSAP003439	ENSG00000078674	ENSP00000327077	PCM1
HSAP003443	ENSG00000198690	ENSP00000354497	MTMR15
HSAP003446	ENSG00000231631	ENSP00000404585	PSMB8
HSAP003448	ATP5J	ENSG00000154723	ENSP00000382971
HSAP003457	ENSG00000166912	ENSP00000402537	MTMR10
HSAP003464	ENSG00000243958	ENSP00000393744	PSMB9
HSAP003467	C18orf34	ENSG00000166960	ENSP00000372576
HSAP003473	C4A	ENSG00000206340	ENSP00000372815
HSAP003477	ENSG00000010295	ENSP00000349364	IFFO1
HSAP003482	ENSG00000224748	ENSP00000412933	TAP1
HSAP003483	ENSG00000154727	ENSP00000346886	GABPA
HSAP003485	ENSG00000241296	ENSP00000413471	HLA-DMB
HSAP003492	ASXL3	ENSG00000141431	ENSP00000269197
HSAP003496	APP	ENSG00000142192	ENSP00000284981
HSAP003506	ENSG00000134160	ENSP00000380897	TRPM1
HSAP003509	ENSG00000229353	ENSP00000387438	TNXB
HSAP003515	ENSG00000224379	ENSP00000393875	TCF19
HSAP003518	ENSG00000224378	ENSP00000373006	MICB
HSAP003520	ENSG00000101746	ENSP00000261592	NOL4
HSAP003523	ENSG00000233911	ENSP00000392877	POU5F1
HSAP003526	ENSG00000111641	ENSP00000313272	NOP2
HSAP003530	ASAH1	ENSG00000104763	ENSP00000371152
HSAP003534	ENSG00000169926	ENSP00000302456	KLF13
HSAP003535	ENSG00000243215	ENSP00000372717	HLA-DMA
HSAP003548	DTNA	ENSG00000134769	ENSP00000269190
HSAP003557	ENSG00000169918	ENSP00000372358	OTUD7A
HSAP003574	BAT1	ENSG00000230624	ENSP00000397758
HSAP003585	ENSG00000233841	ENSP00000413992	HLA-C
HSAP003591	CHRNA7	ENSG00000175344	ENSP00000405989
HSAP003596	BRD2	ENSG00000235307	ENSP00000412885
HSAP003603	ENSG00000206331	ENSP00000372795	PRRT1
HSAP003607	CHD4	ENSG00000111642	ENSP00000312419
HSAP003608	ENSG00000171428	ENSP00000307218	NAT1
HSAP003609	ENSG00000156006	ENSP00000286479	NAT2
HSAP003611	ENSG00000156011	ENSP00000401704	PSD3
HSAP003616	ENSG00000249931	ENSP00000426691	RP13-395E19.1
HSAP003619	CYYR1	ENSG00000166265	ENSP00000401313
HSAP003621	ENSG00000206329	ENSP00000372789	PPT2
HSAP003635	ENSG00000232957	ENSP00000397945	HLA-DOA
HSAP003640	ADAMTS1	ENSG00000154734	ENSP00000284984
HSAP003644	ENSG00000206127	ENSP00000423159	RP11-632K20.1
HSAP003648	AC135983.3	ENSG00000234209	ENSP00000401230
HSAP003650	ENSG00000236177	ENSP00000427429	HLA-DPA1
HSAP003656	ADAMTS5	ENSG00000154736	ENSP00000284987
HSAP003657	AC123768.1	ENSG00000232653	ENSP00000416216
HSAP003658	ENSG00000156239	ENSP00000303584	N6AMT1
HSAP003660	ENSG00000184574	ENSP00000388030	LPAR5
HSAP003663	ENSG00000166974	ENSP00000300249	MAPRE2
HSAP003666	ARHGAP11A	ENSG00000198826	ENSP00000355090
HSAP003668	ENSG00000104611	ENSP00000265807	SH2D4A
HSAP003673	ENSG00000166922	ENSP00000418485	SCG5
HSAP003674	ENSG00000198862	ENSP00000373846	RNF160
HSAP003679	CSGALNACT1	ENSG00000147408	ENSP00000330805
HSAP003684	ACRBP	ENSG00000111644	ENSP00000229243
HSAP003687	ENSG00000186812	ENSP00000331577	ZNF397
HSAP003691	ENSG00000166923	ENSP00000300177	GREM1
HSAP003693	ENSG00000186031	ENSP00000396491	FMN1
HSAP003696	ATP6V1G2	ENSG00000234668	ENSP00000413222
HSAP003701	ENSG00000111653	ENSP00000380024	ING4
HSAP003709	ENSG00000226826	ENSP00000407674	HLA-DPB1
HSAP003715	ENSG00000236196	ENSP00000408426	NFKBIL1
HSAP003717	ENSG00000198033	ENSP00000382982	TUBA3C
HSAP003720	ENSG00000104613	ENSP00000381064	INTS10
HSAP003721	ENSG00000156253	ENSP00000418693	RWDD2B
HSAP003724	ENSG00000215296	ENSP00000382842	TMCO5B
HSAP003725	ENSG00000175445	ENSP00000309757	LPL
HSAP003726	ENSG00000223919	ENSP00000416337	LTA
HSAP003729	ENSG00000036565	ENSP00000276373	SLC18A1
HSAP003736	ENSG00000132958	ENSP00000383089	TPTE2
HSAP003742	ENSG00000198838	ENSP00000373884	RYR3
HSAP003746	ENSG00000223532	ENSP00000400842	HLA-B
HSAP003751	EGFL8	ENSG00000244444	ENSP00000394193
HSAP003755	ENSG00000156256	ENSP00000382858	USP16
HSAP003758	ENSG00000168379	ENSP00000305520	HLA-DPB2
HSAP003759	ENSG00000228849	ENSP00000410668	TNF
HSAP003767	COL11A2	ENSG00000232541	ENSP00000408457
HSAP003769	ENSG00000236925	ENSP00000395102	LTB
HSAP003770	ENSG00000186814	ENSP00000329738	ZNF397OS
HSAP003802	AGPAT1	ENSG00000206324	ENSP00000382728
HSAP003809	ATP6V1B2	ENSG00000147416	ENSP00000276390
HSAP003812	CCT8	ENSG00000156261	ENSP00000286788
HSAP003815	ENSG00000061337	ENSP00000370981	LZTS1
HSAP003825	ENSG00000126746	ENSP00000380019	ZNF384
HSAP003828	AC069287.3	ENSG00000230724	ENSP00000413646
HSAP003833	ENSG00000196199	ENSP00000414663	MPHOSPH8
HSAP003836	ENSG00000183574	ENSP00000397821	RNF5
HSAP003839	ENSG00000168546	ENSP00000306654	GFRA2
HSAP003841	C21orf7	ENSG00000156265	ENSP00000343212
HSAP003851	ENSG00000236014	ENSP00000406988	VPS52
HSAP003854	ENSG00000172466	ENSP00000261332	ZNF24
HSAP003857	BET1L	ENSG00000177951	ENSP00000386558
HSAP003866	AGER	ENSG00000206320	ENSP00000372767
HSAP003870	DOK2	ENSG00000147443	ENSP00000276420
HSAP003872	ENSG00000130227	ENSP00000404853	XPO7
HSAP003874	ENSG00000121390	ENSP00000343966	PSPC1
HSAP003876	ENSG00000188076	ENSP00000344545	SCGB1C1
HSAP003877	BACH1	ENSG00000156273	ENSP00000286800
HSAP003885	ENSG00000186496	ENSP00000382011	ZNF396
HSAP003892	ENSG00000153391	ENSP00000391457	INO80C
HSAP003894	ENSG00000177947	ENSP00000325868	ODF3
HSAP003899	ENSG00000132950	ENSP00000337034	ZMYM5
HSAP003900	ENSG00000233450	ENSP00000407885	KIFC1
HSAP003904	AIF1	ENSG00000234836	ENSP00000393114
HSAP003906	ENSG00000177963	ENSP00000325941	RIC8A
HSAP003907	ENSG00000141429	ENSP00000269195	GALNT1
HSAP003911	ENSG00000171189	ENSP00000327687	GRIK1
HSAP003917	ENSG00000142082	ENSP00000372191	SIRT3
HSAP003921	C18orf21	ENSG00000141428	ENSP00000398283
HSAP003926	ENSG00000121741	ENSP00000372322	ZMYM2
HSAP003930	ENSG00000158806	ENSP00000381032	NPM2
HSAP003933	BAT2	ENSG00000231370	ENSP00000400540
HSAP003940	C12orf53	ENSG00000139200	ENSP00000317818
HSAP003944	ENSG00000225553	ENSP00000391901	PHF1
HSAP003947	AVEN	ENSG00000169857	ENSP00000306822
HSAP003949	ENSG00000185627	ENSP00000396937	PSMD13
HSAP003951	ENSG00000141425	ENSP00000381984	RPRD1A
HSAP003955	CHRM5	ENSG00000184984	ENSP00000372750
HSAP003957	ENSG00000206315	ENSP00000372757	PBX2
HSAP003959	CLDN17	ENSG00000156282	ENSP00000286808
HSAP003960	CLDN8	ENSG00000156284	ENSP00000382783
HSAP003962	COPS7A	ENSG00000111652	ENSP00000229251
HSAP003965	ENSG00000158815	ENSP00000352414	FGF17
HSAP003966	C15orf24	ENSG00000134153	ENSP00000256545
HSAP003973	ENSG00000158856	ENSP00000370864	EPB49
HSAP003974	ENSG00000206314	ENSP00000372756	GPSM3
HSAP003978	ENSG00000188694	ENSP00000339238	KRTAP24-1
HSAP003979	ENSG00000141424	ENSP00000269187	SLC39A6
HSAP003981	ENSG00000232263	ENSP00000398619	KRTAP25-1
HSAP003982	ENSG00000182405	ENSP00000380872	PGBD4
HSAP003983	ENSG00000197683	ENSP00000353742	KRTAP26-1
HSAP003984	C15orf29	ENSG00000134152	ENSP00000256544
HSAP003985	ENSG00000206107	ENSP00000372286	KRTAP27-1
HSAP003986	ENSG00000182816	ENSP00000382777	KRTAP13-2
HSAP003988	ENSG00000128463	ENSP00000267750	TMEM85
HSAP003992	ENSG00000198390	ENSP00000347635	KRTAP13-1
HSAP003993	CUTA	ENSG00000226492	ENSP00000391509
HSAP003995	ENSG00000206312	ENSP00000372751	NOTCH4
HSAP003997	ENSG00000240432	ENSP00000375109	KRTAP13-3
HSAP003998	ENSG00000186971	ENSP00000334834	KRTAP13-4
HSAP004001	ENSG00000140199	ENSP00000390199	SLC12A6
HSAP004006	ELP2	ENSG00000134759	ENSP00000414851
HSAP004010	ENSG00000186970	ENSP00000334866	KRTAP15-1
HSAP004011	ENSG00000089693	ENSP00000403941	MLF2
HSAP004035	BAT3	ENSG00000227761	ENSP00000387431
HSAP004042	ENSG00000184351	ENSP00000375108	KRTAP19-1
HSAP004043	ENSG00000186965	ENSP00000335660	KRTAP19-2
HSAP004044	ENSG00000244025	ENSP00000386376	KRTAP19-3
HSAP004046	ENSG00000186967	ENSP00000408674	KRTAP19-4
HSAP004047	ENSG00000186977	ENSP00000334985	KRTAP19-5
HSAP004048	ENSG00000227460	ENSP00000414259	SYNGAP1
HSAP004055	ENSG00000186925	ENSP00000404729	KRTAP19-6
HSAP004057	ENSG00000158863	ENSP00000403288	FAM160B2
HSAP004062	ENSG00000244362	ENSP00000334696	KRTAP19-7
HSAP004063	ENSG00000206106	ENSP00000372281	KRTAP22-2
HSAP004064	ENSG00000212938	ENSP00000375482	KRTAP6-3
HSAP004065	ENSG00000244624	ENSP00000382761	KRTAP20-1
HSAP004067	ENSG00000186930	ENSP00000334560	KRTAP6-2
HSAP004068	ENSG00000174885	ENSP00000309767	NLRP6
HSAP004069	ENSG00000186924	ENSP00000333887	KRTAP22-1
HSAP004070	ENSG00000184724	ENSP00000332690	KRTAP6-1
HSAP004072	ENSG00000159335	ENSP00000310088	PTMS
HSAP004078	ENSG00000233051	ENSP00000395159	MICA
HSAP004084	ENSG00000121743	ENSP00000241125	GJA3
HSAP004085	ENSG00000184032	ENSP00000330746	KRTAP20-2
HSAP004086	ENSG00000165474	ENSP00000372299	GJB2
HSAP004088	ENSG00000206104	ENSP00000372276	KRTAP20-3
HSAP004089	ENSG00000231068	ENSP00000404517	KRTAP21-3
HSAP004092	ATHL1	ENSG00000142102	ENSP00000387099
HSAP004096	ENSG00000187026	ENSP00000334287	KRTAP21-2
HSAP004097	ENSG00000121742	ENSP00000241124	GJB6
HSAP004101	ENSG00000187005	ENSP00000335566	KRTAP21-1
HSAP004102	ENSG00000075643	ENSP00000261326	MOCOS
HSAP004103	ENSG00000173566	ENSP00000307852	NUDT18
HSAP004105	ENSG00000183640	ENSP00000332805	KRTAP8-1
HSAP004106	ENSG00000182591	ENSP00000330720	KRTAP11-1
HSAP004109	ENSG00000134775	ENSP00000257209	FHOD3
HSAP004111	ENSG00000089692	ENSP00000203629	LAG3
HSAP004113	CRYL1	ENSG00000165475	ENSP00000298248
HSAP004117	ENSG00000156299	ENSP00000286827	TIAM1
HSAP004121	ENSG00000236515	ENSP00000413557	ZBTB9
HSAP004124	C6orf10	ENSG00000206310	ENSP00000393031
HSAP004130	ENSG00000168453	ENSP00000370826	HR
HSAP004133	ENSG00000206013	ENSP00000372059	IFITM5
HSAP004134	CD4	ENSG00000010610	ENSP00000011653
HSAP004138	ENSG00000185201	ENSP00000327996	IFITM2
HSAP004139	ENSG00000168476	ENSP00000303482	REEP4
HSAP004142	ENSG00000032742	ENSP00000323580	IFT88
HSAP004147	ENSG00000234218	ENSP00000407092	MICB
HSAP004154	BTNL2	ENSG00000229597	ENSP00000400121
HSAP004155	ENSG00000206102	ENSP00000372272	KRTAP19-8
HSAP004157	ENSG00000185885	ENSP00000330825	IFITM1
HSAP004159	ENSG00000142168	ENSP00000270142	SOD1
HSAP004161	ENSG00000168481	ENSP00000302297	LGI3
HSAP004164	ENSG00000156304	ENSP00000286835	SFRS15
HSAP004170	ENSG00000142089	ENSP00000372047	IFITM3
HSAP004172	BAT1	ENSG00000225073	ENSP00000400326
HSAP004193	C18orf10	ENSG00000134779	ENSP00000335144
HSAP004195	ENSG00000182117	ENSP00000332198	NOP10
HSAP004196	C15orf55	ENSG00000184507	ENSP00000407031
HSAP004200	ENSG00000250510	ENSP00000311528	GPR162
HSAP004203	ENSG00000168484	ENSP00000316152	SFTPC
HSAP004205	ENSG00000206308	ENSP00000372746	HLA-DRA
HSAP004209	B4GALNT4	ENSG00000182272	ENSP00000328277
HSAP004210	ENSG00000110811	ENSP00000290510	LEPREL2
HSAP004214	ENSG00000150477	ENSP00000280020	KIAA1328
HSAP004217	ENSG00000176454	ENSP00000317300	LPCAT4
HSAP004218	ENSG00000184363	ENSP00000331678	PKP3
HSAP004219	ENSG00000142149	ENSP00000270112	HUNK
HSAP004222	ENSG00000172458	ENSP00000302924	IL17D
HSAP004224	ENSG00000196101	ENSP00000302517	HLA-DRB3
HSAP004225	BMP1	ENSG00000168487	ENSP00000305714
HSAP004232	ENSG00000150456	ENSP00000372206	N6AMT2
HSAP004236	ENSG00000206306	ENSP00000382599	HLA-DRB1
HSAP004237	C21orf45	ENSG00000159055	ENSP00000290130
HSAP004241	ENSG00000185187	ENSP00000371960	SIGIRR
HSAP004242	ENSG00000132953	ENSP00000255305	XPO4
HSAP004249	ENSG00000170262	ENSP00000397932	MRAP
HSAP004252	ENSG00000175265	ENSP00000402791	GOLGA8A
HSAP004253	CELF4	ENSG00000101489	ENSP00000355089
HSAP004259	ENSG00000142207	ENSP00000372199	URB1
HSAP004261	ENSG00000111664	ENSP00000229264	GNB3
HSAP004262	AC027139.2	ENSG00000215042	ENSP00000388079
HSAP004265	APOM	ENSG00000227567	ENSP00000405730
HSAP004267	C21orf63	ENSG00000166979	ENSP00000300255
HSAP004275	ENSG00000150457	ENSP00000372035	LATS2
HSAP004276	ENSG00000215252	ENSP00000343064	GOLGA8B
HSAP004278	ANO9	ENSG00000185101	ENSP00000332788
HSAP004280	ENSG00000150459	ENSP00000371973	SAP18
HSAP004283	C6orf47	ENSG00000228435	ENSP00000406870
HSAP004284	CDCA3	ENSG00000111665	ENSP00000229265
HSAP004285	BAT4	ENSG00000233210	ENSP00000388586
HSAP004295	ATP6V1G2	ENSG00000227587	ENSP00000395436
HSAP004297	ENSG00000242220	ENSP00000300258	TCP10L
HSAP004298	ENSG00000159248	ENSP00000290374	GJD2
HSAP004299	ACTC1	ENSG00000159251	ENSP00000290378
HSAP004301	ENSG00000168490	ENSP00000415491	PHYHIP
HSAP004303	C21orf59	ENSG00000159079	ENSP00000391771
HSAP004313	ENSG00000234530	ENSP00000394486	NFKBIL1
HSAP004315	ENSG00000174915	ENSP00000308258	PTDSS2
HSAP004316	ENSG00000111667	ENSP00000229268	USP5
HSAP004318	AQR	ENSG00000021776	ENSP00000156471
HSAP004320	ENSG00000165480	ENSP00000319417	SKA3
HSAP004322	CSNK2B	ENSG00000230700	ENSP00000396772
HSAP004327	ENSG00000023191	ENSP00000348515	RNH1
HSAP004334	ENSG00000168495	ENSP00000303088	POLR3D
HSAP004336	ENSG00000238130	ENSP00000372791	LTA
HSAP004340	ENSG00000078142	ENSP00000381845	PIK3C3
HSAP004341	ENSG00000173141	ENSP00000310726	MRP63
HSAP004342	AL136219.1	ENSG00000215570	ENSP00000383435
HSAP004348	ENSG00000159082	ENSP00000409667	SYNJ1
HSAP004360	ENSG00000206305	ENSP00000372738	HLA-DQA1
HSAP004365	ENSG00000180776	ENSP00000383433	ZDHHC20
HSAP004372	ENSG00000244672	ENSP00000396963	LY6G5B
HSAP004373	ENSG00000111669	ENSP00000229270	TPI1
HSAP004375	ENSG00000204490	ENSP00000365290	TNF
HSAP004376	ENSG00000204487	ENSP00000365285	LTB
HSAP004377	ENSG00000206302	ENSP00000372734	HLA-DQB1
HSAP004381	ENSG00000197181	ENSP00000349208	PIWIL2
HSAP004383	ENSG00000198146	ENSP00000348673	ZNF770
HSAP004384	ENSG00000152214	ENSP00000321805	RIT2
HSAP004387	ATPBD4	ENSG00000134146	ENSP00000256538
HSAP004417	ENSG00000226404	ENSP00000403079	LY6G5C
HSAP004421	EFHA1	ENSG00000165487	ENSP00000371811
HSAP004422	ENSG00000132872	ENSP00000255224	SYT4
HSAP004425	C15orf41	ENSG00000186073	ENSP00000401362
HSAP004429	ENSG00000010626	ENSP00000007969	LRRC23
HSAP004440	ENSG00000225103	ENSP00000390725	HLA-DQA2
HSAP004443	ENSG00000152217	ENSP00000282030	SETBP1
HSAP004447	ENSG00000196610	ENSP00000322293	HLA-DQB2
HSAP004451	BAT5	ENSG00000231488	ENSP00000416404
HSAP004456	ENSG00000104635	ENSP00000352779	SLC39A14
HSAP004459	ENSG00000102678	ENSP00000371790	FGF9
HSAP004461	AC103988.1	ENSG00000234337	ENSP00000308847
HSAP004464	ENSG00000206299	ENSP00000372726	TAP2
HSAP004465	ENSG00000134138	ENSP00000326296	MEIS2
HSAP004474	ENSG00000102683	ENSP00000218867	SGCG
HSAP004475	ENSG00000132874	ENSP00000255226	SLC14A2
HSAP004477	ENSG00000174775	ENSP00000373382	HRAS
HSAP004484	ENSG00000151835	ENSP00000371729	SACS
HSAP004494	ENSG00000120910	ENSP00000380878	PPP3CC
HSAP004495	ENO2	ENSG00000111674	ENSP00000229277
HSAP004497	ENSG00000141469	ENSP00000412309	SLC14A1
HSAP004501	ENSG00000206298	ENSP00000372723	PSMB8
HSAP004505	ENSG00000243594	ENSP00000372721	PSMB9
HSAP004512	ATN1	ENSG00000111676	ENSP00000349076
HSAP004516	ENSG00000127863	ENSP00000371693	TNFRSF19
HSAP004519	ENSG00000120896	ENSP00000240123	SORBS3
HSAP004523	ENSG00000243003	ENSP00000407535	LY6G6F
HSAP004524	C21orf66	ENSG00000159086	ENSP00000328992
HSAP004530	ENSG00000234443	ENSP00000413440	LY6G6D
HSAP004534	ENSG00000206297	ENSP00000372722	TAP1
HSAP004536	ENSG00000166069	ENSP00000327234	TMCO5A
HSAP004538	AIF1	ENSG00000237727	ENSP00000393996
HSAP004540	ENSG00000197046	ENSP00000374125	SIGLEC15
HSAP004541	ENSG00000166068	ENSP00000299084	SPRED1
HSAP004544	ENSG00000237482	ENSP00000403996	LY6G6E
HSAP004545	ENSG00000027001	ENSP00000371607	MIPEP
HSAP004552	C6orf25	ENSG00000224393	ENSP00000408430
HSAP004553	C12orf57	ENSG00000111678	ENSP00000229281
HSAP004554	ENSG00000152223	ENSP00000282041	KIAA1632
HSAP004556	ENSG00000241674	ENSP00000372718	HLA-DMB
HSAP004563	BAT2	ENSG00000225164	ENSP00000409444
HSAP004571	ENSG00000111679	ENSP00000390628	PTPN6
HSAP004575	ENSG00000171262	ENSP00000380734	FAM98B
HSAP004577	ENSG00000205863	ENSP00000371575	RP11-45B20.2
HSAP004581	ENSG00000161328	ENSP00000270115	LRRC56
HSAP004593	ENSG00000120913	ENSP00000265810	PDLIM2
HSAP004601	ENSG00000228859	ENSP00000410398	LY6G6C
HSAP004607	ENSG00000172575	ENSP00000310244	RASGRP1
HSAP004612	ENSG00000152229	ENSP00000387261	PSTPIP2
HSAP004615	DDAH2	ENSG00000227317	ENSP00000403154
HSAP004623	C21orf62	ENSG00000205929	ENSP00000371810
HSAP004625	C11orf35	ENSG00000185522	ENSP00000331167
HSAP004628	ENSG00000182957	ENSP00000398560	SPATA13
HSAP004638	ENSG00000205927	ENSP00000371794	OLIG2
HSAP004644	ENSG00000242685	ENSP00000414631	HLA-DMA
HSAP004647	ENSG00000099849	ENSP00000403068	RASSF7
HSAP004654	ENSG00000184221	ENSP00000371785	OLIG1
HSAP004657	ATP5A1	ENSG00000152234	ENSP00000381736
HSAP004659	CLIC1	ENSG00000226248	ENSP00000407429
HSAP004667	ENSG00000159110	ENSP00000343957	IFNAR2
HSAP004681	ENSG00000070047	ENSP00000264555	PHRF1
HSAP004686	BRD2	ENSG00000215077	ENSP00000382443
HSAP004691	ENSG00000215021	ENSP00000382362	PHB2
HSAP004695	ENSG00000230293	ENSP00000407047	MSH5
HSAP004728	BAT3	ENSG00000229524	ENSP00000395190
HSAP004735	C1QTNF9	ENSG00000240654	ENSP00000371503
HSAP004738	ENSG00000248235	ENSP00000399696	RP11-582J16.1
HSAP004740	C8orf58	ENSG00000241852	ENSP00000289989
HSAP004743	AL359736.1	ENSG00000205850	ENSP00000405143
HSAP004745	ENSG00000152240	ENSP00000282058	HAUS1
HSAP004747	EMG1	ENSG00000126749	ENSP00000261406
HSAP004749	ENSG00000102699	ENSP00000371419	PARP4
HSAP004750	ENSG00000158941	ENSP00000310670	KIAA1967
HSAP004754	C18orf25	ENSG00000152242	ENSP00000282059
HSAP004756	ENSG00000206292	ENSP00000372713	HLA-DOA
HSAP004760	AP000295.9	ENSG00000249624	ENSP00000388223
HSAP004764	ENSG00000185507	ENSP00000329411	IRF7
HSAP004768	ENSG00000111684	ENSP00000261407	U47924.1
HSAP004769	ENSG00000137801	ENSP00000260356	THBS1
HSAP004772	ENSG00000243646	ENSP00000290200	IL10RB
HSAP004775	ENSG00000141622	ENSP00000269439	RNF165
HSAP004778	ENSG00000167210	ENSP00000381707	LOXHD1
HSAP004788	ATP12A	ENSG00000075673	ENSP00000218548
HSAP004789	ENSG00000142166	ENSP00000270139	IFNAR1
HSAP004793	BIN3	ENSG00000147439	ENSP00000276416
HSAP004795	C1S	ENSG00000182326	ENSP00000385035
HSAP004804	ENSG00000206291	ENSP00000372711	HLA-DPA1
HSAP004810	ENSG00000099834	ENSP00000351118	MUPCDH
HSAP004817	ENSG00000159128	ENSP00000371425	IFNGR2
HSAP004821	ENSG00000150667	ENSP00000280236	FSIP1
HSAP004828	ENSG00000132972	ENSP00000371352	RNF17
HSAP004832	EGR3	ENSG00000179388	ENSP00000318057
HSAP004834	ENSG00000166073	ENSP00000299092	GPR176
HSAP004835	ENSG00000134020	ENSP00000256404	PEBP4
HSAP004836	ENSG00000101638	ENSP00000321343	ST8SIA5
HSAP004837	ENSG00000070031	ENSP00000176195	SCT
HSAP004839	EIF2AK4	ENSG00000128829	ENSP00000263791
HSAP004840	AP006284.3	ENSG00000215211	ENSP00000382699
HSAP004842	ENSG00000078043	ENSP00000381648	PIAS2
HSAP004847	C6orf26	ENSG00000227074	ENSP00000403687
HSAP004849	ENSG00000008853	ENSP00000251822	RHOBTB2
HSAP004851	C1R	ENSG00000159403	ENSP00000290575
HSAP004853	DRD4	ENSG00000069696	ENSP00000176183
HSAP004855	DEAF1	ENSG00000177030	ENSP00000371846
HSAP004858	C6orf27	ENSG00000230048	ENSP00000390732
HSAP004862	ENSG00000215048	ENSP00000382422	HLA-DPB1
HSAP004868	ENSG00000120889	ENSP00000276431	TNFRSF10B
HSAP004870	CENPJ	ENSG00000151849	ENSP00000371308
HSAP004873	ENSG00000173535	ENSP00000349324	TNFRSF10C
HSAP004876	ENSG00000234834	ENSP00000389584	HLA-DPB2
HSAP004889	COL11A2	ENSG00000206290	ENSP00000413007
HSAP004891	ENSG00000173530	ENSP00000310263	TNFRSF10D
HSAP004892	ENSG00000167216	ENSP00000348478	KATNAL2
HSAP004895	ENSG00000151846	ENSP00000281589	PABPC3
HSAP004896	ENSG00000104689	ENSP00000221132	TNFRSF10A
HSAP004897	ENSG00000140319	ENSP00000267884	SRP14
HSAP004898	CHMP7	ENSG00000147457	ENSP00000380794
HSAP004903	ENSG00000234298	ENSP00000409932	TCEB3CL
HSAP004906	ENSG00000177042	ENSP00000407569	TMEM80
HSAP004908	BMF	ENSG00000104081	ENSP00000346697
HSAP004914	ENSG00000165566	ENSP00000426528	FAM123A
HSAP004918	APOM	ENSG00000224290	ENSP00000401684
HSAP004920	ENSG00000139505	ENSP00000371221	MTMR6
HSAP004922	ENSG00000183791	ENSP00000328232	TCEB3C
HSAP004923	ENSG00000206181	ENSP00000331302	TCEB3B
HSAP004925	ENSG00000177106	ENSP00000320828	EPS8L2
HSAP004926	ENSG00000167220	ENSP00000300605	HDHD2
HSAP004927	ENSG00000104679	ENSP00000397555	R3HCC1
HSAP004931	BUB1B	ENSG00000156970	ENSP00000398470
HSAP004932	C6orf47	ENSG00000235360	ENSP00000375392
HSAP004933	BAT4	ENSG00000236011	ENSP00000211377
HSAP004943	ENSG00000139496	ENSP00000371155	NUPL1
HSAP004953	ENSG00000134049	ENSP00000256433	IER3IP1
HSAP004955	AC051635.3	ENSG00000215474	ENSP00000414750
HSAP004957	ENSG00000134013	ENSP00000373783	LOXL2
HSAP004959	CSNK2B	ENSG00000228875	ENSP00000410942
HSAP004965	ENSG00000137843	ENSP00000260404	PAK6
HSAP004969	ENSG00000175387	ENSP00000262160	SMAD2
HSAP004972	ENSG00000177156	ENSP00000321259	TALDO1
HSAP004974	ENSG00000206289	ENSP00000372703	RXRB
HSAP004976	ATP8A2	ENSG00000132932	ENSP00000371070
HSAP004981	ENSG00000177225	ENSP00000380612	PDDC1
HSAP004985	ENSG00000206288	ENSP00000372701	SLC39A4
HSAP004989	ENSG00000197217	ENSP00000351520	ENTPD4
HSAP004993	AC020658.1	ENSG00000230778	ENSP00000399547
HSAP004996	ENSG00000241713	ENSP00000412042	LY6G5B
HSAP004998	ENSG00000137841	ENSP00000260402	PLCB2
HSAP005000	ENSG00000147454	ENSP00000290075	SLC25A37
HSAP005003	ENSG00000180730	ENSP00000313079	TMEM46
HSAP005004	ENSG00000112474	ENSP00000230236	HSD17B8
HSAP005005	CEND1	ENSG00000184524	ENSP00000328336
HSAP005006	ENSG00000127870	ENSP00000342121	RNF6
HSAP005010	ENSG00000231325	ENSP00000400950	LY6G5C
HSAP005014	ENSG00000206287	ENSP00000372699	RING1
HSAP005016	ENSG00000177542	ENSP00000322020	SLC25A22
HSAP005019	ENSG00000167034	ENSP00000370253	NKX3-1
HSAP005021	ENSG00000206286	ENSP00000372697	VPS52
HSAP005024	BAT5	ENSG00000235676	ENSP00000407727
HSAP005028	ENSG00000180053	ENSP00000320089	NKX2-6
HSAP005030	ENSG00000177595	ENSP00000337797	LRDD
HSAP005035	ENSG00000159167	ENSP00000290271	STC1
HSAP005036	CDK8	ENSG00000132964	ENSP00000370938
HSAP005037	ADAM28	ENSG00000042980	ENSP00000265769
HSAP005041	C1RL	ENSG00000139178	ENSP00000266542
HSAP005042	ENSG00000132970	ENSP00000335055	WASF3
HSAP005045	ENSG00000096171	ENSP00000211402	VARS
HSAP005051	C15orf52	ENSG00000188549	ENSP00000372135
HSAP005054	ENSG00000233041	ENSP00000410024	PHGR1
HSAP005055	ENSG00000096150	ENSP00000211372	RPS18
HSAP005056	DISP2	ENSG00000140323	ENSP00000267889
HSAP005057	ENSG00000132975	ENSP00000370844	GPR12
HSAP005059	C15orf23	ENSG00000128944	ENSP00000249776
HSAP005062	ENSG00000177600	ENSP00000322419	RPLP2
HSAP005064	ENSG00000139194	ENSP00000266560	RBP5
HSAP005065	ENSG00000177666	ENSP00000337701	PNPLA2
HSAP005066	ENSG00000240008	ENSP00000409959	LY6G6F
HSAP005067	ENSG00000152484	ENSP00000282344	USP12
HSAP005069	ENSG00000226603	ENSP00000397708	LY6G6D
HSAP005073	CLSTN3	ENSG00000139182	ENSP00000266546
HSAP005078	EFCAB4A	ENSG00000177685	ENSP00000333438
HSAP005079	ADAMDEC1	ENSG00000134028	ENSP00000256412
HSAP005083	ENSG00000224708	ENSP00000411081	LY6G6E
HSAP005084	ENSG00000122026	ENSP00000346027	RPL21
HSAP005089	C6orf25	ENSG00000230060	ENSP00000391097
HSAP005093	ENSG00000231502	ENSP00000403345	LSM2
HSAP005094	CD151	ENSG00000177697	ENSP00000380565
HSAP005099	ENSG00000234258	ENSP00000396486	HSPA1L
HSAP005103	ADAM7	ENSG00000069206	ENSP00000370166
HSAP005106	ENSG00000139197	ENSP00000391601	PEX5
HSAP005113	ENSG00000234475	ENSP00000408907	HSPA1A
HSAP005116	ENSG00000231555	ENSP00000403530	HSPA1B
HSAP005118	ENSG00000104722	ENSP00000221166	NEFM
HSAP005132	ENSG00000177700	ENSP00000324124	POLR2L
HSAP005133	ENSG00000234343	ENSP00000409489	NEU1
HSAP005134	ENSG00000104725	ENSP00000221169	NEFL
HSAP005140	ENSG00000214063	ENSP00000386899	TSPAN4
HSAP005148	ENSG00000184828	ENSP00000328732	ZBTB7C
HSAP005149	ENSG00000228263	ENSP00000399161	SLC44A4
HSAP005153	DOCK5	ENSG00000147459	ENSP00000276440
HSAP005159	ENSG00000134030	ENSP00000411029	KIAA0427
HSAP005160	ACSM4	ENSG00000215009	ENSP00000382349
HSAP005161	ENSG00000147437	ENSP00000391280	GNRH1
HSAP005165	CD163L1	ENSG00000177675	ENSP00000393474
HSAP005169	EHMT2	ENSG00000227333	ENSP00000397323
HSAP005171	ENSG00000101665	ENSP00000262158	SMAD7
HSAP005172	DYM	ENSG00000141627	ENSP00000269445
HSAP005175	ENSG00000104756	ENSP00000221200	KCTD9
HSAP005180	CDCA2	ENSG00000184661	ENSP00000411872
HSAP005182	CHID1	ENSG00000177830	ENSP00000324821
HSAP005188	C18orf32	ENSG00000177576	ENSP00000323199
HSAP005189	ENSG00000215472	ENSP00000389465	RPL17
HSAP005192	EBF2	ENSG00000221818	ENSP00000386178
HSAP005196	C2	ENSG00000231543	ENSP00000407961
HSAP005205	CD163	ENSG00000177575	ENSP00000403885
HSAP005206	ENSG00000101670	ENSP00000261292	LIPG
HSAP005208	ENSG00000122035	ENSP00000241463	RASL11A
HSAP005209	AC079097.1	ENSG00000228451	ENSP00000413182
HSAP005210	AP2A2	ENSG00000183020	ENSP00000327694
HSAP005217	ENSG00000221914	ENSP00000325074	PPP2R2A
HSAP005218	ENSG00000122034	ENSP00000370532	GTF3A
HSAP005225	ENSG00000128928	ENSP00000418397	IVD
HSAP005229	ACAA2	ENSG00000167315	ENSP00000285093
HSAP005231	BNIP3L	ENSG00000104765	ENSP00000370003
HSAP005233	ENSG00000167306	ENSP00000285039	MYO5B
HSAP005236	ENSG00000240694	ENSP00000417383	PNMA2
HSAP005237	ENSG00000122033	ENSP00000370508	MTIF3
HSAP005241	ENSG00000234852	ENSP00000391563	ZBTB12
HSAP005242	DPYSL2	ENSG00000092964	ENSP00000309539
HSAP005244	APOBEC1	ENSG00000111701	ENSP00000229304
HSAP005247	CFB	ENSG00000241534	ENSP00000412375
HSAP005248	AC013356.1	ENSG00000226137	ENSP00000393627
HSAP005249	ENSG00000184344	ENSP00000331745	GDF3
HSAP005251	BAHD1	ENSG00000140320	ENSP00000396976
HSAP005254	DPPA3	ENSG00000187569	ENSP00000339250
HSAP005255	CHST14	ENSG00000169105	ENSP00000307297
HSAP005256	ENSG00000139517	ENSP00000325929	LNX2
HSAP005258	CLEC4C	ENSG00000198178	ENSP00000353500
HSAP005259	ENSG00000186184	ENSP00000302478	POLR1D
HSAP005262	ENSG00000184956	ENSP00000406861	MUC6
HSAP005270	ADRA1A	ENSG00000120907	ENSP00000348729
HSAP005275	C15orf57	ENSG00000128891	ENSP00000397515
HSAP005277	AC006517.4	ENSG00000205857	ENSP00000371553
HSAP005278	ENSG00000166133	ENSP00000323288	RPUSD2
HSAP005280	ENSG00000169840	ENSP00000304331	GSX1
HSAP005281	ENSG00000139515	ENSP00000370421	PDX1
HSAP005282	ENSG00000111704	ENSP00000229307	NANOG
HSAP005283	ATP5EP2	ENSG00000180389	ENSP00000370414
HSAP005284	CDX2	ENSG00000165556	ENSP00000370408
HSAP005285	CASC5	ENSG00000137812	ENSP00000335463
HSAP005288	ENSG00000183463	ENSP00000333490	PRHOXNB
HSAP005290	ENSG00000198788	ENSP00000415183	MUC2
HSAP005294	ENSG00000015592	ENSP00000342538	STMN4
HSAP005296	ENSG00000122025	ENSP00000241453	FLT3
HSAP005304	ENSG00000206268	ENSP00000411220	RDBP
HSAP005308	ENSG00000173262	ENSP00000340450	SLC2A14
HSAP005310	CCDC11	ENSG00000172361	ENSP00000381553
HSAP005311	ENSG00000104228	ENSP00000301924	TRIM35
HSAP005320	ENSG00000141644	ENSP00000408846	MBD1
HSAP005326	ENSG00000142188	ENSP00000397773	TMEM50B
HSAP005333	ENSG00000117983	ENSP00000384815	MUC5B
HSAP005340	ENSG00000051180	ENSP00000372088	RAD51
HSAP005343	ENSG00000152520	ENSP00000370345	PAN3
HSAP005348	ENSG00000120899	ENSP00000380638	PTK2B
HSAP005354	B3GALT4	ENSG00000206285	ENSP00000372696
HSAP005355	DNAJC28	ENSG00000177692	ENSP00000371373
HSAP005358	ENSG00000176654	ENSP00000323777	NANOGP1
HSAP005361	ENSG00000159131	ENSP00000371253	GART
HSAP005371	ENSG00000206284	ENSP00000372695	WDR46
HSAP005373	ENSG00000206283	ENSP00000382316	PFDN6
HSAP005378	ENSG00000059804	ENSP00000075120	SLC2A3
HSAP005379	ENSG00000102755	ENSP00000282397	FLT1
HSAP005380	ENSG00000223493	ENSP00000412310	SKIV2L
HSAP005382	ENSG00000065970	ENSP00000162391	FOXJ2
HSAP005384	ENSG00000159140	ENSP00000348984	SON
HSAP005398	ENSG00000132963	ENSP00000370222	POMP
HSAP005399	ENSG00000206282	ENSP00000372691	RGL2
HSAP005404	ENSG00000139508	ENSP00000370192	SLC46A3
HSAP005406	C3AR1	ENSG00000171860	ENSP00000302079
HSAP005407	ENSG00000137824	ENSP00000260385	FAM82A2
HSAP005412	ENSG00000078902	ENSP00000371646	TOLLIP
HSAP005415	CHRNA2	ENSG00000120903	ENSP00000240132
HSAP005417	ENSG00000132938	ENSP00000392057	MTUS2
HSAP005421	ENSG00000089818	ENSP00000341737	NECAP1
HSAP005423	CXXC1	ENSG00000154832	ENSP00000390475
HSAP005427	BRSK2	ENSG00000174672	ENSP00000371614
HSAP005430	ENSG00000120915	ENSP00000411963	EPHX2
HSAP005431	DOM3Z	ENSG00000236765	ENSP00000391123
HSAP005434	ENSG00000137880	ENSP00000260447	GCHFR
HSAP005435	DNAJC17	ENSG00000104129	ENSP00000220496
HSAP005438	ENSG00000206281	ENSP00000372684	TAPBP
HSAP005444	ENSG00000139514	ENSP00000370128	SLC7A1
HSAP005449	CLEC4A	ENSG00000111729	ENSP00000229332
HSAP005450	ENSG00000154839	ENSP00000285116	SKA1
HSAP005453	C15orf62	ENSG00000188277	ENSP00000341178
HSAP005454	ENSG00000122042	ENSP00000370055	UBL3
HSAP005457	ENSG00000166140	ENSP00000347498	ZFYVE19
HSAP005461	ENSG00000226257	ENSP00000413766	STK19
HSAP005470	DONSON	ENSG00000159147	ENSP00000307143
HSAP005478	AC091196.1	ENSG00000182208	ENSP00000382600
HSAP005481	CLU	ENSG00000120885	ENSP00000315130
HSAP005484	ENSG00000141639	ENSP00000383234	MAPK4
HSAP005485	ENSG00000196946	ENSP00000379816	ZNF705A
HSAP005487	ENSG00000102781	ENSP00000369989	KATNAL1
HSAP005492	ENSG00000206280	ENSP00000372683	ZBTB22
HSAP005495	DUSP8	ENSG00000184545	ENSP00000380530
HSAP005499	ENSG00000134042	ENSP00000397900	MRO
HSAP005503	C4A	ENSG00000244207	ENSP00000364444
HSAP005504	ENSG00000171847	ENSP00000307798	FAM90A1
HSAP005505	DAXX	ENSG00000206279	ENSP00000372681
HSAP005511	ENSG00000166143	ENSP00000398342	PPP1R14D
HSAP005512	AP000304.12	ENSG00000249209	ENSP00000394107
HSAP005513	AC092865.2	ENSG00000177586	ENSP00000395317
HSAP005514	AP006285.2	ENSG00000205872	ENSP00000371611
HSAP005523	ENSG00000189403	ENSP00000406375	HMGB1
HSAP005543	CRYZL1	ENSG00000205758	ENSP00000395486
HSAP005546	CLEC6A	ENSG00000205846	ENSP00000371505
HSAP005547	AP006285.1	ENSG00000233930	ENSP00000407409
HSAP005548	ENSG00000205869	ENSP00000371606	KRTAP5-1
HSAP005549	ENSG00000082212	ENSP00000321070	ME2
HSAP005551	ENSG00000205867	ENSP00000400041	KRTAP5-2
HSAP005552	ENSG00000166145	ENSP00000342098	SPINT1
HSAP005554	CLEC4D	ENSG00000166527	ENSP00000299665
HSAP005558	ENSG00000196224	ENSP00000352164	KRTAP5-3
HSAP005560	ENSG00000168077	ENSP00000301904	SCARA3
HSAP005561	ENSG00000204197	ENSP00000363647	KIFC1
HSAP005564	ELAC1	ENSG00000141642	ENSP00000269466
HSAP005565	C4B	ENSG00000236625	ENSP00000414200
HSAP005567	ENSG00000141646	ENSP00000381452	SMAD4
HSAP005570	CLEC4E	ENSG00000166523	ENSP00000299663
HSAP005571	ENSG00000241598	ENSP00000382590	KRTAP5-4
HSAP005575	ENSG00000104140	ENSP00000399394	RHOV
HSAP005576	CCDC25	ENSG00000147419	ENSP00000348933
HSAP005578	ENSG00000132952	ENSP00000255304	USPL1
HSAP005579	AICDA	ENSG00000111732	ENSP00000229335
HSAP005580	ENSG00000185940	ENSP00000382584	KRTAP5-5
HSAP005581	ENSG00000104142	ENSP00000220509	VPS18
HSAP005582	ENSG00000171320	ENSP00000306999	ESCO2
HSAP005584	ALOX5AP	ENSG00000132965	ENSP00000369858
HSAP005585	AL662799.1	ENSG00000236270	ENSP00000409883
HSAP005587	ENSG00000205864	ENSP00000371595	KRTAP5-6
HSAP005588	DLL4	ENSG00000128917	ENSP00000249749
HSAP005590	AC068580.3	ENSG00000244242	ENSP00000344430
HSAP005591	C13orf33	ENSG00000102802	ENSP00000369849
HSAP005593	ENSG00000176624	ENSP00000385610	MEX3C
HSAP005597	ENSG00000197614	ENSP00000352455	MFAP5
HSAP005598	ENSG00000250644	ENSP00000415840	RP11-295K3.1
HSAP005599	CTSD	ENSG00000117984	ENSP00000236671
HSAP005605	C13orf26	ENSG00000175664	ENSP00000369840
HSAP005606	ENSG00000168078	ENSP00000301905	PBK
HSAP005613	ENSG00000120694	ENSP00000396090	HSPH1
HSAP005617	DCC	ENSG00000187323	ENSP00000389140
HSAP005620	ENSG00000168079	ENSP00000346990	SCARA5
HSAP005623	CHAC1	ENSG00000128965	ENSP00000398105
HSAP005627	AC069113.1	ENSG00000237878	ENSP00000389593
HSAP005630	C8orf80	ENSG00000189233	ENSP00000345031
HSAP005631	ENSG00000128908	ENSP00000355205	INO80
HSAP005634	ENSG00000134046	ENSP00000256429	MBD2
HSAP005636	ELP3	ENSG00000134014	ENSP00000256398
HSAP005640	ENSG00000149043	ENSP00000371394	SYT8
HSAP005645	ENSG00000101751	ENSP00000217800	POLI
HSAP005647	ENSG00000168081	ENSP00000301908	PNOC
HSAP005648	ENSG00000186918	ENSP00000340494	ZNF395
HSAP005649	ENSG00000174448	ENSP00000310814	STARD6
HSAP005650	ENSG00000130598	ENSP00000371336	TNNI2
HSAP005655	C18orf54	ENSG00000166845	ENSP00000372368
HSAP005656	ENSG00000214050	ENSP00000369604	FBXO16
HSAP005658	C18orf26	ENSG00000178690	ENSP00000315265
HSAP005659	B3GALTL	ENSG00000187676	ENSP00000343002
HSAP005660	ENSG00000041353	ENSP00000262094	RAB27B
HSAP005661	CCDC68	ENSG00000166510	ENSP00000337209
HSAP005664	ENSG00000104290	ENSP00000240093	FZD3
HSAP005665	ENSG00000133105	ENSP00000298386	RXFP2
HSAP005670	ENSG00000130592	ENSP00000371194	LSP1
HSAP005682	ENSG00000157021	ENSP00000287660	FAM92A2
HSAP005683	ENSG00000012232	ENSP00000220562	EXTL3
HSAP005684	ENSG00000178997	ENSP00000321029	EXD1
HSAP005686	ENSG00000104299	ENSP00000398208	INTS9
HSAP005689	ENSG00000196628	ENSP00000381382	TCF4
HSAP005693	AC012652.1	ENSG00000187446	ENSP00000335632
HSAP005694	ENSG00000073910	ENSP00000369600	FRY
HSAP005702	ENSG00000104147	ENSP00000220514	OIP5
HSAP005708	ENSG00000137804	ENSP00000260359	NUSAP1
HSAP005709	AC009271.1	ENSG00000206129	ENSP00000372353
HSAP005710	ENSG00000091164	ENSP00000217515	TXNL1
HSAP005711	ENSG00000091157	ENSP00000254442	WDR7
HSAP005717	ENSG00000147421	ENSP00000401769	HMBOX1
HSAP005721	ENSG00000137806	ENSP00000260361	NDUFAF1
HSAP005722	C11orf89	ENSG00000184682	ENSP00000375311
HSAP005724	ENSG00000137815	ENSP00000374280	RTF1
HSAP005741	ENSG00000130595	ENSP00000380476	TNNT3
HSAP005742	ENSG00000197892	ENSP00000350459	KIF13B
HSAP005745	ENSG00000189167	ENSP00000344616	ZAR1L
HSAP005747	ENSG00000137825	ENSP00000260386	ITPKA
HSAP005748	BRCA2	ENSG00000139618	ENSP00000369497
HSAP005750	ENSG00000062524	ENSP00000263800	LTK
HSAP005755	ENSG00000139597	ENSP00000369476	N4BP2L1
HSAP005759	ENSG00000166532	ENSP00000350136	RIMKLB
HSAP005762	ENSG00000231608	ENSP00000403420	TNXB
HSAP005767	A2ML1	ENSG00000166535	ENSP00000299698
HSAP005768	ENSG00000103932	ENSP00000306123	RPAP1
HSAP005769	ENSG00000233630	ENSP00000387981	FAM138B
HSAP005773	ENSG00000092445	ENSP00000263798	TYRO3
HSAP005774	ENSG00000111752	ENSP00000399194	PHC1
HSAP005778	ENSG00000176695	ENSP00000315047	OR4F17
HSAP005786	ENSG00000214026	ENSP00000380465	MRPL23
HSAP005792	AC010507.3	ENSG00000206082	ENSP00000415825
HSAP005794	ENSG00000141934	ENSP00000329697	PPAP2C
HSAP005796	DUSP4	ENSG00000120875	ENSP00000240100
HSAP005799	AC123789.1	ENSG00000233458	ENSP00000403148
HSAP005800	ENSG00000003056	ENSP00000000412	M6PR
HSAP005804	ENSG00000167244	ENSP00000391826	IGF2
HSAP005811	ENSG00000105556	ENSP00000264819	MIER2
HSAP005815	ENSG00000083642	ENSP00000383329	PDS5B
HSAP005818	ENSG00000133872	ENSP00000256255	TMEM66
HSAP005819	ENSG00000104660	ENSP00000412803	LEPROTL1
HSAP005823	ENSG00000105549	ENSP00000340088	THEG
HSAP005824	ENSG00000139187	ENSP00000266551	KLRG1
HSAP005826	ENSG00000177669	ENSP00000314196	MBOAT4
HSAP005827	C2CD4C	ENSG00000183186	ENSP00000328677
HSAP005828	DCTN6	ENSG00000104671	ENSP00000221114
HSAP005829	C12orf33	ENSG00000214851	ENSP00000382055
HSAP005830	ENSG00000129946	ENSP00000264554	SHC2
HSAP005831	A2M	ENSG00000175899	ENSP00000323929
HSAP005837	ENSG00000157110	ENSP00000340176	RBPMS
HSAP005839	ENSG00000129965	ENSP00000348986	INS
HSAP005848	ENSG00000181781	ENSP00000318029	ODF3L2
HSAP005850	ENSG00000099866	ENSP00000215637	MADCAM1
HSAP005852	ENSG00000133116	ENSP00000369442	KL
HSAP005854	ENSG00000126838	ENSP00000261336	PZP
HSAP005856	CYP21A2	ENSG00000232414	ENSP00000416598
HSAP005860	ENSG00000133121	ENSP00000338785	STARD13
HSAP005863	DDX11L8	ENSG00000111788	ENSP00000339557
HSAP005866	C19orf20	ENSG00000141933	ENSP00000352265
HSAP005867	ENSG00000197265	ENSP00000348168	GTF2E2
HSAP005869	ENSG00000099869	ENSP00000370766	IGF2AS
HSAP005871	CDC34	ENSG00000099804	ENSP00000215574
HSAP005873	ENSG00000180176	ENSP00000370571	TH
HSAP005882	CREBL1	ENSG00000168468	ENSP00000293709
HSAP005886	DDX12	ENSG00000214826	ENSP00000402325
HSAP005891	ENSG00000174197	ENSP00000219905	MGA
HSAP005892	ENSG00000104687	ENSP00000221130	GSR
HSAP005894	ENSG00000133119	ENSP00000369411	RFC3
HSAP005897	ENSG00000197540	ENSP00000264553	GZMM
HSAP005898	ENSG00000236183	ENSP00000415732	LY6G6C
HSAP005899	DDAH2	ENSG00000226634	ENSP00000409396
HSAP005907	BSG	ENSG00000172270	ENSP00000333769
HSAP005909	AL138690.1	ENSG00000226451	ENSP00000400652
HSAP005912	ENSG00000172915	ENSP00000308534	NBEA
HSAP005916	ENSG00000224200	ENSP00000412439	FKBPL
HSAP005919	AC006432.1	ENSG00000214776	ENSP00000381935
HSAP005923	ENSG00000225141	ENSP00000400363	PRRT1
HSAP005929	ENSG00000137802	ENSP00000393099	MAPKBP1
HSAP005937	ENSG00000104691	ENSP00000265616	UBXN8
HSAP005940	CLIC1	ENSG00000230685	ENSP00000398056
HSAP005944	ENSG00000177511	ENSP00000320431	ST8SIA3
HSAP005945	ENSG00000111796	ENSP00000229402	KLRB1
HSAP005946	ENSG00000104695	ENSP00000384493	PPP2CB
HSAP005949	ASCL2	ENSG00000183734	ENSP00000332293
HSAP005954	CLEC2D	ENSG00000069493	ENSP00000261340
HSAP005958	ENSG00000119547	ENSP00000262095	ONECUT2
HSAP005963	ENSG00000228116	ENSP00000416062	PPT2
HSAP005972	ENSG00000099822	ENSP00000251287	HCN2
HSAP005974	ENSG00000064201	ENSP00000182290	TSPAN32
HSAP005986	ENSG00000235222	ENSP00000394649	MSH5
HSAP005997	ENSG00000066926	ENSP00000372326	FECH
HSAP005998	ENSG00000134440	ENSP00000256854	NARS
HSAP006002	ENSG00000099821	ENSP00000215591	POLRMT
HSAP006003	CLECL1	ENSG00000184293	ENSP00000331766
HSAP006004	CD69	ENSG00000110848	ENSP00000228434
HSAP006007	ENSG00000150045	ENSP00000279544	KLRF1
HSAP006012	C6orf10	ENSG00000226892	ENSP00000411702
HSAP006018	CD81	ENSG00000110651	ENSP00000370424
HSAP006019	ATP8B1	ENSG00000081923	ENSP00000283684
HSAP006020	ENSG00000070388	ENSP00000215530	FGF22
HSAP006022	ENSG00000243789	ENSP00000380467	JMJD7
HSAP006028	CLEC2B	ENSG00000110852	ENSP00000228438
HSAP006031	AC090324.1	ENSG00000235028	ENSP00000388818
HSAP006032	ENSG00000070423	ENSP00000341380	RNF126
HSAP006035	CLEC2A	ENSG00000188393	ENSP00000396163
HSAP006041	ENSG00000049759	ENSP00000256832	NEDD4L
HSAP006050	BTNL2	ENSG00000229741	ENSP00000390808
HSAP006057	CLEC12B	ENSG00000172322	ENSP00000344563
HSAP006059	ENSG00000184281	ENSP00000331087	TSSC4
HSAP006066	ENSG00000180660	ENSP00000369251	MAB21L1
HSAP006067	ENSG00000228987	ENSP00000410443	HLA-DRA
HSAP006071	C6orf26	ENSG00000229176	ENSP00000405513
HSAP006074	ENSG00000070985	ENSP00000387965	TRPM5
HSAP006077	DCLK1	ENSG00000133083	ENSP00000353846
HSAP006081	C6orf27	ENSG00000227144	ENSP00000411804
HSAP006086	ENSG00000236884	ENSP00000399219	HLA-DRB1
HSAP006088	ENSG00000053918	ENSP00000155840	KCNQ1
HSAP006094	ENSG00000205726	ENSP00000370719	ITSN1
HSAP006116	ENSG00000226589	ENSP00000403359	VARS
HSAP006121	ENSG00000070404	ENSP00000166139	FSTL3
HSAP006122	ENSG00000168970	ENSP00000371886	JMJD7-PLA2G4B
HSAP006127	CDKN1C	ENSG00000129757	ENSP00000413720
HSAP006134	ENSG00000236418	ENSP00000401760	HLA-DQA1
HSAP006139	CLEC1B	ENSG00000165682	ENSP00000298527
HSAP006144	ENSG00000243708	ENSP00000396045	PLA2G4B
HSAP006145	ENSG00000233209	ENSP00000382025	HLA-DQB1
HSAP006153	ENSG00000120669	ENSP00000393788	SOHLH2
HSAP006154	ENSG00000223793	ENSP00000393431	HLA-DQA2
HSAP006157	ENSG00000250709	ENSP00000421868	RP11-121N13.3
HSAP006158	ENSG00000137877	ENSP00000317790	SPTBN5
HSAP006161	C13orf38	ENSG00000242715	ENSP00000426174
HSAP006169	ENSG00000110628	ENSP00000307859	SLC22A18
HSAP006175	CLEC9A	ENSG00000197992	ENSP00000348074
HSAP006176	ENSG00000236826	ENSP00000414634	LSM2
HSAP006179	ENSG00000228813	ENSP00000391938	HLA-DQB2
HSAP006184	CLEC1A	ENSG00000150048	ENSP00000326407
HSAP006185	ENSG00000185198	ENSP00000327386	PRSSL1
HSAP006186	ENSG00000236251	ENSP00000408347	HSPA1L
HSAP006190	ENSG00000243496	ENSP00000397268	HLA-DOB
HSAP006193	ENSG00000099864	ENSP00000341911	PALM
HSAP006194	ENSG00000237724	ENSP00000406359	HSPA1A
HSAP006201	CLEC7A	ENSG00000172243	ENSP00000302569
HSAP006209	ENSG00000223481	ENSP00000409319	TAP2
HSAP006211	ENSG00000133104	ENSP00000406061	SPG20
HSAP006215	ENSG00000181649	ENSP00000319231	PHLDA2
HSAP006216	C19orf21	ENSG00000099812	ENSP00000215582
HSAP006217	ENSG00000224501	ENSP00000375391	HSPA1B
HSAP006225	ENSG00000205531	ENSP00000382533	NAP1L4
HSAP006227	EHD4	ENSG00000103966	ENSP00000220325
HSAP006228	ENSG00000011304	ENSP00000349428	PTBP1
HSAP006232	ENSG00000188089	ENSP00000382434	PLA2G4E
HSAP006246	ENSG00000159337	ENSP00000290472	PLA2G4D
HSAP006248	ENSG00000227315	ENSP00000408207	NEU1
HSAP006249	ENSG00000230034	ENSP00000406878	PSMB8
HSAP006254	ENSG00000173391	ENSP00000309124	OLR1
HSAP006257	CCNA1	ENSG00000133101	ENSP00000255465
HSAP006262	CARS	ENSG00000110619	ENSP00000369897
HSAP006268	ENSG00000168907	ENSP00000400843	PLA2G4F
HSAP006272	ENSG00000231479	ENSP00000393939	SLC44A4
HSAP006275	ALPK2	ENSG00000198796	ENSP00000354991
HSAP006276	ENSG00000172175	ENSP00000319279	MALT1
HSAP006281	ENSG00000240118	ENSP00000372595	PSMB9
HSAP006285	C12orf59	ENSG00000165685	ENSP00000371348
HSAP006287	ENSG00000133863	ENSP00000256246	TEX15
HSAP006289	ENSG00000139112	ENSP00000411256	GABARAPL1
HSAP006290	C13orf36	ENSG00000180440	ENSP00000325776
HSAP006291	AC006273.1	ENSG00000129951	ENSP00000352962
HSAP006295	ENSG00000172733	ENSP00000418721	PURG
HSAP006296	ENSG00000133111	ENSP00000255476	RFXAP
HSAP006297	ENSG00000074657	ENSP00000338217	ZNF532
HSAP006298	ENSG00000165392	ENSP00000298139	WRN
HSAP006299	ENSG00000120693	ENSP00000382216	SMAD9
HSAP006302	ATP5O	ENSG00000241837	ENSP00000290299
HSAP006307	ENSG00000166562	ENSP00000299714	SEC11C
HSAP006308	ENSG00000224212	ENSP00000415660	TAP1
HSAP006309	ENSG00000134443	ENSP00000256857	GRP
HSAP006312	EHMT2	ENSG00000236759	ENSP00000398286
HSAP006320	ENSG00000134539	ENSP00000371333	KLRD1
HSAP006322	ALG5	ENSG00000120697	ENSP00000239891
HSAP006325	ENSG00000134438	ENSP00000334813	RAX
HSAP006328	AZU1	ENSG00000172232	ENSP00000233997
HSAP006329	CPLX4	ENSG00000166569	ENSP00000299721
HSAP006330	ENSG00000226264	ENSP00000411321	HLA-DMB
HSAP006337	ENSG00000243927	ENSP00000382250	MRPS6
HSAP006338	ENSG00000074695	ENSP00000251047	LMAN1
HSAP006339	ENSG00000021762	ENSP00000263650	OSBPL5
HSAP006344	AC009563.1	ENSG00000229211	ENSP00000416301
HSAP006346	ENSG00000166887	ENSP00000335193	VPS39
HSAP006348	ENSG00000157168	ENSP00000343395	NRG1
HSAP006356	ENSG00000198743	ENSP00000370543	SLC5A3
HSAP006357	ENSG00000120699	ENSP00000374354	EXOSC8
HSAP006361	ENSG00000196415	ENSP00000234347	PRTN3
HSAP006362	ENSG00000159197	ENSP00000290310	KCNE2
HSAP006364	ENSG00000213809	ENSP00000240618	KLRK1
HSAP006365	CCBE1	ENSG00000183287	ENSP00000404464
HSAP006372	ELANE	ENSG00000197561	ENSP00000263621
HSAP006379	ENSG00000241394	ENSP00000409097	HLA-DMA
HSAP006383	C2	ENSG00000235017	ENSP00000405800
HSAP006390	ENSG00000103978	ENSP00000374484	TMEM87A
HSAP006395	CFD	ENSG00000197766	ENSP00000332139
HSAP006397	ENSG00000102710	ENSP00000417510	FAM48A
HSAP006403	ENSG00000166603	ENSP00000299766	MC4R
HSAP006404	ENSG00000183542	ENSP00000310216	KLRC4
HSAP006405	ENSG00000175221	ENSP00000325612	MED16
HSAP006410	AC010928.3	ENSG00000225749	ENSP00000398036
HSAP006411	CDH20	ENSG00000101542	ENSP00000262717
HSAP006412	ENSG00000182170	ENSP00000330612	MRGPRG
HSAP006413	ENSG00000176641	ENSP00000316628	RNF152
HSAP006414	ENSG00000184350	ENSP00000330662	MRGPRE
HSAP006417	ENSG00000197563	ENSP00000383188	PIGN
HSAP006419	AP000322.54	ENSG00000222018	ENSP00000386791
HSAP006420	ENSG00000214013	ENSP00000326227	GANC
HSAP006426	ENSG00000005801	ENSP00000005082	ZNF195
HSAP006433	ENSG00000180509	ENSP00000382228	KCNE1
HSAP006441	ENSG00000205810	ENSP00000371328	KLRC3
HSAP006444	BRD2	ENSG00000230678	ENSP00000403393
HSAP006446	ENSG00000237900	ENSP00000414777	ZBTB12
HSAP006453	CAPN3	ENSG00000092529	ENSP00000380349
HSAP006458	CFB	ENSG00000239754	ENSP00000407738
HSAP006459	ENSG00000235744	ENSP00000398819	HLA-DOA
HSAP006463	ENSG00000205809	ENSP00000371326	KLRC2
HSAP006466	CSNK1A1L	ENSG00000180138	ENSP00000369126
HSAP006467	C19orf22	ENSG00000198858	ENSP00000355385
HSAP006469	ENSG00000133110	ENSP00000369071	POSTN
HSAP006473	ENSG00000134444	ENSP00000256858	KIAA1468
HSAP006476	ENSG00000159200	ENSP00000320768	RCAN1
HSAP006484	ART5	ENSG00000167311	ENSP00000380258
HSAP006490	ENSG00000134545	ENSP00000352064	KLRC1
HSAP006492	ENSG00000229685	ENSP00000397139	HLA-DPA1
HSAP006498	ENSG00000116014	ENSP00000234371	KISS1R
HSAP006499	ART1	ENSG00000129744	ENSP00000250693
HSAP006500	ENSG00000141655	ENSP00000269485	TNFRSF11A
HSAP006502	ENSG00000172728	ENSP00000369421	FUT10
HSAP006506	CHRNA10	ENSG00000129749	ENSP00000250699
HSAP006514	ENSG00000133107	ENSP00000369003	TRPC4
HSAP006517	ENSG00000141664	ENSP00000269499	ZCCHC2
HSAP006518	ENSG00000110713	ENSP00000316032	NUP98
HSAP006526	ARID3A	ENSG00000116017	ENSP00000263620
HSAP006527	AC068775.1	ENSG00000180574	ENSP00000323063
HSAP006528	ENSG00000111196	ENSP00000319240	MAGOHB
HSAP006530	CLIC6	ENSG00000159212	ENSP00000353959
HSAP006532	ENSG00000081913	ENSP00000262719	PHLPP1
HSAP006536	ENSG00000159216	ENSP00000300305	RUNX1
HSAP006548	ENSG00000065268	ENSP00000251289	WDR18
HSAP006549	ENSG00000198042	ENSP00000353246	MAK16
HSAP006550	ENSG00000060140	ENSP00000075503	STYK1
HSAP006556	ENSG00000231044	ENSP00000415985	RDBP
HSAP006558	C8orf41	ENSG00000129696	ENSP00000353971
HSAP006561	CSDA	ENSG00000060138	ENSP00000228251
HSAP006563	BCL2	ENSG00000171791	ENSP00000381185
HSAP006566	ENSG00000237710	ENSP00000389288	HLA-DPB1
HSAP006571	ENSG00000103994	ENSP00000263805	ZFP106
HSAP006574	ENSG00000116032	ENSP00000234389	GRIN3B
HSAP006575	ENSG00000133874	ENSP00000256257	RNF122
HSAP006576	DUSP26	ENSG00000133878	ENSP00000256261
HSAP006577	C19orf6	ENSG00000182087	ENSP00000349087
HSAP006579	ENSG00000120686	ENSP00000368970	UFM1
HSAP006586	ENSG00000148985	ENSP00000278243	PGAP2
HSAP006589	ENSG00000121377	ENSP00000240687	TAS2R7
HSAP006590	AF279873.1	ENSG00000188512	ENSP00000382267
HSAP006601	COL11A2	ENSG00000230930	ENSP00000414605
HSAP006603	CNN2	ENSG00000064666	ENSP00000263097
HSAP006606	ENSG00000121314	ENSP00000240615	TAS2R8
HSAP006610	ENSG00000156687	ENSP00000412652	UNC5D
HSAP006613	ENSG00000225737	ENSP00000394400	SKIV2L
HSAP006615	ENSG00000119537	ENSP00000385083	KDSR
HSAP006617	ENSG00000121381	ENSP00000240691	TAS2R9
HSAP006618	ENSG00000121318	ENSP00000240619	TAS2R10
HSAP006619	ENSG00000092531	ENSP00000249647	SNAP23
HSAP006622	ENSG00000119541	ENSP00000238497	VPS4B
HSAP006624	ENSG00000111215	ENSP00000228811	PRR4
HSAP006628	ENSG00000215262	ENSP00000382770	KCNU1
HSAP006629	ENSG00000185917	ENSP00000329189	SETD4
HSAP006643	ENSG00000206075	ENSP00000372221	SERPINB5
HSAP006646	ENSG00000231887	ENSP00000412436	PRH1
HSAP006647	ENSG00000180979	ENSP00000326817	LRRC57
HSAP006650	ENSG00000150893	ENSP00000280481	FREM2
HSAP006652	ENSG00000212128	ENSP00000375095	TAS2R13
HSAP006653	ABCA7	ENSG00000064687	ENSP00000263094
HSAP006657	ENSG00000166634	ENSP00000372218	SERPINB12
HSAP006659	ENSG00000183779	ENSP00000332325	ZNF703
HSAP006661	ENSG00000134551	ENSP00000379682	PRH2
HSAP006663	ENSG00000137814	ENSP00000260372	HAUS2
HSAP006665	ENSG00000197641	ENSP00000341584	SERPINB13
HSAP006670	AC138356.1	ENSG00000183154	ENSP00000328874
HSAP006671	ENSG00000133115	ENSP00000368952	STOML3
HSAP006673	ENSG00000147475	ENSP00000276461	ERLIN2
HSAP006676	ENSG00000159433	ENSP00000290607	STARD9
HSAP006678	ENSG00000177105	ENSP00000339467	RHOG
HSAP006681	DOM3Z	ENSG00000225682	ENSP00000410404
HSAP006684	C13orf23	ENSG00000120685	ENSP00000332034
HSAP006689	ENSG00000167323	ENSP00000300737	STIM1
HSAP006690	ENSG00000212127	ENSP00000375094	TAS2R14
HSAP006692	CBR1	ENSG00000159228	ENSP00000290349
HSAP006696	ENSG00000212126	ENSP00000375093	TAS2R50
HSAP006697	AC087441.1	ENSG00000224555	ENSP00000397762
HSAP006698	ENSG00000206073	ENSP00000343445	SERPINB4
HSAP006702	ENSG00000167325	ENSP00000300738	RRM1
HSAP006705	ENSG00000234947	ENSP00000395864	STK19
HSAP006709	ENSG00000180448	ENSP00000411716	HMHA1
HSAP006712	ENSG00000228333	ENSP00000400104	RXRB
HSAP006715	CDAN1	ENSG00000140326	ENSP00000348564
HSAP006716	ENSG00000212125	ENSP00000375092	TAS2R20
HSAP006717	ENSG00000212124	ENSP00000375091	TAS2R19
HSAP006718	ENSG00000226761	ENSP00000410574	TAS2R31
HSAP006719	ENSG00000147471	ENSP00000333551	PROSC
HSAP006721	C4B	ENSG00000228267	ENSP00000407942
HSAP006722	ENSG00000206072	ENSP00000421854	SERPINB11
HSAP006724	ENSG00000229802	ENSP00000403583	SLC39A7
HSAP006727	CBR3	ENSG00000159231	ENSP00000290354
HSAP006729	DOPEY2	ENSG00000142197	ENSP00000382104
HSAP006735	ENSG00000188811	ENSP00000368920	NHLRC3
HSAP006737	ENSG00000057149	ENSP00000283752	SERPINB3
HSAP006739	AC018793.5	ENSG00000237565	ENSP00000408119
HSAP006740	ENSG00000225312	ENSP00000413950	HSD17B8
HSAP006742	AC069356.1	ENSG00000234045	ENSP00000394089
HSAP006743	ENSG00000186136	ENSP00000334050	TAS2R42
HSAP006744	ENSG00000166396	ENSP00000381101	SERPINB7
HSAP006749	ENSG00000183722	ENSP00000368908	LHFP
HSAP006751	ENSG00000228520	ENSP00000396271	RING1
HSAP006753	ENSG00000197870	ENSP00000371264	PRB3
HSAP006756	CYP21A2	ENSG00000233151	ENSP00000394942
HSAP006759	ENSG00000159256	ENSP00000290384	MORC3
HSAP006760	AC018793.1	ENSG00000186223	ENSP00000398079
HSAP006761	AC018793.3	ENSG00000186232	ENSP00000334514
HSAP006762	ENSG00000228425	ENSP00000390831	VPS52
HSAP006766	ENSG00000020181	ENSP00000406367	GPR124
HSAP006769	AC018793.2	ENSG00000229542	ENSP00000391256
HSAP006770	ENSG00000099817	ENSP00000215587	POLR2E
HSAP006773	ENSG00000128881	ENSP00000263802	TTBK2
HSAP006775	ENSG00000221996	ENSP00000386160	OR52B4
HSAP006776	ENSG00000132109	ENSP00000254436	TRIM21
HSAP006780	ENSG00000233323	ENSP00000391044	TNXB
HSAP006788	COG6	ENSG00000133103	ENSP00000255468
HSAP006790	CHAF1B	ENSG00000159259	ENSP00000315700
HSAP006791	AC009758.1	ENSG00000171999	ENSP00000393418
HSAP006792	ENSG00000167468	ENSP00000346103	GPX4
HSAP006793	ENSG00000197632	ENSP00000299502	SERPINB2
HSAP006798	ENSG00000181963	ENSP00000318956	OR52K2
HSAP006799	ENSG00000223367	ENSP00000412583	RPS18
HSAP006800	CLDN14	ENSG00000159261	ENSP00000382090
HSAP006809	ENSG00000064932	ENSP00000250872	SBNO2
HSAP006811	ENSG00000230657	ENSP00000279575	PRB4
HSAP006812	ENSG00000121335	ENSP00000374013	PRB2
HSAP006813	ENSG00000159263	ENSP00000290399	SIM2
HSAP006816	BRF2	ENSG00000104221	ENSP00000220659
HSAP006817	ENSG00000150907	ENSP00000368880	FOXO1
HSAP006818	B3GALT4	ENSG00000235155	ENSP00000398660
HSAP006819	ENSG00000102738	ENSP00000315397	MRPS31
HSAP006820	ENSG00000139083	ENSP00000266427	ETV6
HSAP006822	AC010930.1	ENSG00000225101	ENSP00000409169
HSAP006823	ENSG00000159267	ENSP00000338387	HLCS
HSAP006828	ENSG00000196778	ENSP00000302422	OR52K1
HSAP006829	ENSG00000156675	ENSP00000331342	RAB11FIP1
HSAP006833	ENSG00000226916	ENSP00000405614	WDR46
HSAP006836	ENSG00000242550	ENSP00000238508	SERPINB10
HSAP006839	ENSG00000159459	ENSP00000290650	UBR1
HSAP006841	ENSG00000197790	ENSP00000353343	OR52M1
HSAP006842	ENSG00000102743	ENSP00000342267	SLC25A15
HSAP006846	ENSG00000221887	ENSP00000386207	HMSD
HSAP006848	DSCR6	ENSG00000183145	ENSP00000331734
HSAP006849	ENSG00000226288	ENSP00000308764	OR52I2
HSAP006850	ENSG00000166401	ENSP00000381072	SERPINB8
HSAP006856	ENSG00000185808	ENSP00000420037	PIGP
HSAP006864	BCL2L14	ENSG00000121380	ENSP00000309132
HSAP006870	ENSG00000232268	ENSP00000409094	OR52I1
HSAP006871	ENSG00000167333	ENSP00000300747	TRIM68
HSAP006872	ENSG00000118046	ENSP00000324856	STK11
HSAP006874	ENSG00000224782	ENSP00000402212	PFDN6
HSAP006879	ENSG00000169154	ENSP00000303077	GOT1L1
HSAP006884	ENSG00000182670	ENSP00000381981	TTC3
HSAP006893	ADRB3	ENSG00000188778	ENSP00000343782
HSAP006894	CDH7	ENSG00000081138	ENSP00000381056
HSAP006897	ENSG00000070018	ENSP00000261349	LRP6
HSAP006898	ENSG00000197428	ENSP00000350222	OR51D1
HSAP006899	ELF1	ENSG00000120690	ENSP00000239882
HSAP006903	ENSG00000180785	ENSP00000380155	OR51E1
HSAP006905	EIF4EBP1	ENSG00000187840	ENSP00000340691
HSAP006906	ENSG00000237825	ENSP00000390098	RGL2
HSAP006909	C19orf26	ENSG00000099625	ENSP00000371917
HSAP006911	ENSG00000167332	ENSP00000380153	OR51E2
HSAP006912	ASH2L	ENSG00000129691	ENSP00000340896
HSAP006915	ENSG00000197674	ENSP00000350408	OR51C1P
HSAP006917	CDH19	ENSG00000071991	ENSP00000262150
HSAP006919	CREBL1	ENSG00000234539	ENSP00000404725
HSAP006922	ENSG00000137842	ENSP00000260403	TMEM62
HSAP006923	ATP5D	ENSG00000099624	ENSP00000378995
HSAP006925	DSEL	ENSG00000171451	ENSP00000310565
HSAP006928	ENSG00000167346	ENSP00000369753	MMP26
HSAP006930	ENSG00000120688	ENSP00000368801	WBP4
HSAP006931	ENSG00000165572	ENSP00000368799	KBTBD6
HSAP006932	CCNDBP1	ENSG00000166946	ENSP00000300213
HSAP006937	ENSG00000111261	ENSP00000379638	MANSC1
HSAP006938	AC103710.2	ENSG00000197426	ENSP00000349693
HSAP006939	ENSG00000120696	ENSP00000368797	KBTBD7
HSAP006940	ENSG00000166479	ENSP00000299608	TMX3
HSAP006942	ENSG00000147465	ENSP00000276449	STAR
HSAP006946	ENSG00000236490	ENSP00000407195	TAPBP
HSAP006952	ENSG00000188069	ENSP00000369744	OR51F1
HSAP006956	ENSG00000120662	ENSP00000400031	MTRF1
HSAP006958	ENSG00000230907	ENSP00000397530	FKBPL
HSAP006960	ENSG00000176937	ENSP00000369742	OR52R1
HSAP006965	ENSG00000229071	ENSP00000401243	PRRT1
HSAP006969	ENSG00000167470	ENSP00000300952	MIDN
HSAP006972	ENSG00000165714	ENSP00000321546	LOH12CR1
HSAP006973	ENSG00000176925	ENSP00000323952	OR51F2
HSAP006974	DUSP16	ENSG00000111266	ENSP00000228862
HSAP006978	CIRBP	ENSG00000099622	ENSP00000412831
HSAP006981	ENSG00000176922	ENSP00000322754	OR51S1
HSAP006982	ENSG00000176904	ENSP00000322724	OR51H1P
HSAP006984	ENSG00000176900	ENSP00000369738	OR51T1
HSAP006985	ENSG00000227780	ENSP00000388191	ZBTB22
HSAP006988	ENSG00000172766	ENSP00000368716	NARG1L
HSAP006991	ENSG00000166947	ENSP00000300215	EPB42
HSAP006994	ENSG00000175324	ENSP00000310596	LSM1
HSAP006995	ENSG00000176895	ENSP00000352305	OR51A7
HSAP007001	DAXX	ENSG00000206206	ENSP00000396876
HSAP007002	CCDC102B	ENSG00000150636	ENSP00000353377
HSAP007005	CREBL2	ENSG00000111269	ENSP00000228865
HSAP007007	ENSG00000206256	ENSP00000372637	PPT2
HSAP007019	ENSG00000176893	ENSP00000322593	OR51G2
HSAP007020	BAG4	ENSG00000156735	ENSP00000287322
HSAP007022	ENSG00000176879	ENSP00000322546	OR51G1
HSAP007023	ENSG00000205497	ENSP00000369731	OR51A4
HSAP007024	ENSG00000205496	ENSP00000369729	OR51A2
HSAP007025	ENSG00000183150	ENSP00000333744	GPR19
HSAP007026	ENSG00000176798	ENSP00000322156	OR51L1
HSAP007027	ENSG00000205495	ENSP00000369728	OR52J3
HSAP007029	DSCR3	ENSG00000157538	ENSP00000311399
HSAP007034	ENSG00000176787	ENSP00000322088	OR52E2
HSAP007035	DOK6	ENSG00000206052	ENSP00000372160
HSAP007036	ENSG00000171944	ENSP00000303469	OR52A5
HSAP007038	CDKN1B	ENSG00000111276	ENSP00000379629
HSAP007040	ENSG00000182070	ENSP00000369725	OR52A1
HSAP007042	DDHD2	ENSG00000085788	ENSP00000380352
HSAP007045	APOLD1	ENSG00000178878	ENSP00000324277
HSAP007047	CD226	ENSG00000150637	ENSP00000280200
HSAP007049	ENSG00000104055	ENSP00000220420	TGM5
HSAP007051	C13orf15	ENSG00000102760	ENSP00000368664
HSAP007052	ENSG00000176742	ENSP00000321729	OR51V1
HSAP007053	ENSG00000244734	ENSP00000333994	HBB
HSAP007056	DDX47	ENSG00000213782	ENSP00000350698
HSAP007058	ENSG00000176225	ENSP00000255674	RTTN
HSAP007062	ENSG00000102763	ENSP00000368612	KIAA0564
HSAP007067	C19orf24	ENSG00000228300	ENSP00000386557
HSAP007071	ENSG00000223609	ENSP00000369654	HBD
HSAP007076	ENSG00000160953	ENSP00000394925	MUM1
HSAP007080	ENSG00000213934	ENSP00000369606	HBG1
HSAP007086	DYRK1A	ENSG00000157540	ENSP00000381932
HSAP007092	ENSG00000159495	ENSP00000389466	TGM7
HSAP007094	ENSG00000147535	ENSP00000392553	PPAPDC1B
HSAP007099	ENSG00000013588	ENSP00000014914	GPRC5A
HSAP007103	ENSG00000196565	ENSP00000369597	HBG2
HSAP007106	ENSG00000168806	ENSP00000307214	LCMT2
HSAP007108	DGKH	ENSG00000102780	ENSP00000337572
HSAP007110	ENSG00000111291	ENSP00000228887	GPRC5D
HSAP007112	ADAL	ENSG00000168803	ENSP00000398744
HSAP007116	EGFL8	ENSG00000242038	ENSP00000407236
HSAP007119	ENSG00000013583	ENSP00000014930	HEBP1
HSAP007122	ENSG00000147548	ENSP00000313983	WHSC1L1
HSAP007125	ENSG00000157542	ENSP00000383330	KCNJ6
HSAP007127	AC007688.3	ENSG00000183935	ENSP00000330010
HSAP007128	ENSG00000084444	ENSP00000197268	KIAA1467
HSAP007130	ENSG00000140265	ENSP00000380174	ZSCAN29
HSAP007136	AKAP11	ENSG00000023516	ENSP00000025301
HSAP007141	ENSG00000120659	ENSP00000239849	TNFSF11
HSAP007144	ENSG00000213931	ENSP00000369586	HBE1
HSAP007148	ENSG00000137822	ENSP00000382387	TUBGCP4
HSAP007149	ENSG00000170677	ENSP00000381034	SOCS6
HSAP007151	AGPAT1	ENSG00000226467	ENSP00000388253
HSAP007158	ENSG00000157551	ENSP00000331698	KCNJ15
HSAP007173	ENSG00000111305	ENSP00000320838	GSG1
HSAP007179	ENSG00000183251	ENSP00000369573	OR51B4
HSAP007180	CBLN2	ENSG00000141668	ENSP00000269503
HSAP007181	ENSG00000184881	ENSP00000327540	OR51B2
HSAP007182	ENSG00000166342	ENSP00000313088	NETO1
HSAP007186	C13orf30	ENSG00000179813	ENSP00000319336
HSAP007188	ENSG00000133106	ENSP00000318982	EPSTI1
HSAP007190	ENSG00000242180	ENSP00000300773	OR51B5
HSAP007191	ENSG00000176239	ENSP00000369568	OR51B6
HSAP007192	ENSG00000184698	ENSP00000333196	OR51M1
HSAP007193	ENSG00000184321	ENSP00000332473	OR51J1
HSAP007195	ENSG00000067369	ENSP00000371475	TP53BP1
HSAP007206	ENSG00000141665	ENSP00000393154	FBXO15
HSAP007207	ENSG00000167360	ENSP00000300778	OR51Q1
HSAP007209	ENSG00000228405	ENSP00000404061	RNF5
HSAP007211	DNAJC15	ENSG00000120675	ENSP00000368523
HSAP007212	ENSG00000167359	ENSP00000369559	OR51I1
HSAP007214	ENOX1	ENSG00000120658	ENSP00000261488
HSAP007217	ENSG00000157554	ENSP00000414150	ERG
HSAP007231	ENSG00000187918	ENSP00000341987	OR51I2
HSAP007232	C18orf55	ENSG00000075336	ENSP00000169551
HSAP007238	AGER	ENSG00000234729	ENSP00000410213
HSAP007242	CYB5A	ENSG00000166347	ENSP00000341625
HSAP007245	ENSG00000181609	ENSP00000326232	OR52D1
HSAP007246	ENSG00000175520	ENSP00000347997	UBQLN3
HSAP007250	CCDC122	ENSG00000151773	ENSP00000281508
HSAP007251	ENSG00000175518	ENSP00000369531	UBQLNL
HSAP007252	ENSG00000181616	ENSP00000326259	OR52H1
HSAP007254	ENSG00000165046	ENSP00000369291	LETM2
HSAP007256	AC008021.1	ENSG00000206043	ENSP00000372122
HSAP007257	ENSG00000187747	ENSP00000341581	OR52B6
HSAP007259	C13orf31	ENSG00000179630	ENSP00000317619
HSAP007269	ENSG00000121236	ENSP00000369452	TRIM6
HSAP007272	ENSG00000187773	ENSP00000344331	FAM69C
HSAP007275	CNDP2	ENSG00000133313	ENSP00000325548
HSAP007277	ENSG00000166963	ENSP00000371462	MAP1A
HSAP007282	ENSG00000077782	ENSP00000380280	FGFR1
HSAP007297	ENSG00000151778	ENSP00000368477	SERP2
HSAP007298	CNDP1	ENSG00000150656	ENSP00000351682
HSAP007300	ENSG00000157557	ENSP00000353344	ETS2
HSAP007304	ENSG00000102804	ENSP00000397435	TSC22D1
HSAP007311	ENSG00000168781	ENSP00000380129	HISPPD2A
HSAP007332	ENSG00000183527	ENSP00000329915	PSMG1
HSAP007337	ENSG00000215421	ENSP00000299687	ZNF407
HSAP007339	ENSG00000237344	ENSP00000397177	PBX2
HSAP007340	EMP1	ENSG00000134531	ENSP00000256951
HSAP007343	EFNA2	ENSG00000099617	ENSP00000215368
HSAP007344	ENSG00000233490	ENSP00000414024	GPSM3
HSAP007351	ENSG00000115286	ENSP00000371883	NDUFS7
HSAP007354	ENSG00000242885	ENSP00000338711	TRIM6-TRIM34
HSAP007360	ENSG00000150086	ENSP00000279593	GRIN2B
HSAP007361	BRWD1	ENSG00000185658	ENSP00000330753
HSAP007375	ENSG00000083635	ENSP00000368459	NUFIP1
HSAP007376	ATF7IP	ENSG00000171681	ENSP00000261168
HSAP007378	ENSG00000133114	ENSP00000368447	KIAA1704
HSAP007382	ENSG00000235396	ENSP00000410674	NOTCH4
HSAP007384	AC100783.1	ENSG00000231042	ENSP00000396223
HSAP007385	ENSG00000180011	ENSP00000323678	ZADH2
HSAP007386	ENSG00000179981	ENSP00000323584	TSHZ1
HSAP007389	ENSG00000130005	ENSP00000403536	GAMT
HSAP007391	ENSG00000188342	ENSP00000340823	GTF2F2
HSAP007392	ENSG00000121316	ENSP00000240617	PLBD1
HSAP007396	C6orf10	ENSG00000234280	ENSP00000416990
HSAP007401	ENSG00000101493	ENSP00000394757	ZNF516
HSAP007403	ENSG00000180332	ENSP00000368402	KCTD4
HSAP007408	ENSG00000133112	ENSP00000339051	TPT1
HSAP007411	ENSG00000239456	ENSP00000369429	TRIM34
HSAP007413	ENSG00000070019	ENSP00000261170	GUCY2C
HSAP007414	DAZAP1	ENSG00000071626	ENSP00000233078
HSAP007423	BTNL2	ENSG00000224770	ENSP00000411943
HSAP007425	ENSG00000130856	ENSP00000253159	ZNF236
HSAP007429	ENSG00000132256	ENSP00000369373	TRIM5
HSAP007446	ENSG00000147526	ENSP00000369263	TACC1
HSAP007450	ENSG00000115268	ENSP00000233609	RPS15
HSAP007451	ENSG00000197837	ENSP00000350767	HIST4H4
HSAP007465	CKMT1B	ENSG00000237289	ENSP00000390428
HSAP007468	APC2	ENSG00000115266	ENSP00000233607
HSAP007470	ENSG00000227993	ENSP00000372608	HLA-DRA
HSAP007473	ENSG00000174032	ENSP00000311856	SLC25A30
HSAP007475	COG3	ENSG00000136152	ENSP00000258654
HSAP007486	ENSG00000231679	ENSP00000372607	HLA-DRB3
HSAP007489	ENSG00000206240	ENSP00000382366	HLA-DRB1
HSAP007491	ENSG00000111332	ENSP00000228929	H2AFJ
HSAP007493	ENSG00000165837	ENSP00000298738	FAM194B
HSAP007494	C19orf25	ENSG00000119559	ENSP00000335309
HSAP007497	ENSG00000174015	ENSP00000309189	SPERT
HSAP007499	ENSG00000084463	ENSP00000261167	WBP11
HSAP007500	ENSG00000215475	ENSP00000383256	SIAH3
HSAP007501	ENSG00000115257	ENSP00000300954	PCSK4
HSAP007504	ENSG00000123200	ENSP00000242848	ZC3H13
HSAP007509	ENSG00000132274	ENSP00000369299	TRIM22
HSAP007518	ENSG00000182093	ENSP00000327716	WRB
HSAP007527	C12orf60	ENSG00000182993	ENSP00000331691
HSAP007528	ENSG00000169499	ENSP00000393860	PLEKHA2
HSAP007530	C12orf69	ENSG00000179256	ENSP00000381895
HSAP007532	ENSG00000115255	ENSP00000378865	REEP6
HSAP007535	ART4	ENSG00000111339	ENSP00000228936
HSAP007539	CPB2	ENSG00000080618	ENSP00000181383
HSAP007542	ADAMTSL5	ENSG00000185761	ENSP00000399364
HSAP007545	ENSG00000181023	ENSP00000322939	OR56B1
HSAP007546	ENSG00000169495	ENSP00000305919	HTRA4
HSAP007547	ENSG00000136167	ENSP00000381581	LCP1
HSAP007552	ENSG00000157578	ENSP00000288350	LCA5L
HSAP007564	ENSG00000111341	ENSP00000228938	MGP
HSAP007565	ENSG00000181074	ENSP00000323224	OR52N4
HSAP007566	ENSG00000181009	ENSP00000322866	OR52N5
HSAP007567	ENSG00000169490	ENSP00000416050	TM2D2
HSAP007573	ENSG00000181588	ENSP00000373476	MEX3D
HSAP007576	ENSG00000181001	ENSP00000322823	OR52N1
HSAP007577	ENSG00000139055	ENSP00000266397	ERP27
HSAP007578	ENSG00000180988	ENSP00000322801	OR52N2
HSAP007579	ARHGDIB	ENSG00000111348	ENSP00000228945
HSAP007580	ENSG00000205409	ENSP00000369279	OR52E6
HSAP007581	ENSG00000071655	ENSP00000347886	MBD3
HSAP007584	ENSG00000183269	ENSP00000328878	OR52E8
HSAP007586	ADAM9	ENSG00000168615	ENSP00000419446
HSAP007592	ENSG00000180974	ENSP00000321426	OR52E4
HSAP007593	ENSG00000139053	ENSP00000266395	PDE6H
HSAP007595	ENSG00000173988	ENSP00000408828	LRRC63
HSAP007596	ENSG00000134533	ENSP00000256953	RERG
HSAP007602	ENSG00000185437	ENSP00000332513	SH3BGR
HSAP007608	C13orf18	ENSG00000102445	ENSP00000374558
HSAP007617	ENSG00000180947	ENSP00000321398	OR52E5
HSAP007618	ENSG00000184478	ENSP00000331572	OR56A3
HSAP007621	ENSG00000151490	ENSP00000281171	PTPRO
HSAP007623	ENSG00000127540	ENSP00000262946	UQCR11
HSAP007624	AC025016.1	ENSG00000188691	ENSP00000344387
HSAP007625	ENSG00000183313	ENSP00000330338	OR52L1
HSAP007626	B3GALT5	ENSG00000183778	ENSP00000369994
HSAP007634	ENSG00000071564	ENSP00000378813	TCF3
HSAP007635	ENSG00000183389	ENSP00000328215	OR56A4
HSAP007636	ENSG00000180934	ENSP00000321246	OR56A1
HSAP007638	ADAM32	ENSG00000197140	ENSP00000369238
HSAP007643	ENSG00000180923	ENSP00000321219	OR52L2P
HSAP007644	ENSG00000180919	ENSP00000321196	OR56B4
HSAP007648	AC111177.2	ENSG00000180913	ENSP00000321173
HSAP007649	AC022762.1	ENSG00000180909	ENSP00000321133
HSAP007650	ENSG00000175485	ENSP00000309673	OR52W1
HSAP007653	ENSG00000136141	ENSP00000374447	LRCH1
HSAP007657	ENSG00000183067	ENSP00000369962	IGSF5
HSAP007658	ENSG00000183036	ENSP00000329403	PCP4
HSAP007659	C11orf42	ENSG00000180878	ENSP00000321021
HSAP007660	ENSG00000205922	ENSP00000371786	ONECUT3
HSAP007661	ENSG00000051009	ENSP00000265978	FAM160A2
HSAP007664	DSCAM	ENSG00000171587	ENSP00000383303
HSAP007667	ATP8B3	ENSG00000130270	ENSP00000311336
HSAP007669	CNGA4	ENSG00000132259	ENSP00000369268
HSAP007671	ENSG00000139684	ENSP00000367992	ESD
HSAP007674	ENSG00000151491	ENSP00000281172	EPS8
HSAP007675	BACE2	ENSG00000182240	ENSP00000332979
HSAP007679	ENSG00000079313	ENSP00000170168	REXO1
HSAP007680	ENSG00000102468	ENSP00000367959	HTR2A
HSAP007681	CCKBR	ENSG00000110148	ENSP00000335544
HSAP007682	ENSG00000136143	ENSP00000367923	SUCLA2
HSAP007688	ENSG00000170955	ENSP00000307292	PRKCDBP
HSAP007689	ENSG00000166311	ENSP00000340409	SMPD1
HSAP007693	ENSG00000183844	ENSP00000381646	FAM3B
HSAP007708	ENSG00000197971	ENSP00000348273	MBP
HSAP007710	ENSG00000023734	ENSP00000025399	STRAP
HSAP007711	ENSG00000129911	ENSP00000250916	KLF16
HSAP007712	ADAM18	ENSG00000168619	ENSP00000265707
HSAP007714	ENSG00000129968	ENSP00000407632	FAM108A1
HSAP007717	ENSG00000183486	ENSP00000333657	MX2
HSAP007723	APBB1	ENSG00000166313	ENSP00000374557
HSAP007728	ENSG00000136159	ENSP00000258662	NUDT15
HSAP007729	ENSG00000136146	ENSP00000258648	MED4
HSAP007736	ADAM2	ENSG00000104755	ENSP00000265708
HSAP007737	DERA	ENSG00000023697	ENSP00000416583
HSAP007742	ENSG00000227500	ENSP00000387909	SCAMP4
HSAP007747	ENSG00000157601	ENSP00000381601	MX1
HSAP007757	ENSG00000224510	ENSP00000394523	POLR2K
HSAP007758	ENSG00000188991	ENSP00000340402	SLC15A5
HSAP007759	ADAT3	ENSG00000213638	ENSP00000332448
HSAP007761	ENSG00000166573	ENSP00000299727	GALR1
HSAP007762	ENSG00000136156	ENSP00000367828	ITM2B
HSAP007764	ENSG00000151514	ENSP00000299466	SALL3
HSAP007766	CSNK1G2	ENSG00000133275	ENSP00000255641
HSAP007768	ENSG00000008394	ENSP00000010404	MGST1
HSAP007772	ENSG00000139687	ENSP00000267163	RB1
HSAP007773	ATP9B	ENSG00000166377	ENSP00000304500
HSAP007777	ENSG00000131203	ENSP00000253513	IDO1
HSAP007778	ENSG00000184012	ENSP00000330330	TMPRSS2
HSAP007785	BTBD2	ENSG00000133243	ENSP00000255608
HSAP007786	ENSG00000110169	ENSP00000265983	HPX
HSAP007792	ENSG00000048540	ENSP00000404386	LMO3
HSAP007795	ENSG00000110171	ENSP00000340797	TRIM3
HSAP007799	ENSG00000188676	ENSP00000426447	IDO2
HSAP007801	ENSG00000099875	ENSP00000250896	MKNK2
HSAP007806	ENSG00000131196	ENSP00000327850	NFATC1
HSAP007810	ENSG00000183421	ENSP00000330161	RIPK4
HSAP007812	ENSG00000139679	ENSP00000367691	LPAR6
HSAP007815	C8orf4	ENSG00000176907	ENSP00000319914
HSAP007816	ENSG00000165061	ENSP00000297737	ZMAT4
HSAP007821	ENSG00000136161	ENSP00000396662	RCBTB2
HSAP007823	ENSG00000172081	ENSP00000349575	MOBKL2A
HSAP007825	ARFIP2	ENSG00000132254	ENSP00000379998
HSAP007829	ENSG00000111404	ENSP00000229002	RERGL
HSAP007830	C19orf36	ENSG00000099840	ENSP00000378718
HSAP007835	ENSG00000104332	ENSP00000220772	SFRP1
HSAP007837	ENSG00000141956	ENSP00000415471	PRDM15
HSAP007846	ENSG00000139144	ENSP00000266497	PIK3C2G
HSAP007848	CTDP1	ENSG00000060069	ENSP00000299543
HSAP007851	ENSG00000147533	ENSP00000276530	GOLGA7
HSAP007855	AP3D1	ENSG00000065000	ENSP00000347416
HSAP007859	CYSLTR2	ENSG00000152207	ENSP00000282018
HSAP007860	ENSG00000132286	ENSP00000254616	FXC1
HSAP007863	ENSG00000178342	ENSP00000315654	KCNG2
HSAP007864	ENSG00000147536	ENSP00000276533	GINS4
HSAP007867	ENSG00000122490	ENSP00000380880	PQLC1
HSAP007872	DNHD1	ENSG00000179532	ENSP00000254579
HSAP007873	ENSG00000102531	ENSP00000417257	FNDC3A
HSAP007878	ENSG00000139151	ENSP00000266505	PLCZ1
HSAP007882	AGPAT6	ENSG00000158669	ENSP00000380184
HSAP007883	ENSG00000226742	ENSP00000414236	HSBP1L1
HSAP007885	ENSG00000141759	ENSP00000269601	TXNL4A
HSAP007887	C18orf22	ENSG00000101546	ENSP00000305696
HSAP007889	ENSG00000102539	ENSP00000218721	MLNR
HSAP007891	ENSG00000165066	ENSP00000414183	NKX6-3
HSAP007893	AL731683.1	ENSG00000206239	ENSP00000190839
HSAP007896	CDADC1	ENSG00000102543	ENSP00000251108
HSAP007911	ANK1	ENSG00000029534	ENSP00000407057
HSAP007913	ENSG00000132275	ENSP00000254605	RRP8
HSAP007914	ADNP2	ENSG00000101544	ENSP00000262198
HSAP007915	CAPZA3	ENSG00000177938	ENSP00000326238
HSAP007916	C2CD2	ENSG00000157617	ENSP00000369853
HSAP007925	ENSG00000052126	ENSP00000404296	PLEKHA5
HSAP007929	ENSG00000166333	ENSP00000299421	ILK
HSAP007937	DOT1L	ENSG00000104885	ENSP00000221482
HSAP007938	CAB39L	ENSG00000102547	ENSP00000348113
HSAP007950	ENSG00000178184	ENSP00000343144	PARD6G
HSAP007955	ENSG00000173276	ENSP00000308759	ZNF295
HSAP007962	AC004490.1	ENSG00000234432	ENSP00000394456
HSAP007963	ENSG00000104886	ENSP00000318075	PLEKHJ1
HSAP007968	ENSG00000206237	ENSP00000402601	HLA-DQB1
HSAP007969	ENSG00000136169	ENSP00000326477	SETDB2
HSAP007972	ENSG00000166337	ENSP00000299424	TAF10
HSAP007973	ENSG00000104897	ENSP00000221494	SF3A2
HSAP007976	ENSG00000177398	ENSP00000386126	UMODL1
HSAP007992	ENSG00000166340	ENSP00000388762	TPP1
HSAP007996	ENSG00000136147	ENSP00000367570	PHF11
HSAP008005	AMH	ENSG00000104899	ENSP00000221496
HSAP008006	ENSG00000204276	ENSP00000405833	HLA-DQA2
HSAP008007	ENSG00000167476	ENSP00000300961	JSRP1
HSAP008009	ENSG00000224305	ENSP00000387578	HLA-DQB2
HSAP008013	ENSG00000104904	ENSP00000314813	OAZ1
HSAP008014	ENSG00000241386	ENSP00000405108	HLA-DOB
HSAP008016	C19orf35	ENSG00000188305	ENSP00000345102
HSAP008017	DCHS1	ENSG00000166341	ENSP00000299441
HSAP008021	ENSG00000228582	ENSP00000410971	TAP2
HSAP008022	ENSG00000220008	ENSP00000384979	LINGO3
HSAP008030	ABCG1	ENSG00000160179	ENSP00000381464
HSAP008036	ENSG00000130332	ENSP00000252622	LSM7
HSAP008037	ENSG00000158042	ENSP00000288937	MRPL17
HSAP008038	ENSG00000136144	ENSP00000367552	RCBTB1
HSAP008040	AC004410.1	ENSG00000005206	ENSP00000404539
HSAP008044	ENSG00000188124	ENSP00000342697	OR2AG2
HSAP008045	ENSG00000170803	ENSP00000307447	OR2AG1
HSAP008046	ENSG00000235715	ENSP00000414770	PSMB8
HSAP008049	ENSG00000184933	ENSP00000330384	OR6A2
HSAP008050	AEBP2	ENSG00000139154	ENSP00000381840
HSAP008054	ENSG00000166363	ENSP00000369159	OR10A5
HSAP008056	ARL11	ENSG00000152213	ENSP00000282026
HSAP008059	ENSG00000243067	ENSP00000407233	PSMB9
HSAP008064	EBPL	ENSG00000123179	ENSP00000242827
HSAP008069	ENSG00000170790	ENSP00000303862	OR10A2
HSAP008070	AC005756.1	ENSG00000232190	ENSP00000389773
HSAP008071	ENSG00000160180	ENSP00000291525	TFF3
HSAP008075	ENSG00000178297	ENSP00000330264	TMPRSS9
HSAP008078	ENSG00000170782	ENSP00000369157	OR10A4
HSAP008079	ENSG00000166368	ENSP00000299459	OR2D2
HSAP008080	ENSG00000232367	ENSP00000402316	TAP1
HSAP008082	ENSG00000102753	ENSP00000261667	KPNA3
HSAP008085	ENSG00000083168	ENSP00000265713	MYST3
HSAP008090	ENSG00000160181	ENSP00000291526	TFF2
HSAP008091	ENSG00000172572	ENSP00000351957	PDE3A
HSAP008092	ENSG00000178358	ENSP00000320560	OR2D3
HSAP008094	ENSG00000149054	ENSP00000278319	ZNF215
HSAP008096	ENSG00000234154	ENSP00000414817	HLA-DMB
HSAP008103	ENSG00000099800	ENSP00000215570	TIMM13
HSAP008105	ENSG00000139155	ENSP00000370964	SLCO1C1
HSAP008106	ENSG00000176619	ENSP00000327054	LMNB2
HSAP008107	ENSG00000099860	ENSP00000215631	GADD45B
HSAP008108	ENSG00000149050	ENSP00000278314	ZNF214
HSAP008109	C13orf1	ENSG00000123178	ENSP00000354774
HSAP008111	AP3M2	ENSG00000070718	ENSP00000380132
HSAP008114	ENSG00000176533	ENSP00000371594	GNG7
HSAP008119	ENSG00000204977	ENSP00000348299	TRIM13
HSAP008124	ENSG00000111700	ENSP00000392763	SLCO1B3
HSAP008125	ENSG00000158077	ENSP00000299481	NLRP14
HSAP008126	AC005512.2	ENSG00000214571	ENSP00000381606
HSAP008127	AC104537.1	ENSG00000105694	ENSP00000222301
HSAP008131	ENSG00000243719	ENSP00000409144	HLA-DMA
HSAP008138	ENSG00000104368	ENSP00000220809	PLAT
HSAP008142	DIRAS1	ENSG00000176490	ENSP00000325836
HSAP008143	ENSG00000141873	ENSP00000269740	SLC39A3
HSAP008145	ENSG00000170748	ENSP00000304139	RBMXL2
HSAP008147	ENSG00000198553	ENSP00000324191	KCNRG
HSAP008148	ENSG00000170743	ENSP00000324419	SYT9
HSAP008152	ENSG00000104969	ENSP00000221566	SGTA
HSAP008153	ENSG00000160182	ENSP00000291527	TFF1
HSAP008158	ENSG00000160183	ENSP00000369762	TMPRSS3
HSAP008164	BRD2	ENSG00000234507	ENSP00000410994
HSAP008168	AC087309.1	ENSG00000205754	ENSP00000370952
HSAP008170	ENSG00000183801	ENSP00000332511	OLFML1
HSAP008171	ENSG00000166387	ENSP00000299492	PPFIBP2
HSAP008172	ENSG00000134538	ENSP00000256958	SLCO1B1
HSAP008173	ENSG00000172009	ENSP00000304467	THOP1
HSAP008176	DLEU7	ENSG00000186047	ENSP00000427177
HSAP008177	ENSG00000084453	ENSP00000305974	SLCO1A2
HSAP008191	ENSG00000136104	ENSP00000337623	RNASEH2B
HSAP008193	ENSG00000232962	ENSP00000416448	HLA-DOA
HSAP008198	ENSG00000160185	ENSP00000317327	UBASH3A
HSAP008201	CYB5R2	ENSG00000166394	ENSP00000299498
HSAP008204	ENSG00000172006	ENSP00000321132	ZNF554
HSAP008205	ENSG00000123201	ENSP00000374251	GUCY1B2
HSAP008207	ENSG00000186300	ENSP00000334853	ZNF555
HSAP008208	ENSG00000224103	ENSP00000405838	HLA-DPA1
HSAP008214	ENSG00000150510	ENSP00000280057	FAM124A
HSAP008218	ENSG00000160188	ENSP00000291536	RSPH1
HSAP008220	ENSG00000183378	ENSP00000407158	OVCH2
HSAP008223	ENSG00000160190	ENSP00000381383	SLC37A1
HSAP008226	ENSG00000230708	ENSP00000372582	HLA-DPB1
HSAP008233	ENSG00000102786	ENSP00000310260	INTS6
HSAP008246	ENSG00000104365	ENSP00000339151	IKBKB
HSAP008249	ENSG00000121351	ENSP00000240652	IAPP
HSAP008250	ENSG00000176716	ENSP00000322295	OR10AB1P
HSAP008251	ENSG00000183303	ENSP00000331823	OR5P2
HSAP008252	ENSG00000182334	ENSP00000332068	OR5P3
HSAP008253	ENSG00000121350	ENSP00000240651	PYROXD1
HSAP008255	ENSG00000160191	ENSP00000291539	PDE9A
HSAP008267	ENSG00000172000	ENSP00000302603	ZNF556
HSAP008270	ENSG00000175691	ENSP00000319053	ZNF77
HSAP008272	ENSG00000004700	ENSP00000395449	RECQL
HSAP008275	ENSG00000225132	ENSP00000403113	HLA-DPB2
HSAP008277	ENSG00000175393	ENSP00000312470	OR10A6
HSAP008278	ENSG00000170683	ENSP00000353988	OR10A3
HSAP008290	COL11A2	ENSG00000227801	ENSP00000397117
HSAP008292	ENSG00000182261	ENSP00000327763	NLRP10
HSAP008293	EIF3F	ENSG00000175390	ENSP00000396929
HSAP008295	ENSG00000139668	ENSP00000298125	WDFY2
HSAP008297	ENSG00000171970	ENSP00000378630	ZNF57
HSAP008298	ENSG00000070501	ENSP00000265421	POLB
HSAP008299	ENSG00000111711	ENSP00000229314	GOLT1B
HSAP008300	DHRS12	ENSG00000102796	ENSP00000411565
HSAP008303	C12orf39	ENSG00000134548	ENSP00000256969
HSAP008304	ENSG00000166402	ENSP00000305426	TUB
HSAP008306	ENSG00000111713	ENSP00000261195	GYS2
HSAP008307	AL162377.2	ENSG00000233500	ENSP00000391598
HSAP008308	CCDC70	ENSG00000123171	ENSP00000242819
HSAP008309	ATP7B	ENSG00000123191	ENSP00000242839
HSAP008316	ENSG00000160193	ENSP00000328671	WDR4
HSAP008318	ENSG00000104953	ENSP00000403096	TLE6
HSAP008324	ENSG00000111716	ENSP00000229319	LDHB
HSAP008331	ENSG00000166405	ENSP00000308820	RIC3
HSAP008334	ENSG00000160194	ENSP00000346196	NDUFV3
HSAP008339	DKK4	ENSG00000104371	ENSP00000220812
HSAP008340	ENSG00000121361	ENSP00000240662	KCNJ8
HSAP008341	ENSG00000166407	ENSP00000404538	LMO1
HSAP008345	ENSG00000065717	ENSP00000262953	TLE2
HSAP008353	ENSG00000160199	ENSP00000291547	PKNOX1
HSAP008356	ENSG00000078668	ENSP00000388732	VDAC3
HSAP008357	ABCC9	ENSG00000069431	ENSP00000261200
HSAP008362	ENSG00000227322	ENSP00000402590	RXRB
HSAP008366	ENSG00000130413	ENSP00000320754	STK33
HSAP008384	CBS	ENSG00000160200	ENSP00000381234
HSAP008385	ENSG00000168575	ENSP00000340465	SLC20A2
HSAP008386	C8orf40	ENSG00000176209	ENSP00000391549
HSAP008391	CHRNB3	ENSG00000147432	ENSP00000289957
HSAP008392	ENSG00000166436	ENSP00000384876	TRIM66
HSAP008395	CMAS	ENSG00000111726	ENSP00000229329
HSAP008396	CHRNA6	ENSG00000147434	ENSP00000276410
HSAP008398	ENSG00000160201	ENSP00000291552	U2AF1
HSAP008404	AES	ENSG00000104964	ENSP00000221561
HSAP008406	ENSG00000111728	ENSP00000379353	ST8SIA1
HSAP008409	ENSG00000131931	ENSP00000254250	THAP1
HSAP008411	ENSG00000166441	ENSP00000346015	RPL27A
HSAP008414	ENSG00000214320	ENSP00000367364	UTP14C
HSAP008417	ENSG00000120925	ENSP00000240159	RNF170
HSAP008419	ENSG00000166444	ENSP00000319678	ST5
HSAP008426	ENSG00000111731	ENSP00000388756	KIAA0528
HSAP008427	ENSG00000197168	ENSP00000347767	NEK5
HSAP008428	ENSG00000088256	ENSP00000078429	GNA11
HSAP008429	ENSG00000234769	ENSP00000317542	WASH4P
HSAP008432	ENSG00000136098	ENSP00000383210	NEK3
HSAP008435	ENSG00000168172	ENSP00000305699	HOOK3
HSAP008436	AP001631.10	ENSG00000228120	ENSP00000391357
HSAP008438	ENSG00000060558	ENSP00000262958	GNA15
HSAP008439	CRYAA	ENSG00000160202	ENSP00000291554
HSAP008445	ENSG00000226614	ENSP00000389623	SLC39A7
HSAP008448	ENSG00000161980	ENSP00000293860	POLR3K
HSAP008449	ENSG00000125910	ENSP00000246115	S1PR4
HSAP008450	ENSG00000142178	ENSP00000270162	SIK1
HSAP008454	ENSG00000161981	ENSP00000372482	SNRNP25
HSAP008456	ENSG00000125912	ENSP00000246117	NCLN
HSAP008457	ENSG00000160207	ENSP00000291560	HSF2BP
HSAP008460	ENSG00000168522	ENSP00000303423	FNTA
HSAP008462	ENSG00000228712	ENSP00000403538	HSD17B8
HSAP008463	ENSG00000139163	ENSP00000266517	ETNK1
HSAP008466	ENSG00000160208	ENSP00000339145	RRP1B
HSAP008469	ENSG00000226788	ENSP00000412190	RING1
HSAP008471	ENSG00000007384	ENSP00000262316	RHBDF1
HSAP008482	ENSG00000136114	ENSP00000258613	THSD1
HSAP008484	ENSG00000136100	ENSP00000367299	VPS36
HSAP008486	ENSG00000225590	ENSP00000391197	VPS52
HSAP008490	ENSG00000134532	ENSP00000308927	SOX5
HSAP008496	ENSG00000160209	ENSP00000291565	PDXK
HSAP008501	CELF5	ENSG00000161082	ENSP00000292672
HSAP008505	C11orf17	ENSG00000166452	ENSP00000310459
HSAP008511	CKAP2	ENSG00000136108	ENSP00000367276
HSAP008515	C11orf16	ENSG00000176029	ENSP00000318999
HSAP008520	ENSG00000141905	ENSP00000269778	NFIC
HSAP008522	ASCL3	ENSG00000176009	ENSP00000318846
HSAP008525	ENSG00000103152	ENSP00000219431	MPG
HSAP008529	ENSG00000175348	ENSP00000311842	TMEM9B
HSAP008530	ENSG00000139675	ENSP00000350090	HNRNPA1L2
HSAP008533	ENSG00000235650	ENSP00000416110	RPS18
HSAP008534	CSTB	ENSG00000160213	ENSP00000291568
HSAP008535	BCAT1	ENSG00000060982	ENSP00000261192
HSAP008537	ENSG00000175352	ENSP00000379879	NRIP3
HSAP008539	ENSG00000160214	ENSP00000417464	RRP1
HSAP008542	B3GALT4	ENSG00000226936	ENSP00000394876
HSAP008543	ENSG00000165416	ENSP00000367208	SUGT1
HSAP008545	C16orf35	ENSG00000103148	ENSP00000385495
HSAP008559	AC113191.2	ENSG00000185900	ENSP00000331258
HSAP008561	ENSG00000175356	ENSP00000390481	SCUBE2
HSAP008563	ENSG00000204221	ENSP00000399454	WDR46
HSAP008566	ENSG00000165102	ENSP00000389524	HGSNAT
HSAP008571	ENSG00000136110	ENSP00000367198	LECT1
HSAP008574	ENSG00000118308	ENSP00000346442	LRMP
HSAP008576	C19orf77	ENSG00000095932	ENSP00000215531
HSAP008577	DOHH	ENSG00000129932	ENSP00000250937
HSAP008579	ENSG00000136099	ENSP00000367177	PCDH8
HSAP008583	AGPAT3	ENSG00000160216	ENSP00000291572
HSAP008594	AC022616.1	ENSG00000234713	ENSP00000404224
HSAP008595	ENSG00000188877	ENSP00000346193	POTEA
HSAP008597	ENSG00000173976	ENSP00000332740	RAX2
HSAP008599	ENSG00000102837	ENSP00000219022	OLFM4
HSAP008600	ENSG00000237335	ENSP00000398171	PFDN6
HSAP008607	CASC1	ENSG00000118307	ENSP00000379310
HSAP008611	ENSG00000229665	ENSP00000412952	PRR20C
HSAP008614	ENSG00000105325	ENSP00000378529	FZR1
HSAP008616	AC026241.1	ENSG00000215179	ENSP00000402793
HSAP008617	ENSG00000130656	ENSP00000252951	HBZ
HSAP008618	ENSG00000204919	ENSP00000367164	PRR20
HSAP008619	AC120036.1	ENSG00000215177	ENSP00000382635
HSAP008620	ENSG00000164808	ENSP00000297423	KIAA0146
HSAP008621	ENSG00000234278	ENSP00000409101	PRR20E
HSAP008624	ENSG00000206177	ENSP00000349270	HBM
HSAP008625	ENSG00000224841	ENSP00000407088	RGL2
HSAP008629	ENSG00000160218	ENSP00000291574	TRAPPC10
HSAP008632	DENND5A	ENSG00000184014	ENSP00000328524
HSAP008633	ENSG00000188536	ENSP00000251595	HBA2
HSAP008635	ENSG00000205707	ENSP00000370761	LYRM5
HSAP008637	ENSG00000133703	ENSP00000256078	KRAS
HSAP008640	ENSG00000227151	ENSP00000396706	PRR20D
HSAP008642	ENSG00000206172	ENSP00000322421	HBA1
HSAP008644	CEBPD	ENSG00000221869	ENSP00000386165
HSAP008646	ENSG00000121031	ENSP00000313420	PRKDC
HSAP008647	ENSG00000204918	ENSP00000367163	PRR20B
HSAP008648	ENSG00000118946	ENSP00000367151	PCDH17
HSAP008650	ENSG00000086506	ENSP00000199708	HBQ1
HSAP008651	ENSG00000241945	ENSP00000291576	PWP2
HSAP008654	ENSG00000007392	ENSP00000293872	LUC7L
HSAP008666	ENSG00000166471	ENSP00000299596	TMEM41B
HSAP008670	ENSG00000112493	ENSP00000378546	TAPBP
HSAP008675	DIAPH3	ENSG00000139734	ENSP00000383178
HSAP008687	ENSG00000205339	ENSP00000369042	IPO7
HSAP008688	AP001055.7	ENSG00000248354	ENSP00000415634
HSAP008689	C21orf33	ENSG00000160221	ENSP00000291577
HSAP008697	ENSG00000152936	ENSP00000407353	IFLTD1
HSAP008699	ENSG00000229253	ENSP00000393514	ZBTB22
HSAP008703	ENSG00000166478	ENSP00000379847	ZNF143
HSAP008711	DAXX	ENSG00000227046	ENSP00000404376
HSAP008716	ENSG00000167930	ENSP00000382814	ITFG3
HSAP008736	ENSG00000160223	ENSP00000383230	ICOSLG
HSAP008739	ENSG00000123094	ENSP00000384491	RASSF8
HSAP008740	DNMT3L	ENSG00000142182	ENSP00000270172
HSAP008744	BHLHE41	ENSG00000123095	ENSP00000242728
HSAP008745	AIRE	ENSG00000160224	ENSP00000291582
HSAP008750	ENSG00000104738	ENSP00000380038	MCM4
HSAP008753	ENSG00000166483	ENSP00000402084	WEE1
HSAP008755	ENSG00000123096	ENSP00000400971	SSPN
HSAP008761	ENSG00000083544	ENSP00000401740	TDRD3
HSAP008765	ENSG00000141959	ENSP00000384038	PFKL
HSAP008767	ENSG00000133789	ENSP00000315630	SWAP70
HSAP008768	ENSG00000197991	ENSP00000387250	PCDH20
HSAP008772	ENSG00000076344	ENSP00000380876	RGS11
HSAP008778	ENSG00000169139	ENSP00000326473	UBE2V2
HSAP008779	ENSG00000133812	ENSP00000256190	SBF2
HSAP008781	ENSG00000184226	ENSP00000367096	PCDH9
HSAP008785	AC104989.1	ENSG00000237692	ENSP00000401239
HSAP008787	EFCAB1	ENSG00000034239	ENSP00000414277
HSAP008789	ENSG00000150361	ENSP00000367075	KLHL1
HSAP008797	ARHGDIG	ENSG00000242173	ENSP00000372420
HSAP008798	ENSG00000019549	ENSP00000380034	SNAI2
HSAP008802	DACH1	ENSG00000165659	ENSP00000352712
HSAP008808	C21orf2	ENSG00000160226	ENSP00000381047
HSAP008810	ADM	ENSG00000148926	ENSP00000278175
HSAP008817	ENSG00000185615	ENSP00000415084	PDIA2
HSAP008818	ENSG00000147481	ENSP00000342804	SNTG1
HSAP008820	AMPD3	ENSG00000133805	ENSP00000256183
HSAP008825	C13orf37	ENSG00000204899	ENSP00000367049
HSAP008829	C13orf34	ENSG00000136122	ENSP00000367046
HSAP008831	ENSG00000147485	ENSP00000348645	PXDNL
HSAP008832	AXIN1	ENSG00000103126	ENSP00000262320
HSAP008837	C19orf28	ENSG00000161091	ENSP00000381566
HSAP008840	DIS3	ENSG00000083520	ENSP00000366997
HSAP008842	ENSG00000086504	ENSP00000380843	MRPL28
HSAP008851	ENSG00000168300	ENSP00000353739	PCMTD1
HSAP008852	ENSG00000110315	ENSP00000265981	RNF141
HSAP008853	ENSG00000083535	ENSP00000317144	PIBF1
HSAP008855	C19orf71	ENSG00000183397	ENSP00000327950
HSAP008857	ENSG00000064961	ENSP00000328269	HMG20B
HSAP008868	ENSG00000133800	ENSP00000256178	LYVE1
HSAP008869	ENSG00000147488	ENSP00000276480	ST18
HSAP008870	ENSG00000102554	ENSP00000366915	KLF5
HSAP008871	ENSG00000129925	ENSP00000401338	TMEM8A
HSAP008877	ENSG00000118922	ENSP00000366897	KLF12
HSAP008882	ENSG00000072952	ENSP00000414598	MRVI1
HSAP008885	ENSG00000179855	ENSP00000319254	GIPC3
HSAP008886	ENSG00000196711	ENSP00000351345	FAM150A
HSAP008888	ENSG00000023287	ENSP00000025008	RB1CC1
HSAP008892	ENSG00000103202	ENSP00000395605	NME4
HSAP008899	ENSG00000006638	ENSP00000248419	TBXA2R
HSAP008907	ENSG00000136111	ENSP00000395986	TBC1D4
HSAP008910	C19orf29	ENSG00000105298	ENSP00000221899
HSAP008914	ENSG00000183729	ENSP00000330284	NPBWR1
HSAP008915	DECR2	ENSG00000242612	ENSP00000219481
HSAP008924	ENSG00000082556	ENSP00000265572	OPRK1
HSAP008925	CTR9	ENSG00000198730	ENSP00000355013
HSAP008927	COMMD6	ENSG00000188243	ENSP00000366845
HSAP008933	ATP6V1H	ENSG00000047249	ENSP00000379995
HSAP008937	ENSG00000186111	ENSP00000335333	PIP5K1C
HSAP008938	ENSG00000090565	ENSP00000262305	RAB11FIP3
HSAP008947	ENSG00000105289	ENSP00000262968	TJP3
HSAP008951	ENSG00000118939	ENSP00000366813	UCHL3
HSAP008952	EIF4G2	ENSG00000110321	ENSP00000399908
HSAP008960	ENSG00000136153	ENSP00000349571	LMO7
HSAP008962	ENSG00000123104	ENSP00000370744	ITPR2
HSAP008965	ENSG00000103326	ENSP00000219611	SOLH
HSAP008967	ENSG00000147509	ENSP00000297313	RGS20
HSAP008971	APBA3	ENSG00000011132	ENSP00000315136
HSAP008973	C16orf11	ENSG00000161992	ENSP00000293874
HSAP008975	ENSG00000183617	ENSP00000331849	MRPL54
HSAP008976	ENSG00000007264	ENSP00000313859	MATK
HSAP008982	ENSG00000187735	ENSP00000382541	TCEA1
HSAP008989	ENSG00000007541	ENSP00000026218	PIGQ
HSAP008992	C12orf11	ENSG00000064102	ENSP00000261191
HSAP008995	AL359392.1	ENSG00000178734	ENSP00000317235
HSAP008996	ENSG00000178695	ENSP00000366694	KCTD12
HSAP008998	ENSG00000102794	ENSP00000366682	IRG1
HSAP009000	ENSG00000197562	ENSP00000248139	RAB40C
HSAP009001	ENSG00000127578	ENSP00000324763	WFIKKN1
HSAP009002	CLN5	ENSG00000102805	ENSP00000366673
HSAP009003	ENSG00000120992	ENSP00000397807	LYPLA1
HSAP009007	ENSG00000172366	ENSP00000305138	FAM195A
HSAP009009	ENSG00000005812	ENSP00000347834	FBXL3
HSAP009011	ENSG00000111790	ENSP00000229395	FGFR1OP2
HSAP009015	ENSG00000161996	ENSP00000293879	WDR90
HSAP009020	ENSG00000005810	ENSP00000349892	MYCBP2
HSAP009024	ENSG00000105278	ENSP00000262961	ZFR2
HSAP009028	ENSG00000236287	ENSP00000398106	ZBED5
HSAP009030	ENSG00000110328	ENSP00000227756	GALNTL4
HSAP009031	ENSG00000064115	ENSP00000342322	TM7SF3
HSAP009032	ENSG00000137547	ENSP00000260102	MRPL15
HSAP009033	ENSG00000164736	ENSP00000297316	SOX17
HSAP009034	ENSG00000152944	ENSP00000282892	MED21
HSAP009036	ENSG00000170242	ENSP00000382382	USP47
HSAP009039	ATCAY	ENSG00000167654	ENSP00000301260
HSAP009042	C12orf71	ENSG00000214700	ENSP00000381796
HSAP009044	ENSG00000104237	ENSP00000220676	RP1
HSAP009046	ENSG00000211455	ENSP00000373684	STK38L
HSAP009047	ENSG00000140983	ENSP00000321971	RHOT2
HSAP009048	ENSG00000077009	ENSP00000168977	ITGB1BP3
HSAP009052	ARNTL2	ENSG00000029153	ENSP00000266503
HSAP009055	ENSG00000206579	ENSP00000328326	XKR4
HSAP009056	ENSG00000167904	ENSP00000395204	TMEM68
HSAP009059	ENSG00000103269	ENSP00000219551	RHBDL1
HSAP009065	DKK3	ENSG00000050165	ENSP00000398365
HSAP009067	ENSG00000137574	ENSP00000260129	TGS1
HSAP009069	DAPK3	ENSG00000167657	ENSP00000301264
HSAP009070	ENSG00000103266	ENSP00000219548	STUB1
HSAP009074	ENSG00000142185	ENSP00000381026	TRPM2
HSAP009077	ENSG00000161999	ENSP00000293882	JMJD8
HSAP009080	EEF2	ENSG00000167658	ENSP00000307940
HSAP009081	ENSG00000133816	ENSP00000256194	MICAL2
HSAP009086	ENSG00000127580	ENSP00000248142	WDR24
HSAP009087	ENSG00000008988	ENSP00000396038	RPS20
HSAP009090	C12orf70	ENSG00000165935	ENSP00000387617
HSAP009092	ENSG00000136155	ENSP00000302579	SCEL
HSAP009094	ENSG00000110841	ENSP00000314724	PPFIBP1
HSAP009096	ENSG00000160233	ENSP00000291592	LRRC3
HSAP009098	ENSG00000105229	ENSP00000262971	PIAS4
HSAP009099	ENSG00000172680	ENSP00000310722	MOS
HSAP009100	ENSG00000127585	ENSP00000380746	FBXL16
HSAP009106	C21orf29	ENSG00000175894	ENSP00000395303
HSAP009108	ENSG00000181690	ENSP00000416537	PLAG1
HSAP009111	ENSG00000103260	ENSP00000219542	METRN
HSAP009112	ENSG00000103254	ENSP00000219535	FAM173A
HSAP009113	ENSG00000178951	ENSP00000323670	ZBTB7A
HSAP009114	CCDC78	ENSG00000162004	ENSP00000293889
HSAP009120	ENSG00000126934	ENSP00000262948	MAP2K2
HSAP009123	ENSG00000133808	ENSP00000256186	MICALCL
HSAP009124	AL450447.1	ENSG00000215419	ENSP00000383144
HSAP009125	ENSG00000215455	ENSP00000383226	KRTAP10-1
HSAP009126	ENSG00000205445	ENSP00000375479	KRTAP10-2
HSAP009127	ENSG00000174236	ENSP00000310335	REP15
HSAP009128	ENSG00000212935	ENSP00000375478	KRTAP10-3
HSAP009130	ENSG00000215454	ENSP00000383225	KRTAP10-4
HSAP009131	ENSG00000061794	ENSP00000081029	MRPS35
HSAP009134	ENSG00000139737	ENSP00000419730	SLAIN1
HSAP009152	ENSG00000197702	ENSP00000334008	PARVA
HSAP009153	ENSG00000241123	ENSP00000383223	KRTAP10-5
HSAP009154	ENSG00000188155	ENSP00000383219	KRTAP10-6
HSAP009155	ENSG00000205441	ENSP00000369445	KRTAP10-7
HSAP009156	ENSG00000187766	ENSP00000335565	KRTAP10-8
HSAP009159	CREB3L3	ENSG00000060566	ENSP00000078445
HSAP009161	ENSG00000221837	ENSP00000381009	KRTAP10-9
HSAP009164	ENSG00000103253	ENSP00000341952	HAGHL
HSAP009166	ENSG00000221859	ENSP00000369438	KRTAP10-10
HSAP009167	AC009509.1	ENSG00000205693	ENSP00000370673
HSAP009168	ENSG00000087448	ENSP00000370671	KLHDC5
HSAP009169	ENSG00000243489	ENSP00000334197	KRTAP10-11
HSAP009170	ENSG00000212933	ENSP00000375476	KRTAP12-4
HSAP009171	ENSG00000205439	ENSP00000381005	KRTAP12-3
HSAP009172	ENSG00000221864	ENSP00000354001	KRTAP12-2
HSAP009173	ENSG00000187079	ENSP00000355332	TEAD1
HSAP009176	ENSG00000187175	ENSP00000375475	KRTAP12-1
HSAP009178	ENSG00000087494	ENSP00000346398	PTHLH
HSAP009181	ENSG00000189169	ENSP00000383216	KRTAP10-12
HSAP009184	ENSG00000103245	ENSP00000251588	NARFL
HSAP009186	ENSG00000184787	ENSP00000338348	UBE2G2
HSAP009194	ENSG00000077463	ENSP00000337332	SIRT6
HSAP009196	EDNRB	ENSG00000136160	ENSP00000366416
HSAP009199	CCDC91	ENSG00000123106	ENSP00000370658
HSAP009202	ENSG00000189431	ENSP00000343880	RASSF10
HSAP009205	ARNTL	ENSG00000133794	ENSP00000384517
HSAP009214	ENSG00000102854	ENSP00000400020	MSLN
HSAP009217	CHCHD7	ENSG00000170791	ENSP00000306425
HSAP009225	ENSG00000184900	ENSP00000380990	SUMO3
HSAP009228	ANKRD24	ENSG00000089847	ENSP00000262970
HSAP009230	ENSG00000064763	ENSP00000182377	FAR2
HSAP009232	ENSG00000162006	ENSP00000293892	MSLNL
HSAP009233	ENSG00000152192	ENSP00000366413	POU4F1
HSAP009234	ENSG00000152193	ENSP00000282003	RNF219
HSAP009236	ENSG00000170786	ENSP00000307607	SDR16C5
HSAP009237	ENSG00000007376	ENSP00000007264	RPUSD1
HSAP009240	ENSG00000139746	ENSP00000387531	RBM26
HSAP009251	CKMT1A	ENSG00000223572	ENSP00000392779
HSAP009253	ENSG00000183255	ENSP00000328325	PTTG1IP
HSAP009258	ENSG00000087502	ENSP00000201023	ERGIC2
HSAP009264	CHTF18	ENSG00000127586	ENSP00000313029
HSAP009266	EBI3	ENSG00000105246	ENSP00000221847
HSAP009267	ENSG00000228117	ENSP00000409453	SDR16C6
HSAP009268	ENSG00000181195	ENSP00000324248	PENK
HSAP009270	ENSG00000160255	ENSP00000347279	ITGB2
HSAP009278	CCDC94	ENSG00000105248	ENSP00000262962
HSAP009279	ENSG00000104331	ENSP00000262644	IMPAD1
HSAP009280	ENSG00000187950	ENSP00000326708	OVCH1
HSAP009281	ENSG00000105251	ENSP00000221852	SHD
HSAP009283	ENSG00000127588	ENSP00000248150	GNG13
HSAP009285	BTBD10	ENSG00000148925	ENSP00000278174
HSAP009288	ENSG00000169122	ENSP00000355204	FAM110B
HSAP009289	ENSG00000167945	ENSP00000301698	PRR25
HSAP009290	ENSG00000242866	ENSP00000401513	STRC
HSAP009300	ENSG00000103227	ENSP00000262301	LMF1
HSAP009302	ENSG00000133687	ENSP00000256062	TMTC1
HSAP009305	ENSG00000215114	ENSP00000382507	UBXN2B
HSAP009306	ENSG00000105255	ENSP00000221856	FSD1
HSAP009307	ENSG00000102471	ENSP00000218652	NDFIP2
HSAP009312	ENSG00000152266	ENSP00000282091	PTH
HSAP009313	CYP7A1	ENSG00000167910	ENSP00000301645
HSAP009314	ENSG00000197601	ENSP00000346874	FAR1
HSAP009317	ENSG00000136158	ENSP00000366308	SPRY2
HSAP009319	ENSG00000005513	ENSP00000293894	SOX8
HSAP009322	ENSG00000137575	ENSP00000411771	SDCBP
HSAP009329	ENSG00000214182	ENSP00000397637	PTMAP5
HSAP009330	ENSG00000162009	ENSP00000380680	SSTR5
HSAP009332	ENSG00000178235	ENSP00000366288	SLITRK1
HSAP009334	ENSG00000178078	ENSP00000317912	STAP2
HSAP009335	C21orf70	ENSG00000160256	ENSP00000291634
HSAP009338	ENSG00000133704	ENSP00000256079	IPO8
HSAP009339	C1QTNF8	ENSG00000184471	ENSP00000330426
HSAP009341	ENSG00000184564	ENSP00000383143	SLITRK6
HSAP009347	ADARB1	ENSG00000197381	ENSP00000353920
HSAP009350	ENSG00000165300	ENSP00000366283	SLITRK5
HSAP009351	ENSG00000152268	ENSP00000309297	SPON1
HSAP009353	CACNA1H	ENSG00000196557	ENSP00000334198
HSAP009356	ENSG00000008382	ENSP00000262967	MPND
HSAP009359	ENSG00000179399	ENSP00000366267	GPC5
HSAP009360	CAPRIN2	ENSG00000110888	ENSP00000251071
HSAP009370	CATSPER2	ENSG00000166762	ENSP00000371180
HSAP009380	ENSG00000183098	ENSP00000366246	GPC6
HSAP009382	ENSG00000133818	ENSP00000256196	RRAS2
HSAP009385	DCT	ENSG00000080166	ENSP00000392762
HSAP009388	ENSG00000141985	ENSP00000269886	SH3GL1
HSAP009391	ENSG00000035681	ENSP00000411012	NSMAF
HSAP009394	ENSG00000186866	ENSP00000339613	POFUT2
HSAP009396	COPB1	ENSG00000129083	ENSP00000388272
HSAP009399	CHAF1A	ENSG00000167670	ENSP00000301280
HSAP009401	ENSG00000167004	ENSP00000300289	PDIA3
HSAP009405	ENSG00000116176	ENSP00000234798	TPSG1
HSAP009411	COL18A1	ENSG00000182871	ENSP00000352798
HSAP009412	ENSG00000197253	ENSP00000426256	TPSB2
HSAP009413	ENSG00000167671	ENSP00000301281	UBXN6
HSAP009415	ENSG00000129084	ENSP00000315309	PSMA1
HSAP009423	ENSG00000172236	ENSP00000418247	TPSAB1
HSAP009427	ELL3	ENSG00000128886	ENSP00000320346
HSAP009429	AC010198.1	ENSG00000235884	ENSP00000396804
HSAP009431	ENSG00000198846	ENSP00000354842	TOX
HSAP009432	ENSG00000110900	ENSP00000261177	TSPAN11
HSAP009434	AC011498.1	ENSG00000167674	ENSP00000301284
HSAP009436	ENSG00000088451	ENSP00000261296	TGDS
HSAP009437	DDX11	ENSG00000013573	ENSP00000384703
HSAP009444	AC087698.2	ENSG00000167912	ENSP00000301647
HSAP009445	CA8	ENSG00000178538	ENSP00000314407
HSAP009447	ENSG00000184716	ENSP00000319796	SERINC4
HSAP009454	ENSG00000152749	ENSP00000366157	GPR180
HSAP009455	ENSG00000125285	ENSP00000366144	SOX21
HSAP009457	ENSG00000095917	ENSP00000211076	TPSD1
HSAP009461	ABCC4	ENSG00000125257	ENSP00000366084
HSAP009464	ENSG00000104388	ENSP00000262646	RAB2A
HSAP009469	ENSG00000173638	ENSP00000308895	SLC19A1
HSAP009474	ENSG00000167676	ENSP00000301286	PLIN4
HSAP009478	ENSG00000140264	ENSP00000387187	SERF2
HSAP009489	ENSG00000196364	ENSP00000334201	PRSS29P
HSAP009492	ENSG00000214456	ENSP00000371272	PLIN5
HSAP009494	AC068389.1	ENSG00000228862	ENSP00000390446
HSAP009495	CHD7	ENSG00000171316	ENSP00000392028
HSAP009498	ENSG00000171236	ENSP00000302621	LRG1
HSAP009499	ENSG00000152270	ENSP00000282096	PDE3B
HSAP009504	ENSG00000167680	ENSP00000301293	SEMA6B
HSAP009511	ENSG00000103275	ENSP00000384361	UBE2I
HSAP009514	CLDN10	ENSG00000134873	ENSP00000299339
HSAP009516	ENSG00000242028	ENSP00000384474	HYPK
HSAP009520	DZIP1	ENSG00000134874	ENSP00000366025
HSAP009524	ENSG00000140259	ENSP00000267812	MFAP1
HSAP009525	CYP2R1	ENSG00000186104	ENSP00000334592
HSAP009526	ENSG00000092470	ENSP00000263795	WDR76
HSAP009529	CALCB	ENSG00000175868	ENSP00000379662
HSAP009531	CLVS1	ENSG00000177182	ENSP00000325506
HSAP009532	ENSG00000185361	ENSP00000331827	TNFAIP8L1
HSAP009533	AC008013.3	ENSG00000177359	ENSP00000266524
HSAP009535	C19orf10	ENSG00000074842	ENSP00000262947
HSAP009537	BAIAP3	ENSG00000007516	ENSP00000324510
HSAP009542	ENSG00000171877	ENSP00000403067	FRMD5
HSAP009551	ASPH	ENSG00000198363	ENSP00000368767
HSAP009561	CALCA	ENSG00000110680	ENSP00000420618
HSAP009567	ENSG00000183570	ENSP00000383168	PCBP3
HSAP009579	DPP9	ENSG00000142002	ENSP00000350583
HSAP009583	ENSG00000139146	ENSP00000337477	FAM60A
HSAP009586	DNAJC3	ENSG00000102580	ENSP00000365991
HSAP009588	C16orf42	ENSG00000007520	ENSP00000007390
HSAP009589	ENSG00000102595	ENSP00000365938	UGGT2
HSAP009594	CASC4	ENSG00000166734	ENSP00000299957
HSAP009598	ENSG00000188487	ENSP00000368872	INSC
HSAP009605	ENSG00000090581	ENSP00000204679	GNPTG
HSAP009608	DENND5B	ENSG00000170456	ENSP00000306482
HSAP009615	ENSG00000059145	ENSP00000380604	UNKL
HSAP009616	AC090519.3	ENSG00000230340	ENSP00000389959
HSAP009617	CTDSPL2	ENSG00000137770	ENSP00000260327
HSAP009619	COL6A1	ENSG00000142156	ENSP00000355180
HSAP009621	EIF3J	ENSG00000104131	ENSP00000261868
HSAP009623	ENSG00000185352	ENSP00000365895	HS6ST3
HSAP009625	ENSG00000110693	ENSP00000324948	SOX6
HSAP009628	ENSG00000165621	ENSP00000298440	OXGR1
HSAP009629	C12orf72	ENSG00000139160	ENSP00000396123
HSAP009638	ENSG00000139793	ENSP00000365861	MBNL2
HSAP009642	ENSG00000141965	ENSP00000269856	FEM1A
HSAP009643	AC104852.1	ENSG00000237810	ENSP00000410724
HSAP009644	ENSG00000185942	ENSP00000333627	NKAIN3
HSAP009645	COL6A2	ENSG00000142173	ENSP00000300527
HSAP009652	ENSG00000104133	ENSP00000261866	SPG11
HSAP009656	ENSG00000249315	ENSP00000384850	UNKL
HSAP009660	ENSG00000137563	ENSP00000260118	GGH
HSAP009661	AMN1	ENSG00000151743	ENSP00000281471
HSAP009662	ENSG00000127666	ENSP00000248244	TICAM1
HSAP009664	C16orf91	ENSG00000174109	ENSP00000311390
HSAP009666	ENSG00000137561	ENSP00000260116	TTPA
HSAP009668	CCDC154	ENSG00000197599	ENSP00000373828
HSAP009669	ENSG00000229474	ENSP00000416673	PATL2
HSAP009671	B2M	ENSG00000166710	ENSP00000379978
HSAP009672	ENSG00000105355	ENSP00000221957	PLIN3
HSAP009674	ENSG00000185728	ENSP00000398476	YTHDF3
HSAP009678	CLCN7	ENSG00000103249	ENSP00000372193
HSAP009679	ENSG00000125249	ENSP00000245304	RAP2A
HSAP009680	ENSG00000215096	ENSP00000382483	IFITM8P
HSAP009684	ENSG00000065150	ENSP00000261574	IPO5
HSAP009704	BHLHE22	ENSG00000180828	ENSP00000318799
HSAP009705	C11orf58	ENSG00000110696	ENSP00000228136
HSAP009707	ARRDC5	ENSG00000205784	ENSP00000371200
HSAP009708	CYP7B1	ENSG00000172817	ENSP00000310721
HSAP009710	ENSG00000160282	ENSP00000380856	FTCD
HSAP009717	ENSG00000034063	ENSP00000381295	UHRF1
HSAP009721	ENSG00000166689	ENSP00000416895	PLEKHA7
HSAP009723	ARMC1	ENSG00000104442	ENSP00000276569
HSAP009725	ENSG00000100726	ENSP00000262319	TELO2
HSAP009728	ENSG00000185880	ENSP00000332284	TRIM69
HSAP009731	ENSG00000066855	ENSP00000414608	MTFR1
HSAP009732	ENSG00000110700	ENSP00000228140	RPS13
HSAP009733	C15orf43	ENSG00000167014	ENSP00000340644
HSAP009735	C21orf56	ENSG00000160284	ENSP00000291672
HSAP009737	ENSG00000127663	ENSP00000159111	KDM4B
HSAP009739	ENSG00000140263	ENSP00000267814	SORD
HSAP009740	ENSG00000187535	ENSP00000380562	IFT140
HSAP009745	DUOX2	ENSG00000140279	ENSP00000373691
HSAP009748	ENSG00000011405	ENSP00000265970	PIK3C2A
HSAP009749	ENSG00000205268	ENSP00000385632	PDE7A
HSAP009752	ENSG00000160285	ENSP00000348762	LSS
HSAP009763	ENSG00000105426	ENSP00000349932	PTPRS
HSAP009764	DUOXA2	ENSG00000140274	ENSP00000319705
HSAP009768	ENSG00000152767	ENSP00000322926	FARP1
HSAP009774	ENSG00000070081	ENSP00000320168	NUCB2
HSAP009776	ENSG00000233748	ENSP00000403699	Z97652.1
HSAP009777	DNAJC5B	ENSG00000147570	ENSP00000276570
HSAP009778	ENSG00000131634	ENSP00000253934	TMEM204
HSAP009779	DUOXA1	ENSG00000140254	ENSP00000267803
HSAP009782	AP001468.1	ENSG00000235878	ENSP00000387845
HSAP009785	ENSG00000147573	ENSP00000323913	TRIM55
HSAP009789	ENSG00000206061	ENSP00000293924	Z97652.2
HSAP009790	ENSG00000160294	ENSP00000380820	MCM3AP
HSAP009793	CRAMP1L	ENSG00000007545	ENSP00000380559
HSAP009801	DUOX1	ENSG00000137857	ENSP00000317997
HSAP009804	ENSG00000139797	ENSP00000267291	RNF113B
HSAP009807	ENSG00000102572	ENSP00000365730	STK24
HSAP009812	DEFB125	ENSG00000178591	ENSP00000371847
HSAP009813	AC124798.1	ENSG00000188211	ENSP00000341637
HSAP009814	DEFB126	ENSG00000125788	ENSP00000371835
HSAP009815	DEFB127	ENSG00000088782	ENSP00000371825
HSAP009816	ENSG00000187486	ENSP00000345708	KCNJ11
HSAP009817	DEFB128	ENSG00000185982	ENSP00000335382
HSAP009818	C21orf57	ENSG00000182362	ENSP00000380813
HSAP009827	DEFB129	ENSG00000125903	ENSP00000246105
HSAP009830	ENSG00000206053	ENSP00000372158	HN1L
HSAP009832	CRH	ENSG00000147571	ENSP00000276571
HSAP009833	DEFB132	ENSG00000186458	ENSP00000371813
HSAP009834	C20orf96	ENSG00000196476	ENSP00000353470
HSAP009838	ABCC8	ENSG00000006071	ENSP00000303960
HSAP009840	ENSG00000179041	ENSP00000322396	RRS1
HSAP009841	ENSG00000138834	ENSP00000250894	MAPK8IP3
HSAP009843	ADHFE1	ENSG00000147576	ENSP00000379865
HSAP009857	ENSG00000088386	ENSP00000365686	SLC15A1
HSAP009861	ENSG00000177764	ENSP00000371789	ZCCHC3
HSAP009865	C21orf58	ENSG00000160298	ENSP00000291691
HSAP009871	ENSG00000177732	ENSP00000347646	SOX12
HSAP009872	ENSG00000125841	ENSP00000371728	NRSN2
HSAP009876	ENSG00000138606	ENSP00000393299	SHF
HSAP009892	DOCK9	ENSG00000088387	ENSP00000349883
HSAP009902	ENSG00000101255	ENSP00000415416	TRIB3
HSAP009903	ENSG00000160299	ENSP00000352572	PCNT
HSAP009907	C8orf46	ENSG00000169085	ENSP00000302260
HSAP009913	ENSG00000125826	ENSP00000348632	RBCK1
HSAP009924	ENSG00000137860	ENSP00000315006	SLC28A2
HSAP009926	ENSG00000185697	ENSP00000385360	MYBL1
HSAP009929	ENSG00000006611	ENSP00000005226	USH1C
HSAP009934	ENSG00000171766	ENSP00000388809	GATM
HSAP009937	DIP2A	ENSG00000160305	ENSP00000323633
HSAP009941	ENSG00000105428	ENSP00000222033	ZNRF4
HSAP009942	ENSG00000130254	ENSP00000252542	SAFB2
HSAP009946	ENSG00000171763	ENSP00000305494	SPATA5L1
HSAP009948	AC023157.1	ENSG00000223722	ENSP00000388831
HSAP009949	ENSG00000188375	ENSP00000339835	H3F3C
HSAP009950	C12orf35	ENSG00000174718	ENSP00000370442
HSAP009952	C15orf48	ENSG00000166920	ENSP00000341610
HSAP009955	ENSG00000175073	ENSP00000309031	VCPIP1
HSAP009956	ENSG00000104154	ENSP00000261867	SLC30A4
HSAP009958	BICD1	ENSG00000151746	ENSP00000281474
HSAP009960	C8orf44	ENSG00000213865	ENSP00000375087
HSAP009966	ENSG00000104164	ENSP00000220531	PLDN
HSAP009968	ENSG00000160633	ENSP00000404545	SAFB
HSAP009971	ENSG00000137767	ENSP00000260324	SQRDL
HSAP009972	ENSG00000139132	ENSP00000394487	FGD4
HSAP009982	ENSG00000137872	ENSP00000324857	SEMA6D
HSAP009985	DNM1L	ENSG00000087470	ENSP00000266479
HSAP009996	ENSG00000160307	ENSP00000356038	S100B
HSAP010001	ENSG00000188162	ENSP00000382323	OTOG
HSAP010002	ENSG00000160310	ENSP00000347906	PRMT2
HSAP010014	C19orf70	ENSG00000174917	ENSP00000309561
HSAP010015	ENSG00000167733	ENSP00000407154	HSD11B1L
HSAP010023	ENSG00000129152	ENSP00000250003	MYOD1
HSAP010025	ENSG00000125875	ENSP00000246077	TBC1D20
HSAP010026	ENSG00000104205	ENSP00000262211	SGK3
HSAP010029	ENSG00000129159	ENSP00000265969	KCNC1
HSAP010034	CSNK2A1	ENSG00000101266	ENSP00000371400
HSAP010036	ENSG00000129158	ENSP00000265965	SERGEF
HSAP010037	ENSG00000130255	ENSP00000252543	RPL36
HSAP010039	ENSG00000129167	ENSP00000343550	TPH1
HSAP010042	ENSG00000213005	ENSP00000375569	PTTG3P
HSAP010043	C8orf45	ENSG00000178460	ENSP00000413632
HSAP010049	ENSG00000103024	ENSP00000219302	NME3
HSAP010050	ENSG00000139131	ENSP00000320658	YARS2
HSAP010052	ENSG00000074071	ENSP00000177742	MRPS34
HSAP010054	ENSG00000134882	ENSP00000383911	UBAC2
HSAP010059	ENSG00000125878	ENSP00000246080	TCF15
HSAP010060	ENSG00000172070	ENSP00000371388	SRXN1
HSAP010062	ENSG00000166788	ENSP00000300013	SAAL1
HSAP010063	ENSG00000215397	ENSP00000246104	SCRT2
HSAP010064	C20orf54	ENSG00000101276	ENSP00000217254
HSAP010067	EME2	ENSG00000197774	ENSP00000303779
HSAP010070	ENSG00000057294	ENSP00000070846	PKP2
HSAP010071	ENSG00000125898	ENSP00000371367	FAM110A
HSAP010075	ENSG00000125245	ENSP00000343428	GPR18
HSAP010079	AC110998.1	ENSG00000187728	ENSP00000339147
HSAP010080	ENSG00000166787	ENSP00000278207	SAA3P
HSAP010081	ENSG00000162032	ENSP00000301717	SPSB3
HSAP010083	ANGPT4	ENSG00000101280	ENSP00000371347
HSAP010084	ENSG00000178125	ENSP00000409797	LRRC67
HSAP010086	ENSG00000179826	ENSP00000379571	MRGPRX3
HSAP010088	DOC2B	ENSG00000187939	ENSP00000417238
HSAP010090	ENSG00000101282	ENSP00000217260	RSPO4
HSAP010092	ENSG00000169508	ENSP00000365596	GPR183
HSAP010093	COPS5	ENSG00000121022	ENSP00000350512
HSAP010094	ENSG00000125304	ENSP00000365567	TM9SF2
HSAP010098	ENSG00000125818	ENSP00000338039	PSMF1
HSAP010104	ENSG00000179817	ENSP00000314042	MRGPRX4
HSAP010105	ENSG00000181031	ENSP00000319210	RPH3AL
HSAP010107	AC090099.1	ENSG00000189332	ENSP00000342780
HSAP010108	ENSG00000110975	ENSP00000228567	SYT10
HSAP010109	ENSG00000095906	ENSP00000262302	NUBP2
HSAP010110	C17orf97	ENSG00000187624	ENSP00000353245
HSAP010112	ENSG00000148965	ENSP00000278222	SAA4
HSAP010113	ENSG00000183688	ENSP00000331915	FAM101B
HSAP010114	CLYBL	ENSG00000125246	ENSP00000365538
HSAP010124	ENSG00000141252	ENSP00000401435	VPS53
HSAP010129	ALG10	ENSG00000139133	ENSP00000266483
HSAP010131	ENSG00000099769	ENSP00000416683	IGFALS
HSAP010133	ENSG00000134339	ENSP00000256733	SAA2
HSAP010135	CSPP1	ENSG00000104218	ENSP00000373694
HSAP010137	ALG10B	ENSG00000175548	ENSP00000310120
HSAP010138	ENSG00000212789	ENSP00000375309	FAM10A5
HSAP010139	C20orf46	ENSG00000125895	ENSP00000371318
HSAP010141	CPNE8	ENSG00000139117	ENSP00000329748
HSAP010143	ENSG00000063854	ENSP00000380514	HAGH
HSAP010147	ENSG00000173432	ENSP00000348918	SAA1
HSAP010149	C20orf202	ENSG00000215595	ENSP00000383474
HSAP010151	ENSG00000244588	ENSP00000386414	RAD21L1
HSAP010154	ENSG00000139800	ENSP00000267294	ZIC5
HSAP010158	ENSG00000101298	ENSP00000371291	SNPH
HSAP010160	ENSG00000110756	ENSP00000312758	HPS5
HSAP010164	ARFGEF1	ENSG00000066777	ENSP00000262215
HSAP010165	ENSG00000043355	ENSP00000365514	ZIC2
HSAP010169	ENSG00000180185	ENSP00000372112	FAHD1
HSAP010171	ENSG00000125775	ENSP00000371233	SDCBP2
HSAP010180	ENSG00000139116	ENSP00000379029	KIF21A
HSAP010181	C16orf73	ENSG00000162039	ENSP00000314484
HSAP010186	ENSG00000175198	ENSP00000365462	PCCA
HSAP010196	CPA6	ENSG00000165078	ENSP00000297770
HSAP010199	ENSG00000088832	ENSP00000383003	FKBP1A
HSAP010206	ENSG00000167695	ENSP00000415992	FAM57A
HSAP010207	ENSG00000162040	ENSP00000416741	HS3ST6
HSAP010210	ENSG00000179409	ENSP00000321706	GEMIN4
HSAP010213	ENSG00000198736	ENSP00000382657	SEPX1
HSAP010214	ENSG00000046889	ENSP00000288368	PREX2
HSAP010220	ENSG00000088833	ENSP00000418529	NSFL1C
HSAP010222	ENSG00000167699	ENSP00000380548	GLOD4
HSAP010225	ENSG00000196365	ENSP00000353826	LONP1
HSAP010227	ENSG00000110768	ENSP00000265963	GTF2H1
HSAP010230	ENSG00000140986	ENSP00000268661	RPL3L
HSAP010231	ENSG00000140990	ENSP00000268668	NDUFB10
HSAP010232	ENSG00000140988	ENSP00000341885	RPS2
HSAP010233	ENSG00000171861	ENSP00000306080	RNMTL1
HSAP010234	ENSG00000196209	ENSP00000352849	SIRPB2
HSAP010238	A2LD1	ENSG00000134864	ENSP00000365426
HSAP010240	ENSG00000167693	ENSP00000337443	NXN
HSAP010241	ENSG00000179580	ENSP00000325794	RNF151
HSAP010242	ENSG00000177370	ENSP00000320236	TIMM22
HSAP010243	ABCD2	ENSG00000173208	ENSP00000310688
HSAP010244	ENSG00000183751	ENSP00000331815	TBL3
HSAP010246	ENSG00000125247	ENSP00000343871	TMTC4
HSAP010252	ABR	ENSG00000159842	ENSP00000303909
HSAP010257	ENSG00000125900	ENSP00000371034	SIRPD
HSAP010260	ENSG00000174898	ENSP00000371037	TMEM146
HSAP010268	C8orf34	ENSG00000165084	ENSP00000337174
HSAP010270	ENSG00000134333	ENSP00000395337	LDHA
HSAP010277	C12orf40	ENSG00000180116	ENSP00000317671
HSAP010279	ENSG00000101307	ENSP00000371018	SIRPB1
HSAP010286	ENSG00000212123	ENSP00000407653	PRR22
HSAP010287	ENSG00000137573	ENSP00000403040	SULF1
HSAP010292	DUS3L	ENSG00000141994	ENSP00000311977
HSAP010294	BHLHA9	ENSG00000205899	ENSP00000375248
HSAP010295	ENSG00000184811	ENSP00000329548	TUSC5
HSAP010298	ENSG00000196408	ENSP00000380450	NOXO1
HSAP010300	ENSG00000151229	ENSP00000280871	SLC2A13
HSAP010304	ENSG00000108953	ENSP00000264335	YWHAE
HSAP010306	ENSG00000102452	ENSP00000251127	NALCN
HSAP010312	ENSG00000089012	ENSP00000305529	SIRPG
HSAP010315	ENSG00000127554	ENSP00000248114	GFER
HSAP010317	ENSG00000171119	ENSP00000302648	NRTN
HSAP010320	ENSG00000188906	ENSP00000298910	LRRK2
HSAP010324	ENSG00000198053	ENSP00000382941	SIRPA
HSAP010328	ENSG00000156413	ENSP00000344210	FUT6
HSAP010331	ENSG00000127561	ENSP00000248121	SYNGR3
HSAP010333	CRK	ENSG00000167193	ENSP00000300574
HSAP010335	ENSG00000137571	ENSP00000260126	SLCO5A1
HSAP010336	ENSG00000197879	ENSP00000352834	MYO1C
HSAP010339	ENSG00000167962	ENSP00000411409	ZNF598
HSAP010343	ENSG00000198542	ENSP00000365351	ITGBL1
HSAP010345	ENSG00000171124	ENSP00000416443	FUT3
HSAP010349	ENSG00000147596	ENSP00000276594	PRDM14
HSAP010351	ENSG00000101327	ENSP00000217305	PDYN
HSAP010352	ENSG00000125834	ENSP00000370891	STK35
HSAP010356	ENSG00000140396	ENSP00000267974	NCOA2
HSAP010358	ENSG00000166796	ENSP00000379518	LDHC
HSAP010361	ENSG00000132376	ENSP00000254712	INPP5K
HSAP010367	ENSG00000102466	ENSP00000365301	FGF14
HSAP010369	AL121899.1	ENSG00000225631	ENSP00000401800
HSAP010370	ENSG00000125780	ENSP00000370867	TGM3
HSAP010374	ENSG00000134900	ENSP00000365220	TPP2
HSAP010375	ENSG00000205592	ENSP00000395253	MUC19
HSAP010383	ENSG00000183971	ENSP00000330070	NPW
HSAP010384	ENSG00000130383	ENSP00000252675	FUT5
HSAP010385	ENSG00000065054	ENSP00000191922	SLC9A3R2
HSAP010388	ENSG00000166800	ENSP00000379516	LDHAL6A
HSAP010390	ENSG00000174886	ENSP00000370999	NDUFA11
HSAP010393	AC021558.1	ENSG00000213003	ENSP00000397974
HSAP010394	ENSG00000067167	ENSP00000262213	TRAM1
HSAP010395	ENSG00000166948	ENSP00000202625	TGM6
HSAP010397	ENSG00000174238	ENSP00000316809	PITPNA
HSAP010398	ENSG00000187650	ENSP00000343348	VMAC
HSAP010400	ENSG00000074319	ENSP00000251968	TSG101
HSAP010402	CAPS	ENSG00000105519	ENSP00000378029
HSAP010408	ENSG00000125835	ENSP00000342305	SNRPB
HSAP010410	C13orf39	ENSG00000139780	ENSP00000267273
HSAP010411	ENSG00000065057	ENSP00000219066	NTHL1
HSAP010414	ENSG00000167703	ENSP00000371582	SLC43A2
HSAP010416	ENSG00000147592	ENSP00000276590	LACTB2
HSAP010417	AL157769.3	ENSG00000175820	ENSP00000320232
HSAP010419	C13orf27	ENSG00000151287	ENSP00000365200
HSAP010426	ENSG00000103197	ENSP00000219476	TSC2
HSAP010438	ENSG00000031823	ENSP00000341483	RANBP3
HSAP010439	ENSG00000221947	ENSP00000386141	XKR9
HSAP010440	ENSG00000074660	ENSP00000263071	SCARF1
HSAP010445	ENSG00000104313	ENSP00000342626	EYA1
HSAP010459	ENSG00000151116	ENSP00000379500	UEVLD
HSAP010463	ENSG00000134901	ENSP00000365172	KDELC1
HSAP010464	BIVM	ENSG00000134897	ENSP00000257336
HSAP010468	ENSG00000088876	ENSP00000278772	ZNF343
HSAP010473	ENSG00000149488	ENSP00000351732	TMC2
HSAP010476	ENSG00000167705	ENSP00000301336	RILP
HSAP010478	ENSG00000087903	ENSP00000306335	RFX2
HSAP010479	ENSG00000174231	ENSP00000304350	PRPF8
HSAP010480	ENSG00000134899	ENSP00000347978	ERCC5
HSAP010484	ENSG00000008710	ENSP00000262304	PKD1
HSAP010489	ENSG00000178860	ENSP00000321445	MSC
HSAP010491	ENSG00000179119	ENSP00000337991	SPTY2D1
HSAP010492	ENSG00000104321	ENSP00000262209	TRPA1
HSAP010493	ENSG00000185561	ENSP00000331965	TLCD2
HSAP010494	AL133345.1	ENSG00000234609	ENSP00000416324
HSAP010495	ENSG00000101361	ENSP00000370589	NOP56
HSAP010504	ENSG00000167716	ENSP00000386609	WDR81
HSAP010507	ENSG00000151117	ENSP00000280734	TMEM86A
HSAP010508	ACSBG2	ENSG00000130377	ENSP00000252669
HSAP010509	ENSG00000179057	ENSP00000421191	IGSF22
HSAP010513	ENSG00000125255	ENSP00000245312	SLC10A2
HSAP010517	AC124293.2	ENSG00000212989	ENSP00000384316
HSAP010518	ENSG00000182674	ENSP00000329426	KCNB2
HSAP010520	ENSG00000147601	ENSP00000276603	TERF1P3
HSAP010525	ENSG00000167711	ENSP00000371493	SERPINF2
HSAP010528	EFNB2	ENSG00000125266	ENSP00000245323
HSAP010530	ENSG00000130382	ENSP00000252674	MLLT1
HSAP010532	ENSG00000101365	ENSP00000370223	IDH3B
HSAP010535	ENSG00000110786	ENSP00000351342	PTPN5
HSAP010541	ARGLU1	ENSG00000134884	ENSP00000383059
HSAP010546	ACER1	ENSG00000167769	ENSP00000301452
HSAP010547	C8orf84	ENSG00000164764	ENSP00000297354
HSAP010549	CLPP	ENSG00000125656	ENSP00000245816
HSAP010550	ENSG00000132386	ENSP00000254722	SERPINF1
HSAP010557	ENSG00000147604	ENSP00000379733	RPL7
HSAP010558	ENSG00000204442	ENSP00000365080	FAM155A
HSAP010559	ALKBH7	ENSG00000125652	ENSP00000245812
HSAP010560	ENSG00000186532	ENSP00000304360	SMYD4
HSAP010561	ENSG00000174405	ENSP00000349393	LIG4
HSAP010565	CNTN1	ENSG00000018236	ENSP00000325660
HSAP010567	ENSG00000125650	ENSP00000245810	PSPN
HSAP010568	ENSG00000170255	ENSP00000305766	MRGPRX1
HSAP010571	ENSG00000132383	ENSP00000254719	RPA1
HSAP010572	ENSG00000125651	ENSP00000377969	GTF2F1
HSAP010574	ENSG00000185924	ENSP00000330631	RTN4RL1
HSAP010575	ENSG00000183695	ENSP00000333800	MRGPRX2
HSAP010576	ENSG00000188467	ENSP00000341550	SLC24A5
HSAP010578	ENSG00000121039	ENSP00000240285	RDH10
HSAP010581	DPH1	ENSG00000108963	ENSP00000398051
HSAP010582	EBF4	ENSG00000088881	ENSP00000405003
HSAP010585	ENSG00000177054	ENSP00000322418	ZDHHC13
HSAP010589	ENSG00000104177	ENSP00000316950	MYEF2
HSAP010593	ENSG00000088247	ENSP00000381216	KHSRP
HSAP010595	ENSG00000040341	ENSP00000389932	STAU2
HSAP010598	ABHD13	ENSG00000139826	ENSP00000365063
HSAP010599	ENSG00000167964	ENSP00000210187	RAB26
HSAP010600	ENSG00000102524	ENSP00000365048	TNFSF13B
HSAP010602	ENSG00000131653	ENSP00000318944	TRAF7
HSAP010603	ENSG00000165966	ENSP00000384197	PDZRN4
HSAP010605	ENSG00000041515	ENSP00000350160	MYO16
HSAP010612	CPXM1	ENSG00000088882	ENSP00000369979
HSAP010614	ENSG00000214014	ENSP00000263084	OVCA2
HSAP010615	ENSG00000177374	ENSP00000314080	HIC1
HSAP010618	ENSG00000181240	ENSP00000322649	SLC25A41
HSAP010621	ENSG00000151233	ENSP00000381666	GXYLT1
HSAP010623	CASKIN1	ENSG00000167971	ENSP00000345436
HSAP010625	ENSG00000104343	ENSP00000397453	UBE2W
HSAP010631	CTXN2	ENSG00000233932	ENSP00000406145
HSAP010632	ENSG00000015153	ENSP00000328004	YAF2
HSAP010636	ENSG00000182378	ENSP00000381976	PLCXD1
HSAP010647	ENSG00000198326	ENSP00000354312	RP5-860F19.6
HSAP010650	ENSG00000125648	ENSP00000264088	SLC25A23
HSAP010654	ENSG00000074803	ENSP00000379822	SLC12A1
HSAP010658	CSRP3	ENSG00000129170	ENSP00000265968
HSAP010660	ENSG00000132635	ENSP00000353868	FAM113A
HSAP010666	ENSG00000070366	ENSP00000263073	SMG6
HSAP010668	ENSG00000139168	ENSP00000266529	ZCRB1
HSAP010669	E2F8	ENSG00000129173	ENSP00000379463
HSAP010671	ENSG00000154582	ENSP00000284811	TCEB1
HSAP010673	ENSG00000167965	ENSP00000301724	MLST8
HSAP010677	DUT	ENSG00000128951	ENSP00000370376
HSAP010681	ENSG00000240120	ENSP00000396180	LL0YNC03-3F3.1
HSAP010686	ENSG00000134283	ENSP00000378935	PPHLN1
HSAP010692	ENSG00000185950	ENSP00000365016	IRS2
HSAP010693	COL4A1	ENSG00000187498	ENSP00000364979
HSAP010696	ENSG00000175606	ENSP00000312599	TMEM70
HSAP010698	ENSG00000167720	ENSP00000339435	SRR
HSAP010699	ENSG00000154589	ENSP00000284818	LY96
HSAP010700	ENSG00000167721	ENSP00000301364	TSR1
HSAP010701	ENSG00000215305	ENSP00000369810	VPS16
HSAP010709	ENSG00000166833	ENSP00000379396	NAV2
HSAP010712	CRB3	ENSG00000130545	ENSP00000349204
HSAP010715	ENSG00000178605	ENSP00000405410	GTPBP6
HSAP010717	ENSG00000166147	ENSP00000325527	FBN1
HSAP010719	ENSG00000104369	ENSP00000344488	JPH1
HSAP010721	ENSG00000141258	ENSP00000268989	SGSM2
HSAP010725	DENND1C	ENSG00000205744	ENSP00000370889
HSAP010726	C16orf79	ENSG00000182685	ENSP00000332389
HSAP010727	ENSG00000167393	ENSP00000375080	PPP2R3B
HSAP010730	ENSG00000184207	ENSP00000330918	PGP
HSAP010731	ENSG00000104381	ENSP00000220822	GDAP1
HSAP010733	E4F1	ENSG00000167967	ENSP00000301727
HSAP010737	COL4A2	ENSG00000134871	ENSP00000353654
HSAP010740	DBX1	ENSG00000109851	ENSP00000227256
HSAP010741	ENSG00000109854	ENSP00000392985	HTATIP2
HSAP010746	ENSG00000104833	ENSP00000264071	TUBB4
HSAP010749	ENSG00000137558	ENSP00000260113	PI15
HSAP010750	BX004827.1	ENSG00000237201	ENSP00000410302
HSAP010751	ENSG00000185960	ENSP00000370990	SHOX
HSAP010763	ENSG00000132670	ENSP00000351559	PTPRA
HSAP010765	ENSG00000139174	ENSP00000398947	PRICKLE1
HSAP010769	CRISPLD1	ENSG00000121005	ENSP00000262207
HSAP010771	CRLF2	ENSG00000205755	ENSP00000370979
HSAP010774	ENSG00000125657	ENSP00000245817	TNFSF9
HSAP010776	DNASE1L2	ENSG00000167968	ENSP00000316938
HSAP010777	CD70	ENSG00000125726	ENSP00000395294
HSAP010781	ENSG00000164749	ENSP00000379701	HNF4G
HSAP010792	CSF2RA	ENSG00000198223	ENSP00000394227
HSAP010796	ENSG00000224821	ENSP00000406392	RP11-291I6.1
HSAP010799	ENSG00000125735	ENSP00000245912	TNFSF14
HSAP010800	ENSG00000139832	ENSP00000267328	RAB20
HSAP010801	CARKD	ENSG00000213995	ENSP00000311984
HSAP010806	DCI	ENSG00000167969	ENSP00000301729
HSAP010807	ENSG00000185238	ENSP00000329586	PRMT3
HSAP010810	ENSG00000070444	ENSP00000174618	MNT
HSAP010812	ENSG00000205937	ENSP00000315859	RNPS1
HSAP010815	ADAMTS20	ENSG00000173157	ENSP00000374071
HSAP010820	ENSG00000091656	ENSP00000382394	ZFHX4
HSAP010823	C3	ENSG00000125730	ENSP00000245907
HSAP010825	ENSG00000127804	ENSP00000263092	METT10D
HSAP010827	CARS2	ENSG00000134905	ENSP00000257347
HSAP010829	ENSG00000007168	ENSP00000380378	PAFAH1B1
HSAP010833	ENSG00000185291	ENSP00000327890	IL3RA
HSAP010840	ENSG00000153487	ENSP00000364929	ING1
HSAP010843	ABCA3	ENSG00000167972	ENSP00000371818
HSAP010845	ENSG00000165970	ENSP00000298923	SLC6A5
HSAP010846	ENSG00000125787	ENSP00000245983	GNRH2
HSAP010851	ENSG00000125734	ENSP00000264080	GPR108
HSAP010853	ENSG00000169100	ENSP00000370808	SLC25A6
HSAP010855	ANKRD10	ENSG00000088448	ENSP00000267339
HSAP010858	ENSG00000125901	ENSP00000369682	MRPS26
HSAP010859	ENSG00000101405	ENSP00000217386	OXT
HSAP010860	AVP	ENSG00000101200	ENSP00000369647
HSAP010862	ASMTL	ENSG00000169093	ENSP00000370718
HSAP010864	ENSG00000185019	ENSP00000217173	UBOX5
HSAP010868	ENSG00000165973	ENSP00000298925	NELL1
HSAP010886	ARHGEF7	ENSG00000102606	ENSP00000364893
HSAP010889	ENSG00000129317	ENSP00000343081	PUS7L
HSAP010892	CEP152	ENSG00000103995	ENSP00000382271
HSAP010895	ENSG00000164751	ENSP00000349543	PEX2
HSAP010897	ENSG00000215251	ENSP00000369618	FASTKD5
HSAP010899	ENSG00000125733	ENSP00000320117	TRIP10
HSAP010902	ENSG00000088899	ENSP00000332123	RP5-1187M17.10
HSAP010905	ENSG00000182162	ENSP00000370697	P2RY8
HSAP010906	ENSG00000198001	ENSP00000390651	IRAK4
HSAP010911	ENSG00000197976	ENSP00000324827	SFRS17A
HSAP010913	DDRGK1	ENSG00000198171	ENSP00000346483
HSAP010917	ENSG00000171033	ENSP00000336552	PKIA
HSAP010919	CCNF	ENSG00000162063	ENSP00000380256
HSAP010921	ENSG00000132361	ENSP00000320468	KIAA0664
HSAP010923	ASMT	ENSG00000196433	ENSP00000370639
HSAP010927	ENSG00000125877	ENSP00000369456	ITPA
HSAP010930	ENSG00000185634	ENSP00000329668	SHC4
HSAP010932	ENSG00000104427	ENSP00000263849	FAM164A
HSAP010934	ENSG00000125731	ENSP00000245908	SH2D3A
HSAP010936	C16orf59	ENSG00000162062	ENSP00000355022
HSAP010937	DHRSX	ENSG00000169084	ENSP00000334113
HSAP010945	ENSG00000138593	ENSP00000370314	SECISBP2L
HSAP010946	ENSG00000104432	ENSP00000263851	IL7
HSAP010950	ENSG00000132359	ENSP00000254695	RAP1GAP2
HSAP010951	ENSG00000162068	ENSP00000293973	NTN3
HSAP010952	ENSG00000141968	ENSP00000302269	VAV1
HSAP010955	ENSG00000162065	ENSP00000390106	TBC1D24
HSAP010956	BX649443.1	ENSG00000205681	ENSP00000370613
HSAP010957	AC105190.1	ENSG00000225477	ENSP00000391727
HSAP010958	ENSG00000088836	ENSP00000369399	SLC4A11
HSAP010961	ENSG00000214717	ENSP00000370620	ZBED1
HSAP010964	ANO5	ENSG00000171714	ENSP00000315371
HSAP010966	COPS2	ENSG00000166200	ENSP00000299259
HSAP010971	CD99	ENSG00000002586	ENSP00000405544
HSAP010975	ENSG00000104435	ENSP00000220876	STMN2
HSAP010976	ATP6V0C	ENSG00000185883	ENSP00000329757
HSAP010978	AMDHD2	ENSG00000162066	ENSP00000391596
HSAP010981	C20orf194	ENSG00000088854	ENSP00000252032
HSAP010983	ENSG00000151239	ENSP00000321058	TWF1
HSAP010986	ENSG00000182880	ENSP00000327564	OR1D5
HSAP010987	ENSG00000091664	ENSP00000263160	SLC17A6
HSAP010992	EMR1	ENSG00000174837	ENSP00000405974
HSAP010994	ENSG00000164683	ENSP00000338272	HEY1
HSAP010999	ENSG00000184166	ENSP00000327585	OR1D2
HSAP011001	ENSG00000156958	ENSP00000379766	GALK2
HSAP011003	ENSG00000183024	ENSP00000371379	OR1G1
HSAP011004	C13orf16	ENSG00000153495	ENSP00000283547
HSAP011007	ENSG00000172150	ENSP00000371377	OR1A2
HSAP011008	ENSG00000183161	ENSP00000330875	FANCF
HSAP011009	ENSG00000182968	ENSP00000330218	SOX1
HSAP011010	ENSG00000172146	ENSP00000305207	OR1A1
HSAP011011	ENSG00000221882	ENSP00000386180	OR3A2
HSAP011012	ENSG00000056998	ENSP00000370555	GYG2
HSAP011020	ATRN	ENSG00000088812	ENSP00000262919
HSAP011025	ENSG00000140992	ENSP00000344220	PDPK1
HSAP011031	ENSG00000148935	ENSP00000401145	GAS2
HSAP011035	ENSG00000139173	ENSP00000266534	TMEM117
HSAP011038	ENSG00000180090	ENSP00000380371	OR3A1
HSAP011039	C13orf28	ENSG00000153498	ENSP00000283550
HSAP011045	ENSG00000147586	ENSP00000276585	MRPS28
HSAP011046	C15orf33	ENSG00000166262	ENSP00000299338
HSAP011048	ENSG00000180016	ENSP00000313384	OR1E1
HSAP011050	ENSG00000184613	ENSP00000416341	NELL2
HSAP011054	ENSG00000159961	ENSP00000291231	OR3A3
HSAP011055	ENSG00000127780	ENSP00000248384	OR1E2
HSAP011057	ENSG00000126216	ENSP00000261965	TUBGCP3
HSAP011061	ENSG00000076554	ENSP00000368391	TPD52
HSAP011063	ARSD	ENSG00000006756	ENSP00000370546
HSAP011068	ENSG00000141255	ENSP00000268981	SPATA22
HSAP011070	ENSG00000140285	ENSP00000267843	FGF7
HSAP011071	DTWD1	ENSG00000104047	ENSP00000251250
HSAP011075	ARSE	ENSG00000157399	ENSP00000370526
HSAP011077	ENSG00000198168	ENSP00000346130	SVIP
HSAP011078	ASPA	ENSG00000108381	ENSP00000263080
HSAP011080	ARSH	ENSG00000205667	ENSP00000370522
HSAP011081	AC091051.1	ENSG00000228428	ENSP00000407808
HSAP011082	ATP8B4	ENSG00000104043	ENSP00000284509
HSAP011083	ENSG00000205189	ENSP00000387462	ZBTB10
HSAP011089	ARSF	ENSG00000062096	ENSP00000370519
HSAP011091	ENSG00000187398	ENSP00000336817	LUZP2
HSAP011099	ATP11A	ENSG00000068650	ENSP00000364781
HSAP011107	ENSG00000125861	ENSP00000313423	GFRA4
HSAP011108	ENSG00000101825	ENSP00000370505	MXRA5
HSAP011110	ENSG00000167723	ENSP00000371338	TRPV3
HSAP011113	AC141586.1	ENSG00000205918	ENSP00000371763
HSAP011115	ADAM33	ENSG00000149451	ENSP00000348912
HSAP011125	ANO3	ENSG00000134343	ENSP00000256737
HSAP011126	AC010606.3	ENSG00000238155	ENSP00000398301
HSAP011128	EMR4P	ENSG00000186629	ENSP00000352599
HSAP011129	ENSG00000167977	ENSP00000301738	KCTD5
HSAP011130	ENSG00000140284	ENSP00000267842	SLC27A2
HSAP011132	ENSG00000164684	ENSP00000331462	ZNF704
HSAP011133	ENSG00000172382	ENSP00000306390	PRSS27
HSAP011134	ENSG00000183943	ENSP00000262848	PRKX
HSAP011137	ENSG00000140287	ENSP00000267845	HDC
HSAP011138	ENSG00000076641	ENSP00000220597	PAG1
HSAP011140	ENSG00000167978	ENSP00000301740	SRRM2
HSAP011143	AC025278.1	ENSG00000196589	ENSP00000351254
HSAP011147	ENSG00000104064	ENSP00000370259	GABPB1
HSAP011150	AC010606.1	ENSG00000237247	ENSP00000392955
HSAP011153	ENSG00000169550	ENSP00000416753	MUC15
HSAP011157	AC010606.2	ENSG00000205718	ENSP00000370801
HSAP011158	ENSG00000164687	ENSP00000297258	FABP5
HSAP011162	ENSG00000196689	ENSP00000382659	TRPV1
HSAP011167	ENSG00000230522	ENSP00000411843	MBD3L2
HSAP011172	ENSG00000146938	ENSP00000370483	NLGN4X
HSAP011173	ENSG00000147588	ENSP00000256103	PMP2
HSAP011174	AC010606.4	ENSG00000182315	ENSP00000333183
HSAP011176	ENSG00000130544	ENSP00000404065	ZNF557
HSAP011178	ENSG00000205186	ENSP00000368362	FABP9
HSAP011198	ENSG00000126217	ENSP00000364754	MCF2L
HSAP011205	ENSG00000169059	ENSP00000370479	VCX3A
HSAP011207	ENSG00000148942	ENSP00000379326	SLC5A12
HSAP011210	ENSG00000170323	ENSP00000256104	FABP4
HSAP011212	ENSG00000130021	ENSP00000396452	HDHD1A
HSAP011214	ENSG00000138592	ENSP00000379721	USP8
HSAP011220	DBX2	ENSG00000185610	ENSP00000331470
HSAP011221	ENSG00000197416	ENSP00000353650	FABP12
HSAP011222	ENSG00000134297	ENSP00000336073	PLEKHA9
HSAP011224	ENSG00000103363	ENSP00000262306	TCEB2
HSAP011226	ENSG00000088827	ENSP00000341141	SIGLEC1
HSAP011229	ENSG00000101846	ENSP00000217961	STS
HSAP011230	ENSG00000133731	ENSP00000408526	IMPA1
HSAP011233	ANO6	ENSG00000177119	ENSP00000391417
HSAP011240	ENSG00000103355	ENSP00000293851	PRSS33
HSAP011241	ENSG00000182583	ENSP00000370447	VCX
HSAP011245	ENSG00000006757	ENSP00000370430	PNPLA4
HSAP011248	ENSG00000176971	ENSP00000321962	FIBIN
HSAP011250	ENSG00000171105	ENSP00000303830	INSR
HSAP011251	ENSG00000007038	ENSP00000005995	PRSS21
HSAP011254	BBOX1	ENSG00000129151	ENSP00000263182
HSAP011255	ENSG00000218839	ENSP00000393278	FAM138C
HSAP011258	ENSG00000177504	ENSP00000398245	VCX2
HSAP011261	ENSG00000132622	ENSP00000382613	HSPA12B
HSAP011262	AC005184.1	ENSG00000227978	ENSP00000413244
HSAP011263	ENSG00000170122	ENSP00000371940	FOXD4
HSAP011264	ENSG00000205642	ENSP00000370420	VCX3B
HSAP011271	ENSG00000170236	ENSP00000395393	USP50
HSAP011272	ENSG00000205184	ENSP00000368353	SLC10A5
HSAP011273	ENSG00000162078	ENSP00000371715	ZG16B
HSAP011274	CBWD1	ENSG00000172785	ENSP00000348915
HSAP011285	CCDC34	ENSG00000109881	ENSP00000330240
HSAP011288	ENSG00000104231	ENSP00000220669	ZFAND1
HSAP011289	ENSG00000005001	ENSP00000161006	PRSS22
HSAP011290	ARID2	ENSG00000189079	ENSP00000335044
HSAP011298	ENSG00000092439	ENSP00000320239	TRPM7
HSAP011299	ENSG00000197417	ENSP00000225519	SHPK
HSAP011301	C20orf27	ENSG00000101220	ENSP00000217195
HSAP011307	ENSG00000162076	ENSP00000380159	FLYWCH2
HSAP011311	CTNS	ENSG00000040531	ENSP00000371294
HSAP011316	ENSG00000011201	ENSP00000262648	KAL1
HSAP011317	CHMP4C	ENSG00000164695	ENSP00000297265
HSAP011318	ENSG00000059122	ENSP00000382575	FLYWCH1
HSAP011323	ENSG00000205213	ENSP00000368516	LGR4
HSAP011326	ENSG00000183304	ENSP00000370391	FAM9A
HSAP011328	ENSG00000104497	ENSP00000322652	SNX16
HSAP011330	ENSG00000177138	ENSP00000354770	FAM9B
HSAP011333	ENSG00000101222	ENSP00000369080	SPEF1
HSAP011335	ENSG00000213977	ENSP00000225525	TAX1BP3
HSAP011336	ENSG00000127774	ENSP00000248378	TMEM93
HSAP011338	ENSG00000148943	ENSP00000278193	LIN7C
HSAP011339	AC012100.1	ENSG00000138600	ENSP00000261854
HSAP011340	AC132219.2	ENSG00000231942	ENSP00000394145
HSAP011341	AC119396.1	ENSG00000228975	ENSP00000414599
HSAP011343	ENSG00000083454	ENSP00000371255	P2RX5
HSAP011347	ARHGEF18	ENSG00000104880	ENSP00000352995
HSAP011350	CENPB	ENSG00000125817	ENSP00000369075
HSAP011351	ENSG00000184672	ENSP00000382296	RALYL
HSAP011352	AC004034.1	ENSG00000232055	ENSP00000387884
HSAP011355	BDNF	ENSG00000176697	ENSP00000414303
HSAP011364	ENSG00000131650	ENSP00000304422	KREMEN2
HSAP011369	ENSG00000133739	ENSP00000353538	LRRCC1
HSAP011373	AP4E1	ENSG00000081014	ENSP00000261842
HSAP011377	CDC25B	ENSG00000101224	ENSP00000368918
HSAP011379	C9orf66	ENSG00000183784	ENSP00000371824
HSAP011381	DOCK8	ENSG00000107099	ENSP00000408464
HSAP011393	ENSG00000104883	ENSP00000221480	PEX11G
HSAP011394	ENSG00000083457	ENSP00000263087	ITGAE
HSAP011397	ENSG00000127564	ENSP00000392855	PKMYT1
HSAP011401	ENSG00000183578	ENSP00000328016	TNFAIP8L3
HSAP011403	C19orf45	ENSG00000198723	ENSP00000355241
HSAP011409	ENSG00000057593	ENSP00000364731	F7
HSAP011411	CYP19A1	ENSG00000137869	ENSP00000379683
HSAP011421	ENSG00000126218	ENSP00000364709	F10
HSAP011424	ENSG00000198816	ENSP00000354703	ZNF358
HSAP011429	ENSG00000101849	ENSP00000217964	TBL1X
HSAP011435	C20orf29	ENSG00000125843	ENSP00000368886
HSAP011438	E2F5	ENSG00000133740	ENSP00000256117
HSAP011441	ENSG00000177602	ENSP00000325290	GSG2
HSAP011442	ENSG00000162073	ENSP00000321804	PAQR4
HSAP011444	ENSG00000090674	ENSP00000264079	MCOLN1
HSAP011446	C17orf85	ENSG00000074356	ENSP00000373657
HSAP011449	ENSG00000088888	ENSP00000401980	MAVS
HSAP011455	ENSG00000126231	ENSP00000344458	PROZ
HSAP011456	CLDN9	ENSG00000213937	ENSP00000398017
HSAP011458	C8orf59	ENSG00000176731	ENSP00000416245
HSAP011466	ENSG00000126226	ENSP00000246505	PCID2
HSAP011474	CLDN6	ENSG00000184697	ENSP00000380131
HSAP011476	ENSG00000107104	ENSP00000371740	KANK1
HSAP011488	CAMKK1	ENSG00000004660	ENSP00000371190
HSAP011490	ENSG00000125779	ENSP00000313377	PANK2
HSAP011493	ENSG00000139218	ENSP00000358374	SFRS2IP
HSAP011499	ENSG00000186417	ENSP00000335196	GLDN
HSAP011501	ENSG00000006327	ENSP00000326737	TNFRSF12A
HSAP011503	CA13	ENSG00000185015	ENSP00000318912
HSAP011505	ENSG00000032444	ENSP00000407509	PNPLA6
HSAP011510	ENSG00000101850	ENSP00000370316	GPR143
HSAP011511	DMXL2	ENSG00000104093	ENSP00000251076
HSAP011514	ENSG00000103145	ENSP00000380123	HCFC1R1
HSAP011517	CA1	ENSG00000133742	ENSP00000392338
HSAP011520	ENSG00000111371	ENSP00000346306	SLC38A1
HSAP011523	ENSG00000108405	ENSP00000225538	P2RX1
HSAP011525	ENSG00000131652	ENSP00000326531	THOC6
HSAP011526	ENSG00000146950	ENSP00000370299	SHROOM2
HSAP011531	ENSG00000101236	ENSP00000388550	RNF24
HSAP011532	DMRT1	ENSG00000137090	ENSP00000371711
HSAP011533	ATP2A3	ENSG00000074370	ENSP00000380236
HSAP011542	CA3	ENSG00000164879	ENSP00000285381
HSAP011543	DMRT3	ENSG00000064218	ENSP00000190165
HSAP011545	AC135254.1	ENSG00000232570	ENSP00000403752
HSAP011546	AC002365.2	ENSG00000234469	ENSP00000403980
HSAP011547	ENSG00000047644	ENSP00000370242	WWC3
HSAP011552	DMRT2	ENSG00000173253	ENSP00000350865
HSAP011565	ENSG00000088826	ENSP00000410164	SMOX
HSAP011566	CCDC64B	ENSG00000162069	ENSP00000373998
HSAP011567	ENSG00000104112	ENSP00000220478	SCG3
HSAP011569	CUL4A	ENSG00000139842	ENSP00000364589
HSAP011573	CA2	ENSG00000104267	ENSP00000285379
HSAP011574	ENSG00000134294	ENSP00000256689	SLC38A2
HSAP011576	AC108134.2	ENSG00000205890	ENSP00000371660
HSAP011577	ENSG00000008516	ENSP00000337816	MMP25
HSAP011582	ENSG00000080503	ENSP00000371638	SMARCA2
HSAP011600	ENSG00000076826	ENSP00000416797	KIAA1543
HSAP011601	ENSG00000140280	ENSP00000267838	LYSMD2
HSAP011603	CLCN4	ENSG00000073464	ENSP00000370213
HSAP011607	ENSG00000128872	ENSP00000249700	TMOD2
HSAP011618	ENSG00000138594	ENSP00000308753	TMOD3
HSAP011619	ENSG00000076924	ENSP00000351137	XAB2
HSAP011620	AL121675.1	ENSG00000214101	ENSP00000413459
HSAP011621	ADRA1D	ENSG00000171873	ENSP00000368766
HSAP011623	ENSG00000139209	ENSP00000389843	SLC38A4
HSAP011625	ENSG00000185896	ENSP00000333298	LAMP1
HSAP011627	ENSG00000171867	ENSP00000368752	PRNP
HSAP011637	ENSG00000101871	ENSP00000370162	MID1
HSAP011648	ENSG00000166477	ENSP00000299601	LEO1
HSAP011650	AC093331.2	ENSG00000237029	ENSP00000402112
HSAP011651	AC093331.1	ENSG00000231497	ENSP00000397643
HSAP011652	ENSG00000069956	ENSP00000261845	MAPK6
HSAP011655	ENSG00000139835	ENSP00000364579	GRTP1
HSAP011656	ENSG00000205176	ENSP00000368295	REXO1L1
HSAP011657	BCL2L10	ENSG00000137875	ENSP00000260442
HSAP011658	ENSG00000223524	ENSP00000405038	REXO1L2P
HSAP011659	ENSG00000069966	ENSP00000261837	GNB5
HSAP011662	ENSG00000224171	ENSP00000405691	REXO1L2P
HSAP011663	ENSG00000228545	ENSP00000410172	REXO1L2P
HSAP011665	ADPRHL1	ENSG00000153531	ENSP00000364567
HSAP011667	ENSG00000228693	ENSP00000387566	REXO1L2P
HSAP011668	AC008763.1	ENSG00000229833	ENSP00000392303
HSAP011669	AMIGO2	ENSG00000139211	ENSP00000266581
HSAP011671	ENSG00000230762	ENSP00000390177	REXO1L2P
HSAP011672	AC232323.3	ENSG00000232840	ENSP00000415690
HSAP011675	DCUN1D2	ENSG00000150401	ENSP00000417706
HSAP011682	ENSG00000237817	ENSP00000394857	REXO1L2P
HSAP011683	ENSG00000121621	ENSP00000263181	KIF18A
HSAP011684	ENSG00000147613	ENSP00000276616	PSKH2
HSAP011685	ENSG00000174788	ENSP00000310585	PCP2
HSAP011686	ENSG00000128833	ENSP00000261839	MYO5C
HSAP011688	ATP6V0D2	ENSG00000147614	ENSP00000285393
HSAP011691	ENSG00000076944	ENSP00000413606	STXBP2
HSAP011693	ENSG00000179715	ENSP00000320848	FAM113B
HSAP011696	ENSG00000150403	ENSP00000389399	TMCO3
HSAP011700	ENSG00000005175	ENSP00000401823	RPAP3
HSAP011702	ENSG00000164893	ENSP00000297524	SLC7A13
HSAP011706	ENSG00000169519	ENSP00000384369	METT5D1
HSAP011714	ENSG00000074755	ENSP00000371051	ZZEF1
HSAP011718	ENSG00000004961	ENSP00000326579	HCCS
HSAP011723	ENSG00000123124	ENSP00000265428	WWP1
HSAP011726	ARHGAP6	ENSG00000047648	ENSP00000338967
HSAP011732	ENSG00000198176	ENSP00000364519	TFDP1
HSAP011735	ENSG00000147852	ENSP00000371532	VLDLR
HSAP011742	ENDOU	ENSG00000111405	ENSP00000397679
HSAP011744	ENSG00000130182	ENSP00000252463	ZSCAN10
HSAP011745	ATP4B	ENSG00000186009	ENSP00000334216
HSAP011746	ENSG00000182255	ENSP00000328511	KCNA4
HSAP011752	ENSG00000197535	ENSP00000350945	MYO5A
HSAP011753	ENSG00000171864	ENSP00000306900	PRND
HSAP011754	CYB5D2	ENSG00000167740	ENSP00000301391
HSAP011755	ENSG00000185974	ENSP00000334876	GRK1
HSAP011759	ENSG00000131808	ENSP00000416606	FSHB
HSAP011761	ENSG00000101265	ENSP00000368710	RASSF2
HSAP011764	AMELX	ENSG00000125363	ENSP00000370088
HSAP011766	ANKFY1	ENSG00000185722	ENSP00000343362
HSAP011768	ENSG00000079337	ENSP00000395708	RAPGEF3
HSAP011777	ENSG00000104918	ENSP00000221515	RETN
HSAP011778	ENSG00000122386	ENSP00000371627	ZNF205
HSAP011782	ENSG00000005302	ENSP00000312244	MSL3
HSAP011793	ENSG00000184497	ENSP00000364502	FAM70B
HSAP011796	C19orf59	ENSG00000183019	ENSP00000329920
HSAP011797	ENSG00000085644	ENSP00000380087	ZNF213
HSAP011800	C11orf46	ENSG00000152219	ENSP00000282032
HSAP011802	ENSG00000176623	ENSP00000318024	FAM82B
HSAP011804	ENSG00000089057	ENSP00000368637	SLC23A2
HSAP011810	ENSG00000181029	ENSP00000407873	TRAPPC5
HSAP011815	ENSG00000066382	ENSP00000350833	MPPED2
HSAP011817	ENSG00000183087	ENSP00000349962	GAS6
HSAP011820	ENSG00000104921	ENSP00000264072	FCER2
HSAP011823	DCDC5	ENSG00000170959	ENSP00000404672
HSAP011829	CPNE3	ENSG00000085719	ENSP00000198765
HSAP011830	AC108134.4	ENSG00000228146	ENSP00000400592
HSAP011832	ENSG00000169933	ENSP00000394225	FRMPD4
HSAP011834	ARPP19	ENSG00000128989	ENSP00000249822
HSAP011835	ENSG00000132388	ENSP00000380178	UBE2G1
HSAP011836	ENSG00000168263	ENSP00000371514	KCNV2
HSAP011839	CNGB3	ENSG00000170289	ENSP00000316605
HSAP011840	ENSG00000168124	ENSP00000305424	OR1F1
HSAP011844	ENSG00000047346	ENSP00000261844	KIAA1370
HSAP011846	ENSG00000010539	ENSP00000380079	ZNF200
HSAP011855	CLEC4G	ENSG00000182566	ENSP00000327599
HSAP011858	ENSG00000101911	ENSP00000381504	PRPS2
HSAP011862	ENSG00000080608	ENSP00000380982	KIAA0020
HSAP011863	ENSG00000182557	ENSP00000347721	SPNS3
HSAP011868	ENSG00000211584	ENSP00000375085	SLC48A1
HSAP011870	ENSG00000185989	ENSP00000374195	RASA3
HSAP011873	C20orf30	ENSG00000089063	ENSP00000341364
HSAP011882	DNAJC24	ENSG00000170946	ENSP00000379279
HSAP011883	ENSG00000196664	ENSP00000370034	TLR7
HSAP011901	ENSG00000061273	ENSP00000369984	HDAC7
HSAP011902	CNBD1	ENSG00000176571	ENSP00000316547
HSAP011904	ENSG00000101916	ENSP00000312082	TLR8
HSAP011905	CD209	ENSG00000090659	ENSP00000315477
HSAP011912	ENSG00000169856	ENSP00000302630	ONECUT1
HSAP011913	ENSG00000183018	ENSP00000333292	SPNS2
HSAP011914	ENSG00000148950	ENSP00000278200	IMMP1L
HSAP011915	DCAF4L2	ENSG00000176566	ENSP00000316496
HSAP011920	ENSG00000205542	ENSP00000370012	TMSB4X
HSAP011921	ENSG00000080298	ENSP00000371434	RFX3
HSAP011936	ENSG00000166415	ENSP00000379619	WDR72
HSAP011938	ENSG00000156103	ENSP00000286614	MMP16
HSAP011941	ELP4	ENSG00000109911	ENSP00000379267
HSAP011945	ENSG00000132382	ENSP00000370968	MYBBP1A
HSAP011947	CDC16	ENSG00000130177	ENSP00000348554
HSAP011955	ENSG00000132646	ENSP00000368438	PCNA
HSAP011957	ENSG00000137766	ENSP00000260323	UNC13C
HSAP011958	ENSG00000007372	ENSP00000405776	PAX6
HSAP011973	ENSG00000187268	ENSP00000369999	FAM9C
HSAP011976	ENSG00000103313	ENSP00000219596	MEFV
HSAP011978	CDS2	ENSG00000101290	ENSP00000419879
HSAP011983	ENSG00000167741	ENSP00000388376	GGT6
HSAP011984	ENSG00000104312	ENSP00000220751	RIPK2
HSAP011986	ATXN3L	ENSG00000123594	ENSP00000369996
HSAP011987	ENSG00000006194	ENSP00000219069	ZNF263
HSAP011989	EGFL6	ENSG00000198759	ENSP00000369976
HSAP011991	ENSG00000137876	ENSP00000260443	RSL24D1
HSAP011992	ENSG00000140993	ENSP00000380071	TIGD7
HSAP011996	ENSG00000188176	ENSP00000373964	SMTNL2
HSAP011997	AL365202.1	ENSG00000203286	ENSP00000382846
HSAP012000	ENSG00000107249	ENSP00000371398	GLIS3
HSAP012010	ENSG00000162086	ENSP00000293995	ZNF75A
HSAP012012	ENSG00000069974	ENSP00000379601	RAB27A
HSAP012016	ENSG00000101292	ENSP00000217270	PROKR2
HSAP012017	ALOX15	ENSG00000161905	ENSP00000293761
HSAP012018	ENSG00000125772	ENSP00000368305	GPCPD1
HSAP012022	ENSG00000176896	ENSP00000313886	TCEANC
HSAP012023	CLEC4M	ENSG00000104938	ENSP00000316228
HSAP012031	ENSG00000168158	ENSP00000307726	OR2C1
HSAP012032	ENSG00000164823	ENSP00000396445	OSGIN2
HSAP012037	ENSG00000141456	ENSP00000301396	PELP1
HSAP012039	ENSG00000169062	ENSP00000364448	UPF3A
HSAP012042	ENSG00000140987	ENSP00000380061	ZNF434
HSAP012048	ENSG00000123595	ENSP00000420127	RAB9A
HSAP012051	ENSG00000196459	ENSP00000394629	TRAPPC2
HSAP012056	ENSG00000104320	ENSP00000265433	NBN
HSAP012060	ENSG00000198824	ENSP00000354730	ZNF828
HSAP012061	ENSG00000111424	ENSP00000378734	VDR
HSAP012064	C20orf196	ENSG00000171984	ENSP00000305875
HSAP012068	DECR1	ENSG00000104325	ENSP00000220764
HSAP012069	ENSG00000049449	ENSP00000054950	RCN1
HSAP012070	ENSG00000106688	ENSP00000262352	SLC1A1
HSAP012073	CHGB	ENSG00000089199	ENSP00000368244
HSAP012075	ENSG00000103343	ENSP00000268655	ZNF174
HSAP012077	ENSG00000046651	ENSP00000344314	OFD1
HSAP012081	ENSG00000089195	ENSP00000203001	TRMT6
HSAP012084	ENSG00000184937	ENSP00000331327	WT1
HSAP012088	CALB1	ENSG00000104327	ENSP00000265431
HSAP012089	ENSG00000167981	ENSP00000301744	ZNF597
HSAP012092	ENSG00000134291	ENSP00000256686	TMEM106C
HSAP012097	ENSG00000122390	ENSP00000401237	NAT15
HSAP012104	ARRB2	ENSG00000141480	ENSP00000403701
HSAP012105	ENSG00000180694	ENSP00000414786	TMEM64
HSAP012111	C9orf68	ENSG00000106686	ENSP00000418458
HSAP012120	ENSG00000142459	ENSP00000270530	EVI5L
HSAP012123	ENSG00000125885	ENSP00000368164	MCM8
HSAP012129	ENSG00000046653	ENSP00000316861	GPM6B
HSAP012140	ENSG00000123119	ENSP00000242753	NECAB1
HSAP012143	C16orf90	ENSG00000215131	ENSP00000382553
HSAP012146	AC010336.3	ENSG00000183248	ENSP00000330326
HSAP012147	EIF3M	ENSG00000149100	ENSP00000319910
HSAP012149	ENSG00000171017	ENSP00000306524	LRRC8E
HSAP012150	ENSG00000069943	ENSP00000164305	PIGB
HSAP012151	CLUAP1	ENSG00000103351	ENSP00000344392
HSAP012154	COL2A1	ENSG00000139219	ENSP00000369889
HSAP012160	ENSG00000076984	ENSP00000411761	MAP2K7
HSAP012161	ENSG00000161920	ENSP00000293777	MED11
HSAP012162	ENSG00000046647	ENSP00000369895	GEMIN8
HSAP012167	CCPG1	ENSG00000214882	ENSP00000403400
HSAP012170	ENSG00000205808	ENSP00000371307	PPAPDC2
HSAP012171	CXCL16	ENSG00000161921	ENSP00000293778
HSAP012173	CRLS1	ENSG00000088766	ENSP00000368140
HSAP012176	ENSG00000155099	ENSP00000285419	TMEM55A
HSAP012178	CDC37L1	ENSG00000106993	ENSP00000371278
HSAP012180	ENSG00000167984	ENSP00000414415	NLRC3
HSAP012185	ENSG00000101958	ENSP00000218075	GLRA2
HSAP012189	ENSG00000155100	ENSP00000285420	OTUD6B
HSAP012191	ENSG00000104976	ENSP00000221573	SNAPC2
HSAP012195	ENSG00000141497	ENSP00000391742	ZMYND15
HSAP012196	AK3	ENSG00000147853	ENSP00000371230
HSAP012200	ENSG00000214954	ENSP00000400803	LRRC69
HSAP012201	ENSG00000125872	ENSP00000368135	LRRN4
HSAP012202	CCDC73	ENSG00000186714	ENSP00000335325
HSAP012204	DYX1C1	ENSG00000128845	ENSP00000323275
HSAP012211	ENSG00000101311	ENSP00000217289	FERMT1
HSAP012214	ENSG00000142484	ENSP00000270560	TM4SF5
HSAP012216	ENSG00000147606	ENSP00000309504	SLC26A7
HSAP012217	ENSG00000182853	ENSP00000328397	VMO1
HSAP012221	ENSG00000079387	ENSP00000004980	SENP1
HSAP012224	ENSG00000120158	ENSP00000371169	RCL1
HSAP012231	ENSG00000181544	ENSP00000326819	FANCB
HSAP012234	ENSG00000135378	ENSP00000257836	PRRG4
HSAP012235	BMP2	ENSG00000125845	ENSP00000368104
HSAP012236	ENSG00000060749	ENSP00000382241	QSER1
HSAP012239	ENSG00000182327	ENSP00000328070	GLTPD2
HSAP012240	BTBD12	ENSG00000188827	ENSP00000294008
HSAP012241	ENSG00000130150	ENSP00000369860	MOSPD2
HSAP012242	ENSG00000101323	ENSP00000368066	HAO1
HSAP012243	ENSG00000171016	ENSP00000302327	PYGO1
HSAP012245	ENSG00000142507	ENSP00000270586	PSMB6
HSAP012246	ENSG00000096968	ENSP00000371067	JAK2
HSAP012247	ENSG00000129219	ENSP00000263088	PLD2
HSAP012248	ENSG00000166450	ENSP00000373937	PRTG
HSAP012249	ENSG00000125827	ENSP00000246024	TMX4
HSAP012250	DNASE1	ENSG00000213918	ENSP00000246949
HSAP012253	ASB9	ENSG00000102048	ENSP00000369855
HSAP012257	ENSG00000182621	ENSP00000338185	PLCB1
HSAP012264	ENSG00000079102	ENSP00000265814	RUNX1T1
HSAP012270	AC004801.1	ENSG00000226138	ENSP00000408050
HSAP012271	DEPDC7	ENSG00000121690	ENSP00000241051
HSAP012274	ENSG00000152556	ENSP00000345771	PFKM
HSAP012281	ENSG00000141503	ENSP00000347427	MINK1
HSAP012282	ENSG00000069869	ENSP00000424827	NEDD4
HSAP012293	ASB11	ENSG00000165192	ENSP00000417914
HSAP012295	ENSG00000120210	ENSP00000371054	INSL6
HSAP012296	ENSG00000126602	ENSP00000246957	TRAP1
HSAP012297	ENSG00000120211	ENSP00000239316	INSL4
HSAP012298	ENSG00000107014	ENSP00000371040	RLN2
HSAP012301	ENSG00000165195	ENSP00000369820	PIGA
HSAP012303	ENSG00000176148	ENSP00000335595	TCP11L1
HSAP012306	ENSG00000107018	ENSP00000223862	RLN1
HSAP012308	CTXN1	ENSG00000178531	ENSP00000313226
HSAP012309	ENSG00000104980	ENSP00000270538	TIMM44
HSAP012310	C9orf46	ENSG00000107020	ENSP00000223864
HSAP012311	ENSG00000165197	ENSP00000297904	FIGF
HSAP012312	CREBBP	ENSG00000005339	ENSP00000262367
HSAP012315	ENSG00000087842	ENSP00000369785	PIR
HSAP012317	CD274	ENSG00000120217	ENSP00000370989
HSAP012319	CSTF3	ENSG00000176102	ENSP00000315791
HSAP012322	AC010336.1	ENSG00000230222	ENSP00000393971
HSAP012323	ELAVL1	ENSG00000066044	ENSP00000264073
HSAP012325	BMX	ENSG00000102010	ENSP00000350224
HSAP012328	ENSG00000197646	ENSP00000380855	PDCD1LG2
HSAP012333	ENSG00000107036	ENSP00000416696	KIAA1432
HSAP012340	ENSG00000101333	ENSP00000367762	PLCB4
HSAP012349	CCL25	ENSG00000131142	ENSP00000375086
HSAP012353	ACE2	ENSG00000130234	ENSP00000252519
HSAP012355	AC090811.1	ENSG00000237766	ENSP00000396365
HSAP012357	C8orf83	ENSG00000205133	ENSP00000368138
HSAP012359	ENSG00000181827	ENSP00000397644	RFX7
HSAP012362	CHRNE	ENSG00000108556	ENSP00000293780
HSAP012364	ENSG00000188343	ENSP00000391671	FAM92A1
HSAP012369	ENSG00000099219	ENSP00000417160	ERMP1
HSAP012373	ENSG00000142449	ENSP00000270509	FBN3
HSAP012375	ASB8	ENSG00000177981	ENSP00000320893
HSAP012378	ENSG00000185245	ENSP00000329380	GP1BA
HSAP012379	ENSG00000147003	ENSP00000369699	TMEM27
HSAP012380	ENSG00000151575	ENSP00000342169	TEX9
HSAP012382	CA5B	ENSG00000169239	ENSP00000314099
HSAP012386	ENSG00000138587	ENSP00000260453	MNS1
HSAP012387	ENSG00000183808	ENSP00000382239	RBM12B
HSAP012389	ENSG00000110422	ENSP00000304226	HIPK3
HSAP012392	ADCY9	ENSG00000162104	ENSP00000294016
HSAP012393	C12orf68	ENSG00000177875	ENSP00000320849
HSAP012394	ENSG00000108528	ENSP00000225665	SLC25A11
HSAP012395	ENSG00000137871	ENSP00000391159	ZNF280D
HSAP012401	ENSG00000172640	ENSP00000308689	OR10AD1
HSAP012402	ENSG00000169249	ENSP00000303015	ZRSR2
HSAP012404	ENSG00000120215	ENSP00000370886	MLANA
HSAP012408	ENSG00000187166	ENSP00000334805	H1FNT
HSAP012412	ENSG00000164953	ENSP00000389998	TMEM67
HSAP012419	ENSG00000108523	ENSP00000262482	RNF167
HSAP012425	AP1S2	ENSG00000182287	ENSP00000414714
HSAP012427	ENSG00000167528	ENSP00000301042	ZNF641
HSAP012430	C11orf41	ENSG00000110427	ENSP00000374376
HSAP012433	ENSG00000183354	ENSP00000382815	KIAA2026
HSAP012435	ENSG00000185739	ENSP00000333285	SRL
HSAP012436	ENSG00000108518	ENSP00000225655	PFN1
HSAP012437	ENO3	ENSG00000108515	ENSP00000324105
HSAP012441	C11orf91	ENSG00000205177	ENSP00000368296
HSAP012443	ENSG00000090447	ENSP00000204517	TFAP4
HSAP012445	ENSG00000126010	ENSP00000369643	GRPR
HSAP012446	ENSG00000137040	ENSP00000259569	RANBP6
HSAP012447	CD59	ENSG00000085063	ENSP00000403511
HSAP012454	ENSG00000182798	ENSP00000382884	MAGEB17
HSAP012457	ANP32D	ENSG00000139223	ENSP00000266594
HSAP012460	CTPS2	ENSG00000047230	ENSP00000369590
HSAP012465	ENSG00000137033	ENSP00000370842	IL33
HSAP012469	ENSG00000126603	ENSP00000262366	GLIS2
HSAP012471	ENSG00000197376	ENSP00000310632	OR8S1
HSAP012472	ENSG00000091640	ENSP00000206020	SPAG7
HSAP012473	C20orf103	ENSG00000125869	ENSP00000246070
HSAP012477	ENSG00000170777	ENSP00000341677	TPD52L3
HSAP012478	AC009171.3	ENSG00000217930	ENSP00000315693
HSAP012479	ENSG00000101349	ENSP00000367686	PAK7
HSAP012483	CAMTA2	ENSG00000108509	ENSP00000321813
HSAP012488	CORO7	ENSG00000103426	ENSP00000251166
HSAP012490	ENSG00000147854	ENSP00000276893	UHRF2
HSAP012493	ENSG00000164951	ENSP00000379503	PDP1
HSAP012495	ANKRD5	ENSG00000132623	ENSP00000367644
HSAP012498	ENSG00000169906	ENSP00000369547	S100G
HSAP012499	ENSG00000168140	ENSP00000306864	VASN
HSAP012500	ENSG00000169895	ENSP00000369500	SYAP1
HSAP012501	DNAJA3	ENSG00000103423	ENSP00000262375
HSAP012505	CDH17	ENSG00000079112	ENSP00000027335
HSAP012507	CXorf15	ENSG00000086712	ENSP00000369465
HSAP012509	ENSG00000178445	ENSP00000370737	GLDC
HSAP012511	ENSG00000140262	ENSP00000331057	TCF12
HSAP012515	ENSG00000132639	ENSP00000254976	SNAP25
HSAP012518	ENSG00000153406	ENSP00000283429	NMRAL1
HSAP012522	ENSG00000102054	ENSP00000369424	RBBP7
HSAP012531	ENSG00000110429	ENSP00000265651	FBXO3
HSAP012535	ENSG00000103415	ENSP00000219700	HMOX2
HSAP012540	ENSG00000227624	ENSP00000356177	SNRPEL1
HSAP012541	ENSG00000125863	ENSP00000246062	MKKS
HSAP012546	ENSG00000107077	ENSP00000370710	KDM4C
HSAP012552	ENSG00000196388	ENSP00000380041	INCA1
HSAP012553	ENSG00000129250	ENSP00000320821	KIF1C
HSAP012554	ENSG00000164949	ENSP00000379497	GEM
HSAP012556	CGNL1	ENSG00000128849	ENSP00000281282
HSAP012557	C20orf94	ENSG00000149346	ENSP00000335557
HSAP012558	ENSG00000169891	ENSP00000349824	REPS2
HSAP012562	ENSG00000090661	ENSP00000251363	LASS4
HSAP012563	ENSG00000101384	ENSP00000254958	JAG1
HSAP012565	ENSG00000132517	ENSP00000254853	GPR172B
HSAP012567	ENSG00000137878	ENSP00000369943	GRINL1A
HSAP012578	ENSG00000135363	ENSP00000257818	LMO2
HSAP012582	ENSG00000197275	ENSP00000336606	RAD54B
HSAP012583	ENSG00000180787	ENSP00000320347	ZFP3
HSAP012584	C16orf5	ENSG00000089486	ENSP00000351975
HSAP012588	CD320	ENSG00000167775	ENSP00000301458
HSAP012589	C9orf123	ENSG00000137038	ENSP00000350961
HSAP012590	AC023632.1	ENSG00000197065	ENSP00000420405
HSAP012591	ENSG00000188158	ENSP00000369400	NHS
HSAP012595	ENSG00000164944	ENSP00000297591	KIAA1429
HSAP012598	ENSG00000153707	ENSP00000370593	PTPRD
HSAP012612	CAPRIN1	ENSG00000135387	ENSP00000340329
HSAP012614	ENSG00000167840	ENSP00000250076	ZNF232
HSAP012623	AC023830.2	ENSG00000205832	ENSP00000415027
HSAP012625	ENSG00000167774	ENSP00000301457	NDUFA7
HSAP012626	ENSG00000153443	ENSP00000283474	FAM100A
HSAP012631	ENSG00000102858	ENSP00000262370	MGRN1
HSAP012634	C20orf61	ENSG00000228422	ENSP00000400851
HSAP012635	ENSG00000129204	ENSP00000250066	USP6
HSAP012649	BTBD3	ENSG00000132640	ENSP00000384178
HSAP012653	ENSG00000135372	ENSP00000257829	NAT10
HSAP012656	ENSG00000186994	ENSP00000352814	KANK3
HSAP012658	ENSG00000131831	ENSP00000333456	RAI2
HSAP012662	BEND2	ENSG00000177324	ENSP00000369372
HSAP012665	ENSG00000102098	ENSP00000251900	SCML2
HSAP012671	ENSG00000104413	ENSP00000405738	ESRP1
HSAP012675	ALDH1A2	ENSG00000128918	ENSP00000249750
HSAP012679	ANGPTL4	ENSG00000167772	ENSP00000301455
HSAP012681	ENSG00000168101	ENSP00000384256	NUDT16L1
HSAP012682	AQP9	ENSG00000103569	ENSP00000219919
HSAP012683	ENSG00000180626	ENSP00000382513	ZNF594
HSAP012687	ANKS3	ENSG00000168096	ENSP00000304586
HSAP012690	ENSG00000166035	ENSP00000299022	LIPC
HSAP012695	ENSG00000172296	ENSP00000381968	SPTLC3
HSAP012700	CDKL5	ENSG00000008086	ENSP00000369332
HSAP012702	ENSG00000185236	ENSP00000333547	RAB11B
HSAP012705	ABTB2	ENSG00000166016	ENSP00000298992
HSAP012706	ENSG00000102104	ENSP00000369320	RS1
HSAP012707	C16orf71	ENSG00000166246	ENSP00000299320
HSAP012709	ENSG00000086717	ENSP00000354871	PPEF1
HSAP012715	ADAM10	ENSG00000137845	ENSP00000260408
HSAP012721	ENSG00000103199	ENSP00000219478	ZNF500
HSAP012723	ENSG00000107165	ENSP00000373570	TYRP1
HSAP012727	C20orf82	ENSG00000101230	ENSP00000262487
HSAP012728	DPY19L4	ENSG00000156162	ENSP00000389630
HSAP012733	ENSG00000099785	ENSP00000215555	MARCH2
HSAP012736	C17orf87	ENSG00000161929	ENSP00000382509
HSAP012740	CAT	ENSG00000121691	ENSP00000241052
HSAP012741	ENSG00000089123	ENSP00000338624	TASP1
HSAP012745	ENSG00000140623	ENSP00000268231	SEPT12
HSAP012747	ENSG00000029725	ENSP00000262477	RABEP1
HSAP012750	C9orf150	ENSG00000153714	ENSP00000321026
HSAP012751	AC091046.2	ENSG00000182625	ENSP00000332379
HSAP012752	ENSG00000107186	ENSP00000320006	MPDZ
HSAP012762	ENSG00000044446	ENSP00000369274	PHKA2
HSAP012763	ENSG00000067836	ENSP00000322832	ROGDI
HSAP012764	ENSG00000205527	ENSP00000369893	HSP90AB4P
HSAP012766	ENSG00000099783	ENSP00000325376	HNRNPM
HSAP012768	ENSG00000128923	ENSP00000326194	FAM63B
HSAP012770	ENSG00000164941	ENSP00000343274	INTS8
HSAP012771	ELF5	ENSG00000135374	ENSP00000311010
HSAP012774	ENSG00000089048	ENSP00000202816	ESF1
HSAP012775	ENSG00000140632	ENSP00000322716	GLYR1
HSAP012779	ENSG00000108559	ENSP00000225696	NUP88
HSAP012780	C20orf7	ENSG00000101247	ENSP00000367346
HSAP012784	ENSG00000173698	ENSP00000369198	GPR64
HSAP012794	ENSG00000137776	ENSP00000369887	SLTM
HSAP012799	ENSG00000129197	ENSP00000385814	RPAIN
HSAP012802	EHF	ENSG00000135373	ENSP00000257831
HSAP012803	ENSG00000118900	ENSP00000262376	UBN1
HSAP012805	ENSG00000133246	ENSP00000408342	PRAM1
HSAP012807	ENSG00000118898	ENSP00000340510	PPL
HSAP012809	APIP	ENSG00000149089	ENSP00000379133
HSAP012811	ENSG00000133250	ENSP00000377504	ZNF414
HSAP012813	CCNE2	ENSG00000175305	ENSP00000309181
HSAP012816	ENSG00000157450	ENSP00000393641	RNF111
HSAP012818	ENSG00000103184	ENSP00000251170	SEC14L5
HSAP012821	ENSG00000101251	ENSP00000284951	SEL1L2
HSAP012825	C1QBP	ENSG00000108561	ENSP00000225698
HSAP012828	ENSG00000142347	ENSP00000304899	MYO1F
HSAP012831	ENSG00000110435	ENSP00000227868	PDHX
HSAP012832	ENSG00000103174	ENSP00000310998	NAGPA
HSAP012836	C8orf38	ENSG00000156170	ENSP00000379430
HSAP012840	CCNB2	ENSG00000157456	ENSP00000288207
HSAP012842	DHX33	ENSG00000005100	ENSP00000389066
HSAP012848	C16orf89	ENSG00000153446	ENSP00000283478
HSAP012851	ADAMTS10	ENSG00000142303	ENSP00000270328
HSAP012857	ENSG00000147862	ENSP00000380711	NFIB
HSAP012869	ENSG00000131828	ENSP00000369134	PDHA1
HSAP012871	ENSG00000157483	ENSP00000288235	MYO1E
HSAP012875	ENSG00000172264	ENSP00000309809	MACROD2
HSAP012878	ENSG00000164938	ENSP00000344215	TP53INP1
HSAP012881	DERL2	ENSG00000072849	ENSP00000158771
HSAP012897	CD44	ENSG00000026508	ENSP00000278385
HSAP012899	ENSG00000167842	ENSP00000370557	MIS12
HSAP012903	AC055839.2	ENSG00000091592	ENSP00000269280
HSAP012904	ALG1	ENSG00000033011	ENSP00000262374
HSAP012905	ENSG00000175895	ENSP00000322373	PLEKHF2
HSAP012906	C8orf37	ENSG00000156172	ENSP00000286688
HSAP012907	ENSG00000171989	ENSP00000302393	LDHAL6B
HSAP012908	ENSG00000156466	ENSP00000287020	GDF6
HSAP012911	ENSG00000157470	ENSP00000288228	FAM81A
HSAP012913	ACTL9	ENSG00000181786	ENSP00000316674
HSAP012914	ENSG00000118894	ENSP00000398502	FAM86A
HSAP012916	ENSG00000175893	ENSP00000370303	ZDHHC21
HSAP012917	ENSG00000140297	ENSP00000379377	GCNT3
HSAP012919	ENSG00000181733	ENSP00000316284	OR2Z1
HSAP012920	ENSG00000156467	ENSP00000287022	UQCRB
HSAP012921	CER1	ENSG00000147869	ENSP00000370297
HSAP012925	ENSG00000164946	ENSP00000370262	FREM1
HSAP012930	ENSG00000167785	ENSP00000301475	ZNF558
HSAP012934	ENSG00000180815	ENSP00000345629	MAP3K15
HSAP012935	ENSG00000140307	ENSP00000379372	GTF2A2
HSAP012940	AC005774.2	ENSG00000078328	ENSP00000309117
HSAP012946	ENSG00000156469	ENSP00000287025	MTERFD1
HSAP012947	ENSG00000125848	ENSP00000367292	FLRT3
HSAP012950	ENSG00000089177	ENSP00000384164	KIF16B
HSAP012958	ENSG00000156471	ENSP00000337331	PTDSS1
HSAP012960	BNIP2	ENSG00000140299	ENSP00000267859
HSAP012966	ENSG00000170948	ENSP00000304198	MBD3L1
HSAP012967	ENSG00000147010	ENSP00000380921	SH3KBP1
HSAP012978	ENSG00000155158	ENSP00000422496	TTC39B
HSAP012986	ENSG00000169439	ENSP00000307046	SDC2
HSAP012987	ENSG00000232258	ENSP00000401040	TMEM114
HSAP012988	ENSG00000179314	ENSP00000323087	WSCD1
HSAP012989	ENSG00000171956	ENSP00000379369	FOXB1
HSAP012990	C16orf68	ENSG00000067365	ENSP00000371345
HSAP012993	ANXA2	ENSG00000182718	ENSP00000346032
HSAP012999	AP003117.1	ENSG00000104324	ENSP00000323500
HSAP013002	AIPL1	ENSG00000129221	ENSP00000370521
HSAP013007	ABAT	ENSG00000183044	ENSP00000268251
HSAP013013	ENSG00000181143	ENSP00000381008	MUC16
HSAP013014	ENSG00000110436	ENSP00000278379	SLC1A2
HSAP013018	ENSG00000164975	ENSP00000370200	SNAPC3
HSAP013023	AP003115.1	ENSG00000180543	ENSP00000322802
HSAP013024	ENSG00000147649	ENSP00000338235	MTDH
HSAP013025	ENSG00000129195	ENSP00000250056	FAM64A
HSAP013027	ENSG00000170929	ENSP00000303195	OR1M1
HSAP013030	ENSG00000149090	ENSP00000278360	PAMR1
HSAP013032	ENSG00000091622	ENSP00000262483	PITPNM3
HSAP013033	ENSG00000170923	ENSP00000303822	OR7G2
HSAP013034	ENSG00000164985	ENSP00000370109	PSIP1
HSAP013039	ENSG00000125870	ENSP00000367178	SNRPB2
HSAP013041	ENSG00000184857	ENSP00000331640	TMEM186
HSAP013042	ENSG00000104341	ENSP00000367995	LAPTM4B
HSAP013045	ENSG00000161807	ENSP00000293614	OR7G1
HSAP013046	ENSG00000140650	ENSP00000268261	PMM2
HSAP013048	CXorf23	ENSG00000173681	ENSP00000369004
HSAP013051	ENSG00000198920	ENSP00000355250	KIAA0753
HSAP013052	ENSG00000170920	ENSP00000302867	OR7G3
HSAP013053	CARHSP1	ENSG00000153048	ENSP00000379838
HSAP013058	ENSG00000130803	ENSP00000247956	ZNF317
HSAP013059	ENSG00000125879	ENSP00000246081	OTOR
HSAP013060	ENSG00000184368	ENSP00000368972	MAP7D2
HSAP013067	ENSG00000187555	ENSP00000371310	USP7
HSAP013069	ENSG00000125851	ENSP00000262545	PCSK2
HSAP013071	ENSG00000132561	ENSP00000254898	MATN2
HSAP013073	ENSG00000129235	ENSP00000250101	TXNDC17
HSAP013074	ENSG00000179431	ENSP00000400223	FJX1
HSAP013075	C9orf93	ENSG00000164989	ENSP00000370077
HSAP013082	ENSG00000108590	ENSP00000225728	MED31
HSAP013083	ENSG00000166326	ENSP00000299413	TRIM44
HSAP013084	C17orf100	ENSG00000212734	ENSP00000375247
HSAP013086	ENSG00000141485	ENSP00000293800	SLC13A5
HSAP013089	BFSP1	ENSG00000125864	ENSP00000367104
HSAP013091	AC090692.1	ENSG00000186082	ENSP00000391831
HSAP013092	ENSG00000179241	ENSP00000318607	LDLRAD3
HSAP013093	DSTN	ENSG00000125868	ENSP00000246069
HSAP013094	ENSG00000128915	ENSP00000261520	NARG2
HSAP013096	EIF1AX	ENSG00000173674	ENSP00000368927
HSAP013100	COMMD9	ENSG00000110442	ENSP00000263401
HSAP013101	C16orf72	ENSG00000182831	ENSP00000331720
HSAP013103	ENSG00000125844	ENSP00000367044	RRBP1
HSAP013108	ENSG00000188000	ENSP00000345563	OR7D2
HSAP013109	ENSG00000132530	ENSP00000413199	XAF1
HSAP013115	ENSG00000183454	ENSP00000379818	GRIN2A
HSAP013119	ENSG00000174667	ENSP00000310488	OR7D4
HSAP013120	ENSG00000177189	ENSP00000368884	RPS6KA3
HSAP013126	ENSG00000069667	ENSP00000261523	RORA
HSAP013128	AC006271.3	ENSG00000188314	ENSP00000340453
HSAP013129	ENSG00000135362	ENSP00000368144	PRR5L
HSAP013132	ENSG00000237521	ENSP00000387523	OR7E24
HSAP013138	ENSG00000196110	ENSP00000311596	ZNF699
HSAP013139	ENSG00000156482	ENSP00000379382	RPL30
HSAP013142	BNC2	ENSG00000173068	ENSP00000370047
HSAP013151	ENSG00000175104	ENSP00000316840	TRAF6
HSAP013154	ATF7IP2	ENSG00000166669	ENSP00000379808
HSAP013157	ENSG00000177294	ENSP00000321386	FBXO39
HSAP013159	ENSG00000129003	ENSP00000261517	VPS13C
HSAP013162	ENSG00000167858	ENSP00000341346	TEKT1
HSAP013163	C8orf47	ENSG00000177459	ENSP00000315614
HSAP013168	ENSG00000188321	ENSP00000325393	ZNF559
HSAP013170	ENSG00000132541	ENSP00000254878	HRSP12
HSAP013172	CNKSR2	ENSG00000149970	ENSP00000368824
HSAP013175	ALOX12	ENSG00000108839	ENSP00000251535
HSAP013177	EMP2	ENSG00000213853	ENSP00000352540
HSAP013179	BANF2	ENSG00000125888	ENSP00000367036
HSAP013181	CNTLN	ENSG00000044459	ENSP00000370021
HSAP013185	ENSG00000104356	ENSP00000385787	POP1
HSAP013187	ENSG00000219200	ENSP00000406029	RNASEK
HSAP013190	ENSG00000153060	ENSP00000283025	TEKT5
HSAP013191	ENSG00000166349	ENSP00000299440	RAG1
HSAP013192	ENSG00000089006	ENSP00000366998	SNX5
HSAP013197	ENSG00000103274	ENSP00000283027	NUBP1
HSAP013199	C17orf49	ENSG00000161939	ENSP00000411851
HSAP013202	ENSG00000175097	ENSP00000308620	RAG2
HSAP013203	ENSG00000188629	ENSP00000413568	ZNF177
HSAP013206	ENSG00000104361	ENSP00000407087	NIPAL2
HSAP013208	ENSG00000166676	ENSP00000411972	FAM18A
HSAP013210	ENSG00000107295	ENSP00000369981	SH3GL2
HSAP013212	BCL6B	ENSG00000161940	ENSP00000293805
HSAP013213	C2CD4A	ENSG00000198535	ENSP00000347712
HSAP013215	C11orf74	ENSG00000166352	ENSP00000334848
HSAP013217	C2CD4B	ENSG00000205502	ENSP00000369755
HSAP013218	AC126323.1	ENSG00000220356	ENSP00000305441
HSAP013221	ENSG00000156486	ENSP00000287042	KCNS2
HSAP013222	ENSG00000185915	ENSP00000368813	KLHL34
HSAP013223	ENSG00000148948	ENSP00000278198	LRRC4C
HSAP013224	AP003355.2	ENSG00000104375	ENSP00000347009
HSAP013227	ENSG00000171914	ENSP00000303476	TLN2
HSAP013229	CIITA	ENSG00000179583	ENSP00000316328
HSAP013241	ADAMTSL1	ENSG00000178031	ENSP00000369921
HSAP013244	ENSG00000174327	ENSP00000309751	SLC16A13
HSAP013245	ENSG00000091482	ENSP00000368808	SMPX
HSAP013246	ENSG00000174326	ENSP00000310490	SLC16A11
HSAP013249	API5	ENSG00000166181	ENSP00000399341
HSAP013253	ENSG00000012174	ENSP00000368798	MBTPS2
HSAP013255	ENSG00000125850	ENSP00000278780	OVOL2
HSAP013256	ENSG00000174652	ENSP00000401750	ZNF266
HSAP013261	CLEC10A	ENSG00000132514	ENSP00000254868
HSAP013263	ENSG00000164920	ENSP00000414657	OSR2
HSAP013266	ENSG00000230797	ENSP00000389381	YY2
HSAP013267	C20orf72	ENSG00000125871	ENSP00000366939
HSAP013271	DEXI	ENSG00000182108	ENSP00000330509
HSAP013272	CLEC16A	ENSG00000038532	ENSP00000387122
HSAP013278	ENSG00000102172	ENSP00000385746	SMS
HSAP013283	CSRP2BP	ENSG00000149474	ENSP00000278816
HSAP013293	ENSG00000140416	ENSP00000350667	TPM1
HSAP013300	ASGR2	ENSG00000161944	ENSP00000347140
HSAP013308	ENSG00000132549	ENSP00000351346	VPS13B
HSAP013313	ENSG00000155875	ENSP00000369907	FAM154A
HSAP013315	ENSG00000052841	ENSP00000039989	TTC17
HSAP013318	ENSG00000155876	ENSP00000369899	RRAGA
HSAP013319	ENSG00000185338	ENSP00000329418	SOCS1
HSAP013320	ENSG00000102174	ENSP00000368682	PHEX
HSAP013322	ENSG00000147874	ENSP00000369871	HAUS6
HSAP013326	ENSG00000178279	ENSP00000325738	TNP2
HSAP013327	AL050321.1	ENSG00000232838	ENSP00000397881
HSAP013333	ENSG00000125846	ENSP00000383945	ZNF133
HSAP013338	ASGR1	ENSG00000141505	ENSP00000269299
HSAP013340	ENSG00000122304	ENSP00000403681	PRM2
HSAP013342	ENSG00000175809	ENSP00000323348	ZNF645
HSAP013343	DLG4	ENSG00000132535	ENSP00000382428
HSAP013350	DDX53	ENSG00000184735	ENSP00000368667
HSAP013351	ENSG00000175646	ENSP00000310515	PRM1
HSAP013352	ENSG00000103642	ENSP00000261893	LACTB
HSAP013354	ENSG00000198028	ENSP00000301480	ZNF560
HSAP013355	ENSG00000165186	ENSP00000368666	PTCHD1
HSAP013357	ENSG00000149084	ENSP00000278353	HSD17B12
HSAP013359	C16orf75	ENSG00000175643	ENSP00000310356
HSAP013362	ENSG00000123131	ENSP00000368646	PRDX4
HSAP013369	ENSG00000185088	ENSP00000402423	RPS27L
HSAP013370	AC099489.2	ENSG00000188897	ENSP00000343456
HSAP013371	ENSG00000147872	ENSP00000276914	PLIN2
HSAP013376	AC007616.1	ENSG00000228070	ENSP00000412012
HSAP013377	ENSG00000189067	ENSP00000371231	LITAF
HSAP013381	ENSG00000166128	ENSP00000312734	RAB8B
HSAP013383	ACOT9	ENSG00000123130	ENSP00000368605
HSAP013389	ALKBH3	ENSG00000166199	ENSP00000302232
HSAP013391	ENSG00000130818	ENSP00000253115	ZNF426
HSAP013392	APH1B	ENSG00000138613	ENSP00000261879
HSAP013395	DENND4C	ENSG00000137145	ENSP00000369802
HSAP013402	COX6C	ENSG00000164919	ENSP00000297564
HSAP013403	ENSG00000132554	ENSP00000354109	RGS22
HSAP013405	ENSG00000184602	ENSP00000329287	SNN
HSAP013406	ENSG00000197961	ENSP00000326967	ZNF121
HSAP013407	ACADVL	ENSG00000072778	ENSP00000349297
HSAP013411	ENSG00000153066	ENSP00000349439	TXNDC11
HSAP013414	AC087521.4	ENSG00000187479	ENSP00000340667
HSAP013415	ACCSL	ENSG00000205126	ENSP00000368109
HSAP013420	ENSG00000130066	ENSP00000343343	SAT1
HSAP013421	CA12	ENSG00000074410	ENSP00000178638
HSAP013427	C20orf12	ENSG00000089091	ENSP00000262547
HSAP013432	ENSG00000171469	ENSP00000303915	ZNF561
HSAP013442	ACCS	ENSG00000110455	ENSP00000402569
HSAP013445	ENSG00000122299	ENSP00000347999	ZC3H7A
HSAP013447	ENSG00000140455	ENSP00000369681	USP3
HSAP013449	DVL2	ENSG00000004975	ENSP00000005340
HSAP013450	ENSG00000137154	ENSP00000369757	RPS6
HSAP013454	ENSG00000040633	ENSP00000322579	PHF23
HSAP013457	ENSG00000156509	ENSP00000403293	FBXO43
HSAP013460	ENSG00000171490	ENSP00000379760	RSL1D1
HSAP013462	ENSG00000151348	ENSP00000379032	EXT2
HSAP013465	ACER2	ENSG00000177076	ENSP00000342609
HSAP013467	AC025647.3	ENSG00000147669	ENSP00000342889
HSAP013469	ENSG00000171466	ENSP00000411784	ZNF562
HSAP013471	ENSG00000132664	ENSP00000366828	POLR3F
HSAP013472	ENSG00000170296	ENSP00000306866	GABARAP
HSAP013473	ENSG00000155886	ENSP00000344801	SLC24A2
HSAP013476	ENSG00000103342	ENSP00000398131	GSPT1
HSAP013479	ENSG00000104450	ENSP00000251809	SPAG1
HSAP013481	DULLARD	ENSG00000175826	ENSP00000321732
HSAP013483	ENSG00000171843	ENSP00000369695	MLLT3
HSAP013488	ENSG00000197361	ENSP00000353794	FBXL22
HSAP013489	C17orf81	ENSG00000170291	ENSP00000346412
HSAP013494	ENSG00000103657	ENSP00000261887	HERC1
HSAP013496	ENSG00000089050	ENSP00000336866	RBBP9
HSAP013498	ALX4	ENSG00000052850	ENSP00000332744
HSAP013500	ENSG00000101310	ENSP00000338844	SEC23B
HSAP013507	ENSG00000034677	ENSP00000379308	RNF19A
HSAP013510	ENSG00000224689	ENSP00000395629	ZNF812
HSAP013511	CLDN7	ENSG00000181885	ENSP00000353475
HSAP013513	ENSG00000188352	ENSP00000369599	KIAA1797
HSAP013516	CD82	ENSG00000085117	ENSP00000388758
HSAP013518	ENSG00000196605	ENSP00000380999	ZNF846
HSAP013519	ENSG00000181856	ENSP00000320935	SLC2A4
HSAP013521	APOO	ENSG00000184831	ENSP00000368528
HSAP013524	AC007216.2	ENSG00000234719	ENSP00000382101
HSAP013525	ENSG00000048462	ENSP00000053243	TNFRSF17
HSAP013528	AC089987.2	ENSG00000198678	ENSP00000332437
HSAP013529	ENSG00000140660	ENSP00000268271	RUNDC2A
HSAP013530	ENSG00000006047	ENSP00000007699	YBX2
HSAP013531	ENSG00000167531	ENSP00000301046	LALBA
HSAP013532	ANKRD46	ENSG00000186106	ENSP00000351881
HSAP013535	ENSG00000048471	ENSP00000306940	SNX29
HSAP013538	CXorf58	ENSG00000165182	ENSP00000368511
HSAP013540	ENSG00000127452	ENSP00000247977	FBXL12
HSAP013541	ENSG00000174010	ENSP00000332791	KLHL15
HSAP013542	C12orf41	ENSG00000139620	ENSP00000415436
HSAP013545	EIF2S3	ENSG00000130741	ENSP00000253039
HSAP013547	ENSG00000198258	ENSP00000377431	UBL5
HSAP013549	ENSG00000157570	ENSP00000397971	TSPAN18
HSAP013552	EIF5A	ENSG00000132507	ENSP00000336702
HSAP013557	ENSG00000174226	ENSP00000312368	SNX31
HSAP013560	AC092365.1	ENSG00000205782	ENSP00000371196
HSAP013561	CPPED1	ENSG00000103381	ENSP00000261660
HSAP013566	ENSG00000005889	ENSP00000368475	ZFX
HSAP013571	CCNT1	ENSG00000129315	ENSP00000261900
HSAP013573	DTD1	ENSG00000125821	ENSP00000366672
HSAP013574	ENSG00000175274	ENSP00000346564	TP53I11
HSAP013578	ENSG00000127445	ENSP00000247970	PIN1
HSAP013581	DAPK2	ENSG00000035664	ENSP00000408277
HSAP013584	ENSG00000188921	ENSP00000419503	PTPLAD2
HSAP013587	ENSG00000070756	ENSP00000313007	PABPC1
HSAP013590	ENSG00000237515	ENSP00000407958	SHISA9
HSAP013592	C20orf79	ENSG00000132631	ENSP00000366645
HSAP013594	ADCY6	ENSG00000174233	ENSP00000311405
HSAP013596	ENSG00000171855	ENSP00000369581	IFNB1
HSAP013597	ENSG00000185052	ENSP00000333519	SLC24A3
HSAP013598	ENSG00000019485	ENSP00000263765	PRDM11
HSAP013601	ENSG00000175595	ENSP00000310520	ERCC4
HSAP013603	ENSG00000105088	ENSP00000264833	OLFM2
HSAP013604	ENSG00000166797	ENSP00000300030	FAM96A
HSAP013607	ENSG00000177047	ENSP00000369578	IFNW1
HSAP013610	ENSG00000067992	ENSP00000387536	PDK3
HSAP013611	ENSG00000132669	ENSP00000255006	RIN2
HSAP013613	ENSG00000028528	ENSP00000369638	SNX1
HSAP013617	ENSG00000137080	ENSP00000369574	IFNA21
HSAP013618	COL5A3	ENSG00000080573	ENSP00000264828
HSAP013619	ENSG00000019505	ENSP00000020926	SYT13
HSAP013620	ENSG00000236637	ENSP00000412897	IFNA4
HSAP013621	ENSG00000214042	ENSP00000239347	IFNA7
HSAP013624	ENSG00000186260	ENSP00000345841	MKL2
HSAP013626	ENSG00000186803	ENSP00000369566	IFNA10
HSAP013627	ENSG00000147885	ENSP00000369564	IFNA16
HSAP013628	ENSG00000234829	ENSP00000411940	IFNA17
HSAP013629	CHST1	ENSG00000175264	ENSP00000309270
HSAP013630	ENSG00000132522	ENSP00000370104	GPS2
HSAP013633	ENSG00000164924	ENSP00000379287	YWHAZ
HSAP013644	ENSG00000228083	ENSP00000369571	IFNA14
HSAP013645	CACNB3	ENSG00000167535	ENSP00000301050
HSAP013648	ENSG00000102230	ENSP00000368439	PCYT1B
HSAP013651	ENSG00000173418	ENSP00000335636	NAT5
HSAP013654	ENSG00000181830	ENSP00000313318	SLC35C1
HSAP013657	ENSG00000147873	ENSP00000369560	IFNA5
HSAP013658	ENSG00000080511	ENSP00000171214	RDH8
HSAP013659	ENSG00000198642	ENSP00000351933	KLHL9
HSAP013661	ENSG00000215041	ENSP00000382390	NEURL4
HSAP013662	C19orf66	ENSG00000130813	ENSP00000253110
HSAP013664	ENSG00000120235	ENSP00000369558	IFNA6
HSAP013665	ENSG00000233816	ENSP00000394494	IFNA13
HSAP013667	ENSG00000101868	ENSP00000368358	POLA1
HSAP013670	CRNKL1	ENSG00000101343	ENSP00000366557
HSAP013674	DDX23	ENSG00000174243	ENSP00000310723
HSAP013675	ACAP1	ENSG00000072818	ENSP00000158762
HSAP013677	CRY2	ENSG00000121671	ENSP00000406751
HSAP013679	ENSG00000188379	ENSP00000369554	IFNA2
HSAP013680	ANGPTL6	ENSG00000130812	ENSP00000253109
HSAP013681	ENSG00000157734	ENSP00000323435	SNX22
HSAP013684	ENSG00000140694	ENSP00000387911	PARN
HSAP013686	ENSG00000120242	ENSP00000369553	IFNA8
HSAP013687	ENSG00000213859	ENSP00000328352	KCTD11
HSAP013688	ENSG00000197919	ENSP00000276927	IFNA1
HSAP013689	ENSG00000166794	ENSP00000300026	PPIB
HSAP013690	ENSG00000130810	ENSP00000411918	PPAN
HSAP013699	ENSG00000184995	ENSP00000418018	IFNE
HSAP013703	ENSG00000099810	ENSP00000410131	MTAP
HSAP013717	C20orf26	ENSG00000089101	ENSP00000374306
HSAP013723	ENSG00000174292	ENSP00000312309	TNK1
HSAP013725	CSNK1G1	ENSG00000169118	ENSP00000392998
HSAP013727	ARX	ENSG00000004848	ENSP00000368332
HSAP013728	ENSG00000120963	ENSP00000379275	ZNF706
HSAP013730	ENSG00000121653	ENSP00000241014	MAPK8IP1
HSAP013732	ENSG00000172602	ENSP00000308461	RND1
HSAP013733	ENSG00000176774	ENSP00000314543	MAGEB18
HSAP013734	ENSG00000176746	ENSP00000368320	MAGEB6
HSAP013736	CCDC65	ENSG00000139537	ENSP00000266984
HSAP013738	ENSG00000243207	ENSP00000377385	PPAN-P2RY11
HSAP013739	ENSG00000187838	ENSP00000316021	PLSCR3
HSAP013741	AP001208.2	ENSG00000228224	ENSP00000397100
HSAP013742	ENSG00000188408	ENSP00000368315	MAGEB5
HSAP013744	ENSG00000083307	ENSP00000251808	GRHL2
HSAP013747	ENSG00000177689	ENSP00000368304	MAGEB10
HSAP013749	ENSG00000244165	ENSP00000323872	P2RY11
HSAP013750	ENSG00000166803	ENSP00000300035	KIAA0101
HSAP013753	EIF3G	ENSG00000130811	ENSP00000253108
HSAP013755	C11orf94	ENSG00000234776	ENSP00000401498
HSAP013757	CDKN2A	ENSG00000147889	ENSP00000355153
HSAP013761	ENSG00000121680	ENSP00000241041	PEX16
HSAP013763	DCAF8L1	ENSG00000226372	ENSP00000405222
HSAP013764	ENSG00000134285	ENSP00000256680	FKBP11
HSAP013767	ENSG00000103671	ENSP00000261884	TRIP4
HSAP013768	ENSG00000169306	ENSP00000368278	IL1RAPL1
HSAP013770	ENSG00000180357	ENSP00000316527	ZNF609
HSAP013772	BFAR	ENSG00000103429	ENSP00000261658
HSAP013780	ENSG00000104490	ENSP00000379253	NCALD
HSAP013781	C17orf61	ENSG00000205544	ENSP00000301939
HSAP013782	CDKN2B	ENSG00000147883	ENSP00000276925
HSAP013784	ENSG00000165905	ENSP00000385235	GYLTL1B
HSAP013787	ENSG00000180304	ENSP00000316264	OAZ2
HSAP013789	ARF3	ENSG00000134287	ENSP00000256682
HSAP013791	ENSG00000169992	ENSP00000305288	NLGN2
HSAP013792	ENSG00000069764	ENSP00000393847	PLA2G10
HSAP013794	DMRTA1	ENSG00000176399	ENSP00000319651
HSAP013795	DNMT1	ENSG00000130816	ENSP00000352516
HSAP013797	ENSG00000181323	ENSP00000315554	SPEM1
HSAP013799	ENSG00000099399	ENSP00000368273	MAGEB2
HSAP013802	ELAVL2	ENSG00000107105	ENSP00000352612
HSAP013807	ENSG00000198798	ENSP00000368271	MAGEB3
HSAP013810	C17orf74	ENSG00000184560	ENSP00000328061
HSAP013811	ENSG00000169884	ENSP00000301061	WNT10B
HSAP013819	AC136443.1	ENSG00000224712	ENSP00000405556
HSAP013824	ENSG00000120289	ENSP00000368266	MAGEB4
HSAP013825	ENSG00000181284	ENSP00000315387	TMEM102
HSAP013827	ENSG00000214107	ENSP00000368264	MAGEB1
HSAP013830	ENSG00000166831	ENSP00000300069	RBPMS2
HSAP013831	ENSG00000161958	ENSP00000293829	FGF11
HSAP013832	CHRNB1	ENSG00000170175	ENSP00000304290
HSAP013835	ENSG00000135365	ENSP00000257821	PHF21A
HSAP013837	ENSG00000140451	ENSP00000328174	PIF1
HSAP013839	ENSG00000169297	ENSP00000368253	NR0B1
HSAP013843	ENSG00000103512	ENSP00000405450	NOMO1
HSAP013844	ENSG00000174282	ENSP00000307858	ZBTB4
HSAP013849	ENSG00000125084	ENSP00000293549	WNT1
HSAP013850	ENSG00000173404	ENSP00000312631	INSM1
HSAP013851	C9orf134	ENSG00000205442	ENSP00000403299
HSAP013853	CXorf21	ENSG00000120280	ENSP00000368245
HSAP013854	ENSG00000198680	ENSP00000350716	TUSC1
HSAP013866	ENSG00000198814	ENSP00000368231	GK
HSAP013870	ENSG00000241839	ENSP00000326706	PLEKHO2
HSAP013879	ENSG00000188559	ENSP00000202677	RALGAPA2
HSAP013882	C9orf82	ENSG00000120159	ENSP00000369431
HSAP013883	CTD-2017F17.1	ENSG00000249240	ENSP00000397942
HSAP013884	DDN	ENSG00000181418	ENSP00000390590
HSAP013886	AMAC1L3	ENSG00000231260	ENSP00000396523
HSAP013887	ENSG00000137055	ENSP00000380460	PLAA
HSAP013888	ANKDD1A	ENSG00000166839	ENSP00000369579
HSAP013898	ENSG00000181929	ENSP00000323867	PRKAG1
HSAP013900	ENSG00000181222	ENSP00000314949	POLR2A
HSAP013901	ENSG00000048392	ENSP00000251810	RRM2B
HSAP013906	CREB3L1	ENSG00000157613	ENSP00000288400
HSAP013907	ENSG00000096872	ENSP00000369402	IFT74
HSAP013914	ENSG00000175898	ENSP00000322049	S1PR2
HSAP013916	AC138932.2	ENSG00000183458	ENSP00000415916
HSAP013917	ENSG00000105364	ENSP00000306902	MRPL4
HSAP013923	DGKZ	ENSG00000149091	ENSP00000412178
HSAP013926	ENSG00000167548	ENSP00000301067	MLL2
HSAP013928	ENSG00000179889	ENSP00000322807	PDXDC1
HSAP013932	ENSG00000184434	ENSP00000369395	LRRC19
HSAP013933	ENSG00000104517	ENSP00000220959	UBR5
HSAP013934	ENSG00000120156	ENSP00000383977	TEK
HSAP013937	ENSG00000157625	ENSP00000368215	MAP3K7IP3
HSAP013944	ENSG00000239697	ENSP00000293825	TNFSF12
HSAP013947	ENSG00000088930	ENSP00000366396	XRN2
HSAP013949	ENSG00000090487	ENSP00000204566	SPG21
HSAP013952	ENSG00000248871	ENSP00000293826	TNFSF12-TNFSF13
HSAP013955	ENSG00000090339	ENSP00000264832	ICAM1
HSAP013961	ENSG00000161955	ENSP00000343505	TNFSF13
HSAP013964	C9orf11	ENSG00000120160	ENSP00000369371
HSAP013966	ENSG00000103707	ENSP00000220058	MTFMT
HSAP013967	ENSG00000132446	ENSP00000368207	FTHL17
HSAP013968	ENSG00000120162	ENSP00000262244	MOBKL2B
HSAP013972	DMD	ENSG00000198947	ENSP00000354923
HSAP013992	ENSG00000125816	ENSP00000345147	NKX2-4
HSAP013993	AC013553.1	ENSG00000186198	ENSP00000335292
HSAP013995	ENSG00000125820	ENSP00000366347	NKX2-2
HSAP013997	ENSG00000147896	ENSP00000276943	IFNK
HSAP013998	C9orf72	ENSG00000147894	ENSP00000369339
HSAP014002	ENSG00000125813	ENSP00000381499	PAX1
HSAP014006	ENSG00000167550	ENSP00000301068	RHEBL1
HSAP014009	ENSG00000161956	ENSP00000314029	SENP3
HSAP014011	ENSG00000103710	ENSP00000220062	RASL12
HSAP014014	ENSG00000105371	ENSP00000342114	ICAM4
HSAP014017	ENSG00000157045	ENSP00000287706	NTAN1
HSAP014018	ENSG00000090470	ENSP00000204549	PDCD7
HSAP014022	ENSG00000125798	ENSP00000315955	FOXA2
HSAP014024	EIF4A1	ENSG00000161960	ENSP00000293831
HSAP014026	ENSG00000105376	ENSP00000221980	ICAM5
HSAP014027	AP002852.1	ENSG00000214885	ENSP00000406378
HSAP014028	ENSG00000174482	ENSP00000369328	LINGO2
HSAP014030	ENSG00000155087	ENSP00000285402	ODF1
HSAP014031	DHH	ENSG00000139549	ENSP00000266991
HSAP014032	CLPX	ENSG00000166855	ENSP00000300107
HSAP014033	ENSG00000085721	ENSP00000198767	RRN3
HSAP014036	ENSG00000155090	ENSP00000285407	KLF10
HSAP014038	CILP	ENSG00000138615	ENSP00000261883
HSAP014039	ENSG00000139636	ENSP00000267102	LMBR1L
HSAP014044	ACO1	ENSG00000122729	ENSP00000309477
HSAP014048	ENSG00000220201	ENSP00000384434	ZGLP1
HSAP014050	CD68	ENSG00000129226	ENSP00000250092
HSAP014052	ENSG00000138617	ENSP00000261888	PARP16
HSAP014056	ENSG00000167807	ENSP00000377311	FDX1L
HSAP014059	ENSG00000132671	ENSP00000255008	SSTR4
HSAP014060	AZIN1	ENSG00000155096	ENSP00000337180
HSAP014065	ENSG00000129255	ENSP00000352876	MPDU1
HSAP014068	ENSG00000174498	ENSP00000332773	IGDCC3
HSAP014070	ENSG00000178726	ENSP00000366307	THBD
HSAP014072	ENSG00000156968	ENSP00000379669	MPV17L
HSAP014083	CD93	ENSG00000125810	ENSP00000246006
HSAP014085	ENSG00000161847	ENSP00000293677	RAVER1
HSAP014087	ENSG00000123416	ENSP00000336799	TUBA1B
HSAP014089	C16orf45	ENSG00000166780	ENSP00000300006
HSAP014091	ENSG00000132661	ENSP00000254998	NXT1
HSAP014092	ENSG00000103742	ENSP00000319623	IGDCC4
HSAP014094	ENSG00000125812	ENSP00000338290	GZF1
HSAP014097	ENSG00000166783	ENSP00000379654	KIAA0430
HSAP014100	ATP6V1C1	ENSG00000155097	ENSP00000379203
HSAP014102	DDX58	ENSG00000107201	ENSP00000369213
HSAP014105	ENSG00000076662	ENSP00000160262	ICAM3
HSAP014106	DPP8	ENSG00000074603	ENSP00000339208
HSAP014115	ENSG00000129194	ENSP00000355354	SOX15
HSAP014116	ENSG00000105397	ENSP00000264818	TYK2
HSAP014117	ENSG00000129245	ENSP00000250113	FXR2
HSAP014119	ENSG00000125814	ENSP00000401258	NAPB
HSAP014122	ENSG00000197579	ENSP00000353735	TOPORS
HSAP014125	CHRM4	ENSG00000180720	ENSP00000409378
HSAP014127	BAALC	ENSG00000164929	ENSP00000297574
HSAP014135	ENSG00000072864	ENSP00000379641	NDE1
HSAP014136	ENSG00000165264	ENSP00000369176	NDUFB6
HSAP014142	AMBRA1	ENSG00000110497	ENSP00000318247
HSAP014144	ENSG00000241043	ENSP00000414891	TIGD1L2
HSAP014145	ENSG00000122728	ENSP00000418379	TAF1L
HSAP014146	ENSG00000188133	ENSP00000345468	TMEM215
HSAP014158	APTX	ENSG00000137074	ENSP00000369147
HSAP014179	ENSG00000141504	ENSP00000369833	SAT2
HSAP014181	CDC37	ENSG00000105401	ENSP00000222005
HSAP014182	ENSG00000164930	ENSP00000351605	FZD6
HSAP014185	ENSG00000133392	ENSP00000379613	MYH11
HSAP014188	ENSG00000074696	ENSP00000261875	PTPLAD1
HSAP014190	CSTL1	ENSG00000125823	ENSP00000246020
HSAP014192	ENSG00000129214	ENSP00000369816	SHBG
HSAP014198	CST11	ENSG00000125831	ENSP00000366208
HSAP014200	ENSG00000167552	ENSP00000301071	TUBA1A
HSAP014202	CTHRC1	ENSG00000164932	ENSP00000330523
HSAP014206	CST8	ENSG00000125815	ENSP00000246012
HSAP014207	ENSG00000204662	ENSP00000366186	RP11-218C14.7
HSAP014208	ATP1B2	ENSG00000129244	ENSP00000250111
HSAP014209	CST9L	ENSG00000101435	ENSP00000366178
HSAP014211	C15orf44	ENSG00000138614	ENSP00000408429
HSAP014215	ENSG00000164933	ENSP00000297578	SLC25A32
HSAP014216	CST9	ENSG00000173335	ENSP00000366170
HSAP014218	ENSG00000065989	ENSP00000270474	PDE4A
HSAP014224	CST3	ENSG00000101439	ENSP00000381448
HSAP014227	ENSG00000141510	ENSP00000269305	TP53
HSAP014240	ENSG00000180423	ENSP00000317743	HARBI1
HSAP014244	ENSG00000175224	ENSP00000310321	KIAA0652
HSAP014247	ENSG00000185448	ENSP00000345029	FAM47A
HSAP014248	DCAF13	ENSG00000164934	ENSP00000297579
HSAP014250	CST4	ENSG00000101441	ENSP00000217423
HSAP014251	ENSG00000147027	ENSP00000275954	TMEM47
HSAP014252	ENSG00000189132	ENSP00000328307	FAM47B
HSAP014253	CST1	ENSG00000170373	ENSP00000305731
HSAP014256	ENSG00000189023	ENSP00000382874	MAGEB16
HSAP014263	ENSG00000074621	ENSP00000261892	SLC24A1
HSAP014264	CST2	ENSG00000170369	ENSP00000307540
HSAP014265	CST5	ENSG00000170367	ENSP00000307132
HSAP014266	CXorf22	ENSG00000165164	ENSP00000297866
HSAP014267	ENSG00000149435	ENSP00000278765	GGTLA4
HSAP014271	C16orf63	ENSG00000133393	ENSP00000255759
HSAP014279	ENSG00000176406	ENSP00000390665	RIMS2
HSAP014297	ABCC1	ENSG00000103222	ENSP00000382340
HSAP014298	ENSG00000101463	ENSP00000366058	TMEM90B
HSAP014301	DENND4A	ENSG00000174485	ENSP00000391167
HSAP014303	CST7	ENSG00000077984	ENSP00000366031
HSAP014304	DNAJA1	ENSG00000086061	ENSP00000369127
HSAP014305	CXorf30	ENSG00000205081	ENSP00000367922
HSAP014309	ENSG00000167553	ENSP00000301072	TUBA1C
HSAP014310	C20orf3	ENSG00000101474	ENSP00000217456
HSAP014313	ENSG00000122692	ENSP00000380336	SMU1
HSAP014314	ENSG00000198173	ENSP00000367913	FAM47C
HSAP014315	ENSG00000130962	ENSP00000367894	PRRG1
HSAP014320	ACSS1	ENSG00000154930	ENSP00000316924
HSAP014324	ENSG00000135406	ENSP00000408897	PRPH
HSAP014326	ARHGAP1	ENSG00000175220	ENSP00000411015
HSAP014328	B4GALT1	ENSG00000086062	ENSP00000369055
HSAP014329	ENSG00000079999	ENSP00000377245	KEAP1
HSAP014331	ENSG00000250349	ENSP00000417050	RP5-972B16.2
HSAP014333	ENSG00000147036	ENSP00000367882	LANCL3
HSAP014334	ENSG00000122711	ENSP00000369048	SPINK4
HSAP014337	ENSG00000047597	ENSP00000367879	XK
HSAP014338	CYBB	ENSG00000165168	ENSP00000367851
HSAP014339	ENSG00000135451	ENSP00000257909	TROAP
HSAP014346	ENSG00000100987	ENSP00000365899	VSX1
HSAP014353	BAG1	ENSG00000107262	ENSP00000369026
HSAP014356	ENSG00000175213	ENSP00000309606	ZNF408
HSAP014357	ABCC6	ENSG00000091262	ENSP00000205557
HSAP014360	ENSG00000164935	ENSP00000297581	TM7SF4
HSAP014362	ENSG00000103769	ENSP00000405767	RAB11A
HSAP014364	DYNLT3	ENSG00000165169	ENSP00000367844
HSAP014367	ENSG00000180739	ENSP00000328472	S1PR5
HSAP014370	CHMP5	ENSG00000086065	ENSP00000223500
HSAP014371	DPYS	ENSG00000147647	ENSP00000276651
HSAP014372	C1QL4	ENSG00000186897	ENSP00000335285
HSAP014373	ENSG00000180210	ENSP00000308541	F2
HSAP014378	ENSG00000197586	ENSP00000365840	ENTPD6
HSAP014394	DNAJC22	ENSG00000178401	ENSP00000350017
HSAP014396	CXorf27	ENSG00000187516	ENSP00000339511
HSAP014397	ATG4D	ENSG00000130734	ENSP00000311318
HSAP014398	ENSG00000123352	ENSP00000326841	SPATS2
HSAP014401	ENSG00000157890	ENSP00000386908	MEGF11
HSAP014409	ENSG00000147650	ENSP00000276654	LRP12
HSAP014412	ENSG00000147041	ENSP00000395220	SYTL5
HSAP014413	ENSG00000086102	ENSP00000368856	NFX1
HSAP014417	ENSG00000103226	ENSP00000263012	NOMO3
HSAP014419	ENSG00000129347	ENSP00000320917	KRI1
HSAP014424	CKAP5	ENSG00000175216	ENSP00000395302
HSAP014426	ENSG00000101955	ENSP00000367794	SRPX
HSAP014429	ENSG00000135519	ENSP00000257981	KCNH3
HSAP014430	ENSG00000169946	ENSP00000384179	ZFPM2
HSAP014432	CDKN2D	ENSG00000129355	ENSP00000377224
HSAP014438	ENSG00000156313	ENSP00000367766	RPGR
HSAP014445	ENSG00000187778	ENSP00000349640	MCRS1
HSAP014447	AP1M2	ENSG00000129354	ENSP00000388124
HSAP014453	ENSG00000164830	ENSP00000402918	OXR1
HSAP014457	ENSG00000141499	ENSP00000324203	WRAP53
HSAP014464	AQP7	ENSG00000165269	ENSP00000297988
HSAP014469	AC138969.4	ENSG00000183889	ENSP00000370908
HSAP014471	ENSG00000100994	ENSP00000216962	PYGB
HSAP014473	ENSG00000129353	ENSP00000336888	SLC44A2
HSAP014476	AC138969.2	ENSG00000227827	ENSP00000388441
HSAP014477	AQP3	ENSG00000165272	ENSP00000297991
HSAP014479	AC136619.1	ENSG00000214967	ENSP00000331567
HSAP014480	AC109446.1	ENSG00000205748	ENSP00000385052
HSAP014481	ENSG00000036473	ENSP00000039007	OTC
HSAP014482	ENSG00000135436	ENSP00000257894	FAM186B
HSAP014483	ENSG00000103489	ENSP00000261381	XYLT1
HSAP014484	ABHD12	ENSG00000100997	ENSP00000365725
HSAP014493	ENSG00000156298	ENSP00000388954	TSPAN7
HSAP014494	AC126755.1	ENSG00000214940	ENSP00000343256
HSAP014496	ENSG00000110844	ENSP00000369634	PRPF40B
HSAP014503	DIS3L	ENSG00000166938	ENSP00000321711
HSAP014507	ENSG00000165271	ENSP00000297990	NOL6
HSAP014511	ABRA	ENSG00000174429	ENSP00000311436
HSAP014512	ANGPT1	ENSG00000154188	ENSP00000297450
HSAP014514	AC126755.4	ENSG00000233024	ENSP00000389275
HSAP014516	ENSG00000134569	ENSP00000256991	LRP4
HSAP014518	ENSG00000185164	ENSP00000370883	NOMO2
HSAP014519	ENSG00000075131	ENSP00000261881	TIPIN
HSAP014520	ENSG00000169032	ENSP00000302486	MAP2K1
HSAP014522	ANKRD18B	ENSG00000230453	ENSP00000290943
HSAP014527	ENSG00000129351	ENSP00000404121	ILF3
HSAP014532	ENSG00000165175	ENSP00000367735	MID1IP1
HSAP014535	ENSG00000174446	ENSP00000319597	SNAPC5
HSAP014539	ENSG00000147655	ENSP00000276659	RSPO2
HSAP014540	ENSG00000205274	ENSP00000368747	TRBV20OR9-2
HSAP014541	ENSG00000101003	ENSP00000262460	GINS1
HSAP014543	ENSG00000229063	ENSP00000374912	TRBV23OR9-2
HSAP014544	ENSG00000174444	ENSP00000311430	RPL4
HSAP014549	ENSG00000240215	ENSP00000382679	TRBV25OR9-2
HSAP014554	BCOR	ENSG00000183337	ENSP00000367705
HSAP014561	EFNB3	ENSG00000108947	ENSP00000226091
HSAP014562	EIF3E	ENSG00000104408	ENSP00000220849
HSAP014563	ENSG00000010438	ENSP00000354280	PRSS3
HSAP014568	ENSG00000134419	ENSP00000318646	RPS15A
HSAP014571	DNAH2	ENSG00000183914	ENSP00000373825
HSAP014573	ENSG00000101004	ENSP00000278886	NINL
HSAP014576	ARL6IP1	ENSG00000170540	ENSP00000306788
HSAP014577	ENSG00000107341	ENSP00000263228	UBE2R2
HSAP014580	ENSG00000161791	ENSP00000293590	FMNL3
HSAP014582	ENSG00000157106	ENSP00000374118	SMG1
HSAP014583	ENSG00000170191	ENSP00000302441	NANP
HSAP014584	ENSG00000130684	ENSP00000365619	ZNF337
HSAP014587	ENSG00000137073	ENSP00000368540	UBAP2
HSAP014599	ATP6AP2	ENSG00000182220	ENSP00000367697
HSAP014603	ENSG00000104412	ENSP00000220853	TTC35
HSAP014605	CXorf38	ENSG00000185753	ENSP00000330488
HSAP014609	ENSG00000213339	ENSP00000250237	QTRT1
HSAP014613	ENSG00000139644	ENSP00000389277	TMBIM6
HSAP014617	ENSG00000132510	ENSP00000254846	KDM6B
HSAP014618	ENSG00000180182	ENSP00000323720	MED14
HSAP014621	ENSG00000164841	ENSP00000297459	TMEM74
HSAP014625	C11orf49	ENSG00000149179	ENSP00000367878
HSAP014627	ENSG00000174417	ENSP00000309818	TRHR
HSAP014634	ENSG00000174442	ENSP00000311429	ZWILCH
HSAP014636	ENSG00000120526	ENSP00000239690	NUDCD1
HSAP014639	DNM2	ENSG00000079805	ENSP00000373905
HSAP014644	ENSG00000167566	ENSP00000337998	KIAA1602
HSAP014647	ENSG00000167874	ENSP00000301599	TMEM88
HSAP014650	ENSG00000183011	ENSP00000332103	LSMD1
HSAP014652	ENSG00000124486	ENSP00000316357	USP9X
HSAP014655	ENSG00000149531	ENSP00000278882	FRG1B
HSAP014657	ENSG00000188501	ENSP00000343490	LCTL
HSAP014658	BCDIN3D	ENSG00000186666	ENSP00000335201
HSAP014659	CYB5D1	ENSG00000182224	ENSP00000331479
HSAP014660	ENSG00000135472	ENSP00000321951	FAIM2
HSAP014661	ENSG00000137834	ENSP00000288840	SMAD6
HSAP014664	ENSG00000170537	ENSP00000304710	TMC7
HSAP014667	ARFGAP2	ENSG00000149182	ENSP00000327309
HSAP014671	CHD3	ENSG00000170004	ENSP00000369716
HSAP014679	ENSG00000120533	ENSP00000339861	ENY2
HSAP014680	ENSG00000166949	ENSP00000332973	SMAD3
HSAP014682	DEFB115	ENSG00000215547	ENSP00000383398
HSAP014683	DEFB116	ENSG00000215545	ENSP00000383396
HSAP014685	ENSG00000205038	ENSP00000392490	PKHD1L1
HSAP014686	DDX3X	ENSG00000215301	ENSP00000382840
HSAP014690	DEFB117	ENSG00000212717	ENSP00000375229
HSAP014691	DCAF12	ENSG00000198876	ENSP00000355114
HSAP014695	DEFB118	ENSG00000131068	ENSP00000253381
HSAP014696	AC131157.1	ENSG00000202582	ENSP00000369593
HSAP014700	DEFB119	ENSG00000180483	ENSP00000365492
HSAP014702	COQ7	ENSG00000167186	ENSP00000322316
HSAP014703	AQP2	ENSG00000167580	ENSP00000199280
HSAP014704	AAGAB	ENSG00000103591	ENSP00000261880
HSAP014705	DEFB121	ENSG00000204548	ENSP00000417128
HSAP014706	ENSG00000205730	ENSP00000370849	ITPRIPL2
HSAP014707	DEFB123	ENSG00000180424	ENSP00000365486
HSAP014709	ENSG00000103528	ENSP00000347538	SYT17
HSAP014711	ENSG00000165006	ENSP00000297661	UBAP1
HSAP014714	AQP5	ENSG00000161798	ENSP00000293599
HSAP014717	ENSG00000103599	ENSP00000336861	IQCH
HSAP014721	DEFB124	ENSG00000180383	ENSP00000326309
HSAP014723	ENSG00000186638	ENSP00000384433	KIF24
HSAP014729	ENSG00000165912	ENSP00000298838	PACSIN3
HSAP014731	ENSG00000088320	ENSP00000201979	REM1
HSAP014732	AQP6	ENSG00000086159	ENSP00000320247
HSAP014737	ENSG00000103534	ENSP00000379531	TMC5
HSAP014739	ENSG00000188937	ENSP00000340328	NYX
HSAP014743	ENSG00000101294	ENSP00000381237	HM13
HSAP014748	CASK	ENSG00000147044	ENSP00000367405
HSAP014757	ENSG00000161800	ENSP00000404808	RACGAP1
HSAP014761	ENSG00000099203	ENSP00000214869	TMED1
HSAP014762	C15orf61	ENSG00000189227	ENSP00000342254
HSAP014763	C19orf38	ENSG00000214212	ENSP00000380920
HSAP014764	ENSG00000137764	ENSP00000178640	MAP2K5
HSAP014769	ENSG00000170049	ENSP00000302719	KCNAB3
HSAP014770	ENSG00000164978	ENSP00000368455	NUDT2
HSAP014777	CARM1	ENSG00000142453	ENSP00000325690
HSAP014780	DDB2	ENSG00000134574	ENSP00000256996
HSAP014782	ENSG00000006007	ENSP00000261386	GDE1
HSAP014783	ENSG00000170043	ENSP00000302783	TRAPPC1
HSAP014784	CNTROB	ENSG00000170037	ENSP00000369614
HSAP014790	EBAG9	ENSG00000147654	ENSP00000276658
HSAP014793	AC012621.2	ENSG00000103540	ENSP00000370803
HSAP014796	ENSG00000164976	ENSP00000297625	KIAA1161
HSAP014798	ENSG00000130733	ENSP00000377144	YIPF2
HSAP014800	C9orf24	ENSG00000164972	ENSP00000297623
HSAP014813	ENSG00000188779	ENSP00000369374	LBXCOR1
HSAP014814	ENSG00000147642	ENSP00000276646	SYBU
HSAP014824	C19orf52	ENSG00000142444	ENSP00000270502
HSAP014828	ENSG00000127616	ENSP00000350720	SMARCA4
HSAP014834	C16orf62	ENSG00000103544	ENSP00000251143
HSAP014836	ENSG00000125968	ENSP00000365280	ID1
HSAP014838	ACP2	ENSG00000134575	ENSP00000256997
HSAP014841	ACCN2	ENSG00000110881	ENSP00000228468
HSAP014843	ENSG00000033800	ENSP00000249636	PIAS1
HSAP014853	C9orf25	ENSG00000164970	ENSP00000392452
HSAP014858	COX4I2	ENSG00000131055	ENSP00000365243
HSAP014859	ENSG00000171659	ENSP00000367384	GPR34
HSAP014861	BCL2L1	ENSG00000171552	ENSP00000365230
HSAP014872	ENSG00000171657	ENSP00000303549	GPR82
HSAP014873	ENSG00000189221	ENSP00000340684	MAOA
HSAP014876	CALML4	ENSG00000129007	ENSP00000419081
HSAP014878	ENSG00000132518	ENSP00000254854	GUCY2D
HSAP014879	ENSG00000066117	ENSP00000378414	SMARCD1
HSAP014895	ENSG00000025434	ENSP00000298843	NR1H3
HSAP014899	DNAI1	ENSG00000122735	ENSP00000242317
HSAP014905	ALOX15B	ENSG00000179593	ENSP00000369530
HSAP014909	ENSG00000069535	ENSP00000367309	MAOB
HSAP014910	CLN6	ENSG00000128973	ENSP00000249806
HSAP014912	ENSG00000167588	ENSP00000301149	GPD1
HSAP014914	ENSG00000088325	ENSP00000341145	TPX2
HSAP014915	ENSG00000169018	ENSP00000307298	FEM1B
HSAP014916	ENSG00000124479	ENSP00000367301	NDP
HSAP014917	C12orf62	ENSG00000178449	ENSP00000326052
HSAP014919	ENSG00000137809	ENSP00000403392	ITGA11
HSAP014920	ENSG00000139624	ENSP00000325485	LASS5
HSAP014925	EFHC2	ENSG00000183690	ENSP00000404232
HSAP014931	ALOX12B	ENSG00000179477	ENSP00000315167
HSAP014932	ENSG00000164794	ENSP00000297404	KCNV1
HSAP014935	ENSG00000101306	ENSP00000365162	MYLK2
HSAP014938	CNTFR	ENSG00000122756	ENSP00000368265
HSAP014941	ALOXE3	ENSG00000179148	ENSP00000369494
HSAP014944	CSMD3	ENSG00000164796	ENSP00000297405
HSAP014951	C16orf88	ENSG00000103550	ENSP00000219837
HSAP014953	ENSG00000179772	ENSP00000365145	FOXS1
HSAP014954	CORO2B	ENSG00000103647	ENSP00000261861
HSAP014955	C9orf23	ENSG00000164967	ENSP00000368242
HSAP014957	ENSG00000050405	ENSP00000378400	LIMA1
HSAP014960	ENSG00000174628	ENSP00000324901	IQCK
HSAP014963	DUSP15	ENSG00000149599	ENSP00000278979
HSAP014973	ENSG00000069509	ENSP00000367284	FUNDC1
HSAP014975	DCTN3	ENSG00000137100	ENSP00000259632
HSAP014981	ANP32A	ENSG00000140350	ENSP00000417864
HSAP014984	ENSG00000179111	ENSP00000314774	HES7
HSAP014985	DUSP21	ENSG00000189037	ENSP00000343244
HSAP014986	ENSG00000167191	ENSP00000300571	GPRC5B
HSAP014987	ENSG00000179094	ENSP00000314420	PER1
HSAP014990	ENSG00000147050	ENSP00000367203	KDM6A
HSAP014997	ENSG00000175374	ENSP00000312284	SPESP1
HSAP014998	AC002990.1	ENSG00000230808	ENSP00000399038
HSAP014999	ENSG00000180269	ENSP00000370779	GPR139
HSAP015002	ENSG00000137808	ENSP00000373518	NOX5
HSAP015006	ARID3C	ENSG00000205143	ENSP00000368189
HSAP015007	ENSG00000147955	ENSP00000277010	SIGMAR1
HSAP015015	ENSG00000169347	ENSP00000370767	GP2
HSAP015022	ENSG00000110514	ENSP00000310933	MADD
HSAP015033	ENSG00000185958	ENSP00000329995	FAM186A
HSAP015034	ENSG00000131044	ENSP00000365105	TTLL9
HSAP015043	ENSG00000161813	ENSP00000415464	LARP4
HSAP015050	ENSG00000213930	ENSP00000368119	GALT
HSAP015053	ENSG00000138604	ENSP00000261858	GLCE
HSAP015055	ENSG00000169344	ENSP00000379438	UMOD
HSAP015062	ENSG00000220205	ENSP00000418572	VAMP2
HSAP015063	ENSG00000137819	ENSP00000378803	PAQR5
HSAP015072	ENSG00000088356	ENSP00000202017	PDRG1
HSAP015073	CXorf36	ENSG00000147113	ENSP00000381086
HSAP015076	ENSG00000137807	ENSP00000260363	KIF23
HSAP015078	ENSG00000130164	ENSP00000252444	LDLR
HSAP015080	ENSG00000101321	ENSP00000217299	XKR7
HSAP015083	C20orf160	ENSG00000101331	ENSP00000300415
HSAP015085	ENSG00000147121	ENSP00000345797	ZNF673
HSAP015093	C17orf59	ENSG00000196544	ENSP00000373669
HSAP015095	ENSG00000137070	ENSP00000326500	IL11RA
HSAP015098	AURKB	ENSG00000178999	ENSP00000313950
HSAP015102	ENSG00000101336	ENSP00000365012	HCK
HSAP015103	ENSG00000104447	ENSP00000379065	TRPS1
HSAP015108	C17orf68	ENSG00000178971	ENSP00000313759
HSAP015110	CHST7	ENSG00000147119	ENSP00000276055
HSAP015111	ENSG00000169340	ENSP00000305465	PDILT
HSAP015112	ENSG00000065923	ENSP00000330320	SLC9A7
HSAP015113	EIF3H	ENSG00000147677	ENSP00000394044
HSAP015115	ENSG00000137818	ENSP00000346037	RPLP1
HSAP015117	ACSM5	ENSG00000183549	ENSP00000327916
HSAP015118	CCL27	ENSG00000213927	ENSP00000259631
HSAP015119	DIP2B	ENSG00000066084	ENSP00000301180
HSAP015122	CCL19	ENSG00000172724	ENSP00000368077
HSAP015123	ENSG00000102218	ENSP00000218340	RP2
HSAP015124	ACSM2A	ENSG00000183747	ENSP00000219054
HSAP015128	ENSG00000101337	ENSP00000381104	TM9SF4
HSAP015136	CCL21	ENSG00000137077	ENSP00000259607
HSAP015138	ENSG00000140332	ENSP00000319233	TLE3
HSAP015144	ENSG00000102221	ENSP00000218343	PHF16
HSAP015148	ENSG00000205108	ENSP00000417711	RP11-195F19.10
HSAP015150	ENSG00000178921	ENSP00000313490	PFAS
HSAP015151	AL589645.1	ENSG00000232067	ENSP00000398718
HSAP015152	ENSG00000122733	ENSP00000242315	KIAA1045
HSAP015153	ATF1	ENSG00000123268	ENSP00000262053
HSAP015155	ENSG00000134571	ENSP00000382193	MYBPC3
HSAP015157	ENSG00000161888	ENSP00000293743	SPC24
HSAP015160	ENSG00000147679	ENSP00000308332	UTP23
HSAP015161	ENSG00000125434	ENSP00000369407	SLC25A35
HSAP015168	DNAJB5	ENSG00000137094	ENSP00000413684
HSAP015171	ENSG00000186452	ENSP00000381476	TMPRSS12
HSAP015174	ENSG00000164754	ENSP00000297338	RAD21
HSAP015177	ENSG00000197256	ENSP00000415252	KANK2
HSAP015178	ENSG00000130988	ENSP00000253303	RGN
HSAP015182	ACSM2	ENSG00000066813	ENSP00000327453
HSAP015184	ENSG00000185432	ENSP00000331787	METTL7A
HSAP015186	ENSG00000108961	ENSP00000226105	RANGRF
HSAP015190	ENSG00000214511	ENSP00000381473	HIGD1C
HSAP015191	ACSM1	ENSG00000166743	ENSP00000301956
HSAP015193	ENSG00000126003	ENSP00000246229	PLAGL2
HSAP015194	C8orf85	ENSG00000205002	ENSP00000367528
HSAP015196	ENSG00000110911	ENSP00000378364	SLC11A2
HSAP015198	ENSG00000164756	ENSP00000297345	SLC30A8
HSAP015202	ENSG00000147123	ENSP00000276062	NDUFB11
HSAP015204	ENSG00000101346	ENSP00000364902	POFUT1
HSAP015207	DOCK6	ENSG00000130158	ENSP00000321556
HSAP015208	C9orf131	ENSG00000174038	ENSP00000308279
HSAP015214	ENSG00000066654	ENSP00000392282	THUMPD1
HSAP015216	ARHGEF15	ENSG00000198844	ENSP00000355026
HSAP015219	ENSG00000182872	ENSP00000366829	RBM10
HSAP015222	ENSG00000165280	ENSP00000351777	VCP
HSAP015225	ENSG00000101350	ENSP00000364864	KIF3B
HSAP015227	ENSG00000137831	ENSP00000314556	UACA
HSAP015230	ACSM3	ENSG00000005187	ENSP00000289416
HSAP015233	ENSG00000164758	ENSP00000297347	MED30
HSAP015234	ENSG00000184650	ENSP00000331086	ODF4
HSAP015235	ASXL1	ENSG00000171456	ENSP00000364839
HSAP015242	ENSG00000184619	ENSP00000328017	KRBA2
HSAP015243	ENSG00000182197	ENSP00000367446	EXT1
HSAP015247	ENSG00000161970	ENSP00000350750	RPL26
HSAP015250	ENSG00000196678	ENSP00000350651	ERI2
HSAP015253	ENSG00000166173	ENSP00000299213	LARP6
HSAP015254	AC108475.1	ENSG00000203599	ENSP00000414009
HSAP015255	ENSG00000189051	ENSP00000382330	RNF222
HSAP015258	AC011472.1	ENSG00000130173	ENSP00000252453
HSAP015260	ENSG00000186777	ENSP00000415774	Z95704.2
HSAP015267	ENSG00000177570	ENSP00000314173	SAMD12
HSAP015270	ENSG00000166579	ENSP00000384963	NDEL1
HSAP015275	ENSG00000066336	ENSP00000227163	SPI1
HSAP015276	ENSG00000129028	ENSP00000249861	THAP10
HSAP015278	ENSG00000221829	ENSP00000367910	FANCG
HSAP015280	AC004381.6	ENSG00000005189	ENSP00000261377
HSAP015283	ENSG00000130167	ENSP00000319486	TSPAN16
HSAP015286	ENSG00000137821	ENSP00000260382	LRRC49
HSAP015288	ENSG00000164761	ENSP00000297350	TNFRSF11B
HSAP015289	C20orf112	ENSG00000197183	ENSP00000352704
HSAP015298	ENSG00000050426	ENSP00000397107	LETMD1
HSAP015302	ENSG00000105514	ENSP00000222120	RAB3D
HSAP015304	ENSG00000165915	ENSP00000354689	SLC39A13
HSAP015306	ENSG00000130985	ENSP00000366568	UBA1
HSAP015317	COLEC10	ENSG00000184374	ENSP00000332723
HSAP015320	ENSG00000131127	ENSP00000240499	ZNF141
HSAP015321	ENSG00000105518	ENSP00000398258	TMEM205
HSAP015325	DCUN1D3	ENSG00000188215	ENSP00000319482
HSAP015327	ENSG00000165282	ENSP00000367880	PIGO
HSAP015330	ENSG00000102897	ENSP00000379367	LYRM1
HSAP015335	ENSG00000133026	ENSP00000353590	MYH10
HSAP015340	ENSG00000182903	ENSP00000340524	ZNF721
HSAP015343	ENSG00000147676	ENSP00000276681	MAL2
HSAP015345	ENSG00000165916	ENSP00000298852	PSMC3
HSAP015346	ENSG00000187720	ENSP00000347484	THSD4
HSAP015353	ENSG00000136999	ENSP00000259526	NOV
HSAP015356	CCDC159	ENSG00000183401	ENSP00000390400
HSAP015358	COMMD7	ENSG00000149600	ENSP00000278980
HSAP015360	DNAH3	ENSG00000158486	ENSP00000261383
HSAP015366	ENSG00000174227	ENSP00000415203	PIGG
HSAP015376	DNMT3B	ENSG00000088305	ENSP00000328547
HSAP015384	AC024575.1	ENSG00000105520	ENSP00000396808
HSAP015388	ENPP2	ENSG00000136960	ENSP00000259486
HSAP015389	ENSG00000165283	ENSP00000348886	STOML2
HSAP015391	CSRNP2	ENSG00000110925	ENSP00000228515
HSAP015392	ENSG00000135457	ENSP00000257915	TFCP2
HSAP015396	ENSG00000031544	ENSP00000317199	NR2E3
HSAP015399	ENSG00000165917	ENSP00000298854	RAPSN
HSAP015400	C19orf39	ENSG00000173928	ENSP00000310008
HSAP015401	ENSG00000187266	ENSP00000222139	EPOR
HSAP015402	CCDC42	ENSG00000161973	ENSP00000293845
HSAP015404	ENSG00000005238	ENSP00000319897	KIAA1539
HSAP015411	ENSG00000011638	ENSP00000409879	TMEM159
HSAP015413	ENSG00000184271	ENSP00000373895	POU6F1
HSAP015415	ENSG00000183318	ENSP00000329522	SPDYE4
HSAP015419	ENSG00000066933	ENSP00000399162	MYO9A
HSAP015421	CELF1	ENSG00000149187	ENSP00000414859
HSAP015427	ENSG00000185156	ENSP00000330051	MFSD6L
HSAP015428	ENSG00000103310	ENSP00000219593	ZP2
HSAP015431	ENSG00000205517	ENSP00000369823	RGL3
HSAP015434	ENSG00000141506	ENSP00000269300	PIK3R5
HSAP015438	ENSG00000133256	ENSP00000420295	PDE6B
HSAP015447	DAZAP2	ENSG00000183283	ENSP00000331100
HSAP015452	ENSG00000101367	ENSP00000364721	MAPRE1
HSAP015454	ENSG00000198722	ENSP00000380006	UNC13B
HSAP015459	ANKS4B	ENSG00000175311	ENSP00000308772
HSAP015462	ENSG00000102225	ENSP00000405798	PCTK1
HSAP015464	ENSG00000064313	ENSP00000367406	TAF2
HSAP015465	CRYM	ENSG00000103316	ENSP00000219599
HSAP015468	ENSG00000065320	ENSP00000173229	NTN1
HSAP015473	EFCAB8	ENSG00000215529	ENSP00000390424
HSAP015474	ENSG00000170310	ENSP00000305255	STX8
HSAP015476	ENSG00000110536	ENSP00000325958	PTPMT1
HSAP015479	ATP5I	ENSG00000169020	ENSP00000306003
HSAP015480	ENSG00000170545	ENSP00000381471	SMAGP
HSAP015484	ENSG00000166596	ENSP00000299764	WDR16
HSAP015485	AC008740.5	ENSG00000158482	ENSP00000323427
HSAP015491	ENSG00000215375	ENSP00000383023	MYL5
HSAP015494	DSCC1	ENSG00000136982	ENSP00000322180
HSAP015495	ENSG00000123444	ENSP00000415106	KBTBD4
HSAP015500	ENSG00000167098	ENSP00000348496	SPAG4L
HSAP015507	ENSG00000169246	ENSP00000399107	NPIPL3
HSAP015511	BIN2	ENSG00000110934	ENSP00000267012
HSAP015512	CCDC151	ENSG00000198003	ENSP00000348757
HSAP015513	ENSG00000154914	ENSP00000285199	USP43
HSAP015515	DEPDC6	ENSG00000155792	ENSP00000286234
HSAP015518	ENSG00000169026	ENSP00000384616	MFSD7
HSAP015523	ENSG00000198853	ENSP00000355177	RUSC2
HSAP015528	ENSG00000102226	ENSP00000218348	USP11
HSAP015529	BPIL1	ENSG00000078898	ENSP00000170150
HSAP015531	CELA1	ENSG00000139610	ENSP00000293636
HSAP015534	ENSG00000130175	ENSP00000408348	PRKCSH
HSAP015536	COL14A1	ENSG00000187955	ENSP00000297848
HSAP015542	ENSG00000213619	ENSP00000263774	NDUFS3
HSAP015543	DHRS7C	ENSG00000184544	ENSP00000327975
HSAP015544	ENSG00000139629	ENSP00000348668	GALNT6
HSAP015547	ENSG00000215187	ENSP00000382646	FAM166B
HSAP015549	ENSG00000153404	ENSP00000283426	PLEKHG4B
HSAP015553	ENSG00000185619	ENSP00000354724	PCGF3
HSAP015561	ENSG00000166192	ENSP00000340505	SENP8
HSAP015562	ENSG00000175318	ENSP00000311657	GRAMD2
HSAP015563	BPIL3	ENSG00000167104	ENSP00000344929
HSAP015564	AC027045.1	ENSG00000214978	ENSP00000382298
HSAP015565	ENSG00000107140	ENSP00000338127	TESK1
HSAP015566	AC005632.1	ENSG00000185984	ENSP00000370857
HSAP015567	C20orf185	ENSG00000186190	ENSP00000364643
HSAP015570	ENSG00000065325	ENSP00000379509	GLP2R
HSAP015572	ENSG00000233959	ENSP00000415539	SLC7A5P2
HSAP015574	ENSG00000050438	ENSP00000405812	SLC4A8
HSAP015577	ENSG00000067225	ENSP00000403265	PKM2
HSAP015586	C20orf186	ENSG00000186191	ENSP00000364632
HSAP015590	AC005632.5	ENSG00000217794	ENSP00000385761
HSAP015591	ENSG00000185028	ENSP00000327675	LRRC14B
HSAP015593	ENSG00000147117	ENSP00000366273	ZNF157
HSAP015594	CCDC127	ENSG00000164366	ENSP00000296824
HSAP015596	ENSG00000197006	ENSP00000350874	METTL9
HSAP015598	C1QTNF4	ENSG00000172247	ENSP00000302274
HSAP015602	ENSG00000147124	ENSP00000380243	ZNF41
HSAP015603	CD72	ENSG00000137101	ENSP00000379980
HSAP015608	ENSG00000073578	ENSP00000264932	SDHA
HSAP015615	ENSG00000109919	ENSP00000303222	MTCH2
HSAP015616	ENSG00000109047	ENSP00000226193	RCVRN
HSAP015617	ENSG00000140749	ENSP00000268389	IGSF6
HSAP015620	ELAVL3	ENSG00000196361	ENSP00000352162
HSAP015621	ENSG00000007237	ENSP00000322608	GAS7
HSAP015625	C20orf70	ENSG00000131050	ENSP00000253362
HSAP015631	CPLX1	ENSG00000168993	ENSP00000414681
HSAP015634	ENSG00000155719	ENSP00000286149	OTOA
HSAP015637	C20orf71	ENSG00000131059	ENSP00000364603
HSAP015641	ENSG00000178950	ENSP00000314499	GAK
HSAP015651	ENSG00000161914	ENSP00000293771	ZNF653
HSAP015652	ENSG00000137078	ENSP00000259608	SIT1
HSAP015654	AGBL2	ENSG00000165923	ENSP00000350228
HSAP015657	ENSG00000198183	ENSP00000364562	PLUNC
HSAP015660	ENSG00000172172	ENSP00000306548	MRPL13
HSAP015661	AC092375.1	ENSG00000179038	ENSP00000326495
HSAP015663	CCDC107	ENSG00000159884	ENSP00000414964
HSAP015670	ECSIT	ENSG00000130159	ENSP00000270517
HSAP015675	AC092375.6	ENSG00000185864	ENSP00000392155
HSAP015676	ENSG00000249915	ENSP00000264933	PDCD6
HSAP015686	ENSG00000172167	ENSP00000303398	MTBP
HSAP015688	ENSG00000196876	ENSP00000346534	SCN8A
HSAP015692	C20orf114	ENSG00000125999	ENSP00000253354
HSAP015694	C9orf100	ENSG00000137135	ENSP00000367638
HSAP015699	ENSG00000172164	ENSP00000378965	SNTB1
HSAP015700	ENSG00000006788	ENSP00000252172	MYH13
HSAP015702	AHRR	ENSG00000063438	ENSP00000323816
HSAP015711	CDK5RAP1	ENSG00000101391	ENSP00000350558
HSAP015714	ENSG00000137817	ENSP00000287196	PARP6
HSAP015718	CNN1	ENSG00000130176	ENSP00000252456
HSAP015720	ENSG00000170961	ENSP00000306991	HAS2
HSAP015721	ENSG00000109920	ENSP00000263773	FNBP4
HSAP015722	ENSG00000127419	ENSP00000264771	TMEM175
HSAP015735	AC092375.3	ENSG00000205536	ENSP00000369972
HSAP015738	ENSG00000178764	ENSP00000314709	ZHX2
HSAP015740	CA9	ENSG00000107159	ENSP00000367608
HSAP015741	ENSG00000140740	ENSP00000268379	UQCRC2
HSAP015742	ELOF1	ENSG00000130165	ENSP00000252445
HSAP015744	DERL1	ENSG00000136986	ENSP00000259512
HSAP015747	ACP5	ENSG00000102575	ENSP00000413456
HSAP015752	ENSG00000030066	ENSP00000367721	NUP160
HSAP015758	ARAF	ENSG00000078061	ENSP00000290277
HSAP015760	ENSG00000198467	ENSP00000367550	TPM2
HSAP015764	ANKRD33	ENSG00000167612	ENSP00000301190
HSAP015766	ENSG00000133020	ENSP00000252173	MYH8
HSAP015774	ENSG00000180104	ENSP00000323377	EXOC3
HSAP015775	BRUNOL6	ENSG00000140488	ENSP00000287202
HSAP015781	ENSG00000156787	ENSP00000287380	WDR67
HSAP015783	DGKQ	ENSG00000145214	ENSP00000273814
HSAP015790	C16orf65	ENSG00000155714	ENSP00000400514
HSAP015792	ACVRL1	ENSG00000139567	ENSP00000267008
HSAP015794	ENSG00000008056	ENSP00000295987	SYN1
HSAP015803	ENSG00000101400	ENSP00000217381	SNTA1
HSAP015805	ENSG00000198551	ENSP00000354414	ZNF627
HSAP015806	ENSG00000141048	ENSP00000255381	MYH4
HSAP015807	ENSG00000175267	ENSP00000374049	VWA3A
HSAP015812	ENSG00000213614	ENSP00000398026	HEXA
HSAP015815	ENSG00000137076	ENSP00000316029	TLN1
HSAP015818	ENSG00000109061	ENSP00000226207	MYH1
HSAP015824	CBFA2T2	ENSG00000078699	ENSP00000352622
HSAP015830	ENSG00000066230	ENSP00000264938	SLC9A3
HSAP015833	ENSG00000145217	ENSP00000354721	SLC26A1
HSAP015835	ENSG00000197933	ENSP00000340683	ZNF823
HSAP015838	CFP	ENSG00000126759	ENSP00000380189
HSAP015844	ENSG00000197044	ENSP00000350576	ZNF441
HSAP015852	ENSG00000127415	ENSP00000396458	IDUA
HSAP015853	ACVR1B	ENSG00000135503	ENSP00000257963
HSAP015857	ENSG00000125414	ENSP00000245503	MYH2
HSAP015863	CEP72	ENSG00000112877	ENSP00000264935
HSAP015865	CREB3	ENSG00000107175	ENSP00000342136
HSAP015866	ELK1	ENSG00000126767	ENSP00000247161
HSAP015869	ENSG00000177599	ENSP00000313443	ZNF491
HSAP015872	ENSG00000149177	ENSP00000400010	PTPRJ
HSAP015877	ENSG00000147689	ENSP00000323034	FAM83A
HSAP015878	ENSG00000070610	ENSP00000367343	GBA2
HSAP015881	ENSG00000171368	ENSP00000353785	TPPP
HSAP015882	ENSG00000127418	ENSP00000381498	FGFRL1
HSAP015889	ENSG00000187806	ENSP00000340212	TMEM202
HSAP015891	ENSG00000188818	ENSP00000283441	ZDHHC11
HSAP015897	ENSG00000126756	ENSP00000337393	UXT
HSAP015899	ENSG00000161835	ENSP00000293662	GRASP
HSAP015901	AC079322.1	ENSG00000227593	ENSP00000407619
HSAP015903	ENSG00000183921	ENSP00000330812	SDR42E2
HSAP015904	ARIH1	ENSG00000166233	ENSP00000369217
HSAP015906	ENSG00000171295	ENSP00000305373	ZNF440
HSAP015910	C8orf76	ENSG00000189376	ENSP00000276704
HSAP015912	ENSG00000197779	ENSP00000366153	ZNF81
HSAP015917	EEF2K	ENSG00000103319	ENSP00000263026
HSAP015919	ENSG00000125967	ENSP00000246190	NECAB3
HSAP015923	ENSG00000171291	ENSP00000305077	ZNF439
HSAP015926	ENSG00000178222	ENSP00000389709	RNF212
HSAP015932	ENSG00000123358	ENSP00000353427	NR4A1
HSAP015935	ENSG00000165156	ENSP00000378938	ZHX1
HSAP015937	ENSG00000198429	ENSP00000402985	ZNF69
HSAP015940	AC100827.2	ENSG00000235580	ENSP00000391293
HSAP015942	ENSG00000107185	ENSP00000409466	RGP1
HSAP015943	ENSG00000215186	ENSP00000408132	GOLGA6B
HSAP015946	AC026740.1	ENSG00000215247	ENSP00000341823
HSAP015948	ENSG00000196757	ENSP00000254321	ZNF700
HSAP015950	ENSG00000109063	ENSP00000226209	MYH3
HSAP015955	BRD9	ENSG00000028310	ENSP00000419765
HSAP015966	ENSG00000197054	ENSP00000369774	ZNF763
HSAP015969	ENSG00000147118	ENSP00000380165	ZNF182
HSAP015971	ENSG00000215183	ENSP00000419194	MSMP
HSAP015973	ENSG00000159899	ENSP00000341083	NPR2
HSAP015979	ENSG00000175202	ENSP00000307951	HIGD2B
HSAP015980	ATAD2	ENSG00000156802	ENSP00000287394
HSAP015982	BBS4	ENSG00000140463	ENSP00000268057
HSAP015984	ENSG00000058600	ENSP00000299853	POLR3E
HSAP015991	ENSG00000197647	ENSP00000339767	ZNF433
HSAP015992	ENSG00000159674	ENSP00000290902	SPON2
HSAP016001	ENSG00000175619	ENSP00000311605	OR4B1
HSAP016002	ENSG00000133028	ENSP00000255390	SCO1
HSAP016004	ENSG00000172208	ENSP00000307751	OR4X2
HSAP016005	C12orf44	ENSG00000123395	ENSP00000401494
HSAP016007	ADPGK	ENSG00000159322	ENSP00000312250
HSAP016012	ENSG00000176567	ENSP00000321506	OR4X1
HSAP016013	C17orf48	ENSG00000170222	ENSP00000369099
HSAP016017	ENSG00000221994	ENSP00000386393	ZNF630
HSAP016023	ENSG00000176555	ENSP00000321447	OR4S1
HSAP016024	ENSG00000223547	ENSP00000392024	ZNF844
HSAP016026	AC078864.1	ENSG00000214487	ENSP00000391959
HSAP016027	ENSG00000176547	ENSP00000321419	OR4C3
HSAP016030	ENSG00000167767	ENSP00000378292	KRT80
HSAP016031	C20orf144	ENSG00000149609	ENSP00000364370
HSAP016033	ENSG00000214189	ENSP00000380862	ZNF788
HSAP016035	ENSG00000187824	ENSP00000339830	TMEM220
HSAP016036	C20orf134	ENSG00000182584	ENSP00000329647
HSAP016037	AC022415.6	ENSG00000188474	ENSP00000342021
HSAP016040	E2F1	ENSG00000101412	ENSP00000345571
HSAP016042	CDR2	ENSG00000140743	ENSP00000268383
HSAP016044	ENSG00000197161	ENSP00000407965	OR4C45
HSAP016046	ENSG00000135480	ENSP00000329243	KRT7
HSAP016048	ENSG00000067141	ENSP00000261908	NEO1
HSAP016051	CTBP1	ENSG00000159692	ENSP00000290921
HSAP016064	ENSG00000188803	ENSP00000390084	SHISA6
HSAP016068	ENSG00000137098	ENSP00000340982	SPAG8
HSAP016076	ENSG00000232297	ENSP00000411264	RRN3P3
HSAP016077	ENSG00000156795	ENSP00000287387	WDYHV1
HSAP016078	ENSG00000176540	ENSP00000321338	OR4C5
HSAP016079	ENSG00000182565	ENSP00000389553	OR4C2P
HSAP016080	ENSG00000071539	ENSP00000166345	TRIP13
HSAP016083	DNAH9	ENSG00000007174	ENSP00000262442
HSAP016088	ENSG00000101417	ENSP00000386385	PXMP4
HSAP016091	AC130466.1	ENSG00000224154	ENSP00000410795
HSAP016092	ENSG00000237388	ENSP00000378657	OR4A47
HSAP016094	ENSG00000122254	ENSP00000261374	HS3ST2
HSAP016095	ENSG00000156804	ENSP00000287396	FBXO32
HSAP016097	ENSG00000103404	ENSP00000219689	USP31
HSAP016100	AC027369.2	ENSG00000220948	ENSP00000384500
HSAP016101	ENSG00000137133	ENSP00000259667	HINT2
HSAP016102	ENSG00000171489	ENSP00000366139	SPACA5
HSAP016105	ENSG00000131061	ENSP00000364346	ZNF341
HSAP016106	AC021066.1	ENSG00000135477	ENSP00000257935
HSAP016112	ENSG00000132010	ENSP00000292241	ZNF20
HSAP016113	ENSG00000145506	ENSP00000296849	NKD2
HSAP016116	ENSG00000175946	ENSP00000321475	KLHL38
HSAP016121	ENSG00000171483	ENSP00000302301	SSX6
HSAP016122	ENSG00000166828	ENSP00000300061	SCNN1G
HSAP016123	AC027369.1	ENSG00000205044	ENSP00000339355
HSAP016125	ENSG00000205426	ENSP00000369349	KRT81
HSAP016127	ENSG00000138622	ENSP00000261917	HCN4
HSAP016128	AC084851.1	ENSG00000182053	ENSP00000330216
HSAP016133	ENSG00000137103	ENSP00000353319	TMEM8B
HSAP016138	ANXA13	ENSG00000104537	ENSP00000262219
HSAP016142	ENSG00000113504	ENSP00000264930	SLC12A7
HSAP016145	ENSG00000168447	ENSP00000302874	SCNN1B
HSAP016146	C15orf60	ENSG00000183324	ENSP00000328423
HSAP016148	ENSG00000090316	ENSP00000422215	MAEA
HSAP016162	ENSG00000171478	ENSP00000304762	SPACA5B
HSAP016164	ENSG00000156642	ENSP00000290401	NPTN
HSAP016167	ENSG00000214891	ENSP00000345090	TRIM64C
HSAP016172	ENSG00000213297	ENSP00000394380	ZNF625
HSAP016174	ENSG00000165583	ENSP00000312415	SSX5
HSAP016180	CD276	ENSG00000103855	ENSP00000320084
HSAP016182	ENSG00000170442	ENSP00000293525	KRT86
HSAP016183	CHMP4B	ENSG00000101421	ENSP00000217402
HSAP016184	AC084851.2	ENSG00000237504	ENSP00000365118
HSAP016186	ENSG00000086205	ENSP00000256999	FOLH1
HSAP016191	COG7	ENSG00000168434	ENSP00000305442
HSAP016195	ENSG00000125970	ENSP00000246194	RALY
HSAP016201	C9orf128	ENSG00000204930	ENSP00000415299
HSAP016204	ENSG00000126752	ENSP00000366118	SSX1
HSAP016205	ENSG00000176853	ENSP00000335082	FAM91A1
HSAP016207	ENSG00000204648	ENSP00000366107	SSX9
HSAP016209	C15orf59	ENSG00000205363	ENSP00000369150
HSAP016210	ENSG00000170523	ENSP00000293670	KRT83
HSAP016211	ENSG00000168828	ENSP00000367219	OR13J1
HSAP016212	ENSG00000167139	ENSP00000300504	TBC1D21
HSAP016213	ENSG00000196646	ENSP00000344162	ZNF136
HSAP016218	AC116351.3	ENSG00000236454	ENSP00000416798
HSAP016219	ENSG00000196196	ENSP00000346283	HRCT1
HSAP016220	ENSG00000174358	ENSP00000305302	SLC6A19
HSAP016223	ENSG00000122718	ENSP00000344040	OR2S2
HSAP016225	ENSG00000103365	ENSP00000311962	GGA2
HSAP016226	ENSG00000129038	ENSP00000261921	LOXL1
HSAP016228	ENSG00000165584	ENSP00000298396	SSX3
HSAP016232	ENSG00000122707	ENSP00000367202	RECK
HSAP016234	ENSG00000197857	ENSP00000348419	ZNF44
HSAP016240	ENSG00000214814	ENSP00000381982	FER1L6
HSAP016241	ENSG00000135443	ENSP00000257901	KRT85
HSAP016242	ENSG00000163945	ENSP00000425130	KIAA1530
HSAP016249	AC114291.1	ENSG00000227483	ENSP00000411131
HSAP016250	ENSG00000164363	ENSP00000323549	SLC6A18
HSAP016255	ENSG00000067221	ENSP00000319323	STOML1
HSAP016258	ENSG00000161849	ENSP00000257951	KRT84
HSAP016259	EIF2S2	ENSG00000125977	ENSP00000364119
HSAP016261	ENSG00000122694	ENSP00000367196	GLIPR2
HSAP016268	EARS2	ENSG00000103356	ENSP00000416922
HSAP016269	ENSG00000154957	ENSP00000391376	ZNF18
HSAP016272	ENSG00000161850	ENSP00000257974	KRT82
HSAP016273	ENSG00000140464	ENSP00000268058	PML
HSAP016284	ENSG00000164362	ENSP00000309572	TERT
HSAP016289	ENSG00000017483	ENSP00000366073	SLC38A5
HSAP016298	ASIP	ENSG00000101440	ENSP00000364092
HSAP016299	CRIPAK	ENSG00000179979	ENSP00000323978
HSAP016302	AHCY	ENSG00000101444	ENSP00000217426
HSAP016303	ENSG00000170454	ENSP00000252245	KRT75
HSAP016305	CCIN	ENSG00000185972	ENSP00000334996
HSAP016307	ENSG00000164983	ENSP00000297632	TMEM65
HSAP016308	ENSG00000235608	ENSP00000407978	NKX1-1
HSAP016310	CLTA	ENSG00000122705	ENSP00000419158
HSAP016319	ENSG00000174137	ENSP00000418243	FAM53A
HSAP016325	ENSG00000078747	ENSP00000262650	ITCH
HSAP016326	ENSG00000183665	ENSP00000329858	TRMT12
HSAP016327	ENSG00000185479	ENSP00000252252	KRT6B
HSAP016329	ENSG00000103353	ENSP00000219638	UBFD1
HSAP016330	ENSG00000170881	ENSP00000304051	RNF139
HSAP016331	ENSG00000188868	ENSP00000293725	ZNF563
HSAP016333	ENSG00000147687	ENSP00000276692	TATDN1
HSAP016335	ENSG00000170465	ENSP00000252250	KRT6C
HSAP016336	ENSG00000004779	ENSP00000007516	NDUFAB1
HSAP016340	ENSG00000163950	ENSP00000316490	SLBP
HSAP016344	CLPTM1L	ENSG00000049656	ENSP00000313854
HSAP016348	ENSG00000065559	ENSP00000410402	MAP2K4
HSAP016349	ENSG00000198342	ENSP00000242804	ZNF442
HSAP016354	ENSG00000159921	ENSP00000379839	GNE
HSAP016359	DYNLRB1	ENSG00000125971	ENSP00000363979
HSAP016361	ENSG00000083093	ENSP00000261584	PALB2
HSAP016362	ENSG00000068438	ENSP00000326948	FTSJ1
HSAP016366	ENSG00000147684	ENSP00000276689	NDUFB9
HSAP016368	ENSG00000168936	ENSP00000372394	TMEM129
HSAP016372	ENSG00000205420	ENSP00000369317	KRT6A
HSAP016375	ENSG00000196466	ENSP00000411084	ZNF799
HSAP016377	ENSG00000101460	ENSP00000363970	MAP1LC3A
HSAP016382	ENSG00000170873	ENSP00000322804	MTSS1
HSAP016387	ENSG00000159289	ENSP00000290438	GOLGA6A
HSAP016389	DCTN5	ENSG00000166847	ENSP00000300087
HSAP016393	ENSG00000013810	ENSP00000326550	TACC3
HSAP016399	ENSG00000141052	ENSP00000401678	MYOCD
HSAP016406	ENSG00000101464	ENSP00000217446	PIGU
HSAP016410	ENSG00000137075	ENSP00000259605	RNF38
HSAP016418	AC135977.2	ENSG00000123447	ENSP00000243152
HSAP016419	ENSG00000166851	ENSP00000300093	PLK1
HSAP016422	AC010931.1	ENSG00000214702	ENSP00000381802
HSAP016423	AC130364.2	ENSG00000205035	ENSP00000384279
HSAP016424	ENSG00000142319	ENSP00000270349	SLC6A3
HSAP016426	AC130364.1	ENSG00000219061	ENSP00000385623
HSAP016427	ENSG00000167178	ENSP00000355402	ISLR2
HSAP016442	ENSG00000102312	ENSP00000322304	PORCN
HSAP016446	ENSG00000186081	ENSP00000252242	KRT5
HSAP016447	ENSG00000180855	ENSP00000301547	ZNF443
HSAP016450	AC090922.1	ENSG00000235517	ENSP00000393721
HSAP016451	ENSG00000180938	ENSP00000319305	ZNF572
HSAP016452	ENSG00000178306	ENSP00000367700	OR4C13
HSAP016453	ENSG00000078804	ENSP00000363943	TP53INP2
HSAP016458	ENSG00000221954	ENSP00000334418	OR4C12
HSAP016460	AC005277.1	ENSG00000006740	ENSP00000368994
HSAP016462	ENSG00000134398	ENSP00000256797	ERN2
HSAP016464	AC109635.1	ENSG00000236919	ENSP00000389531
HSAP016465	ENSG00000139648	ENSP00000267119	KRT71
HSAP016470	ENSG00000068078	ENSP00000354170	FGFR3
HSAP016475	ENSG00000198646	ENSP00000363929	NCOA6
HSAP016480	ENSG00000104549	ENSP00000265896	SQLE
HSAP016482	ENSG00000221840	ENSP00000367664	OR4A5
HSAP016483	ENSG00000242852	ENSP00000380840	ZNF709
HSAP016487	ENSG00000153395	ENSP00000283415	LPCAT1
HSAP016488	ELAC2	ENSG00000006744	ENSP00000337445
HSAP016496	ENSG00000165304	ENSP00000298048	MELK
HSAP016497	ENSG00000170484	ENSP00000307240	KRT74
HSAP016498	ENSG00000185926	ENSP00000329056	OR4C46
HSAP016500	ENSG00000150244	ENSP00000350137	TRIM48
HSAP016503	ENSG00000170486	ENSP00000293745	KRT72
HSAP016504	ENSG00000131067	ENSP00000338964	GGT7
HSAP016511	EBP	ENSG00000147155	ENSP00000417052
HSAP016514	ENSG00000196092	ENSP00000350844	PAX5
HSAP016523	ENSG00000171421	ENSP00000427152	MRPL36
HSAP016528	CTD-3105H18.13	ENSG00000196826	ENSP00000404127
HSAP016529	ENSG00000249709	ENSP00000340004	ZNF564
HSAP016532	ENSG00000164961	ENSP00000367223	KIAA0196
HSAP016534	AP005597.1	ENSG00000166007	ENSP00000311270
HSAP016535	AC130454.2	ENSG00000166869	ENSP00000300113
HSAP016536	ENSG00000129009	ENSP00000249842	ISLR
HSAP016540	ENSG00000145494	ENSP00000422557	NDUFS6
HSAP016542	ENSG00000188033	ENSP00000311521	ZNF490
HSAP016545	ENSG00000186049	ENSP00000307014	KRT73
HSAP016547	ENSG00000068354	ENSP00000365962	TBC1D25
HSAP016551	ENSG00000166501	ENSP00000305355	PRKCB
HSAP016552	ENSG00000181961	ENSP00000325128	OR4A16
HSAP016555	ENSG00000137868	ENSP00000410221	STRA6
HSAP016559	ENSG00000113430	ENSP00000231357	IRX4
HSAP016564	ENSG00000173875	ENSP00000342974	ZNF791
HSAP016567	ENSG00000181958	ENSP00000325065	OR4A15
HSAP016568	ENSG00000172867	ENSP00000310861	KRT2
HSAP016569	AP005639.1	ENSG00000181950	ENSP00000325040
HSAP016570	ENSG00000153976	ENSP00000284110	HS3ST3A1
HSAP016571	ENSG00000102317	ENSP00000365950	RBM3
HSAP016576	AP001998.1	ENSG00000181943	ENSP00000325016
HSAP016577	COX10	ENSG00000006695	ENSP00000261643
HSAP016579	ENSG00000170561	ENSP00000372056	IRX2
HSAP016582	ENSG00000168924	ENSP00000305653	LETM1
HSAP016583	ENSG00000181939	ENSP00000324958	OR4C15
HSAP016595	ACSS2	ENSG00000131069	ENSP00000253382
HSAP016598	ENSG00000147905	ENSP00000337839	ZCCHC7
HSAP016602	ENSG00000181935	ENSP00000324913	OR4C16
HSAP016610	CACNG3	ENSG00000006116	ENSP00000005284
HSAP016611	ENSG00000167768	ENSP00000252244	KRT1
HSAP016612	ENSG00000156831	ENSP00000287437	NSMCE2
HSAP016613	ENSG00000104774	ENSP00000395473	MAN2B1
HSAP016616	ENSG00000125430	ENSP00000354213	HS3ST3B1
HSAP016617	ENSG00000172188	ENSP00000306651	OR4C11
HSAP016618	ENSG00000109685	ENSP00000423972	WHSC1
HSAP016638	ENSG00000122257	ENSP00000317872	RBBP6
HSAP016644	ENSG00000181927	ENSP00000324831	OR4P4
HSAP016645	ENSG00000109099	ENSP00000379269	PMP22
HSAP016650	ENSG00000173334	ENSP00000312150	TRIB1
HSAP016651	AC091947.1	ENSG00000224512	ENSP00000412774
HSAP016652	ENSG00000174982	ENSP00000310337	OR4S2
HSAP016653	ENSG00000170549	ENSP00000305244	IRX1
HSAP016654	ENSG00000189182	ENSP00000342710	KRT77
HSAP016656	AC025187.1	ENSG00000228306	ENSP00000412538
HSAP016657	ENSG00000101940	ENSP00000365919	WDR13
HSAP016659	ENSG00000181903	ENSP00000324769	OR4C6
HSAP016660	AC106799.1	ENSG00000237600	ENSP00000394607
HSAP016662	CCDC33	ENSG00000140481	ENSP00000325012
HSAP016667	AC114303.1	ENSG00000224867	ENSP00000404591
HSAP016668	ENSG00000168672	ENSP00000302578	FAM84B
HSAP016669	ADAMTS16	ENSG00000145536	ENSP00000274181
HSAP016672	ENSG00000137106	ENSP00000367055	GRHPR
HSAP016674	ENSG00000123154	ENSP00000402653	WDR83
HSAP016676	ENSG00000188439	ENSP00000339578	OR4P1P
HSAP016677	ENSG00000185069	ENSP00000330101	KRT76
HSAP016678	ENSG00000212993	ENSP00000419298	POU5F1P1
HSAP016680	AP006437.1	ENSG00000186886	ENSP00000334781
HSAP016681	AC036111.1	ENSG00000181837	ENSP00000330501
HSAP016682	ENSG00000198877	ENSP00000354800	OR5D13
HSAP016684	ENSG00000186442	ENSP00000312206	KRT3
HSAP016686	ENSG00000136997	ENSP00000367207	MYC
HSAP016688	ENSG00000186113	ENSP00000334456	OR5D14
HSAP016689	ENSG00000164151	ENSP00000296564	KIAA0947
HSAP016690	ENSG00000125409	ENSP00000379263	TEKT3
HSAP016693	ENSG00000147697	ENSP00000276708	GSDMC
HSAP016694	ENSG00000186117	ENSP00000335529	OR5L1
HSAP016695	C19orf56	ENSG00000105583	ENSP00000222190
HSAP016696	ENSG00000170477	ENSP00000293774	KRT4
HSAP016699	CYP11A1	ENSG00000140459	ENSP00000268053
HSAP016706	ENSG00000186119	ENSP00000378629	OR5D18
HSAP016708	DHPS	ENSG00000095059	ENSP00000210060
HSAP016714	ENSG00000015285	ENSP00000365891	WAS
HSAP016715	ENSG00000168795	ENSP00000307604	ZBTB5
HSAP016717	CDRT4	ENSG00000239704	ENSP00000379259
HSAP016719	ENSG00000133398	ENSP00000255764	MED10
HSAP016720	ENSG00000153310	ENSP00000350710	FAM49B
HSAP016724	ENSG00000137054	ENSP00000367023	POLR1E
HSAP016728	ENSG00000090905	ENSP00000379144	TNRC6A
HSAP016734	ENSG00000215218	ENSP00000382713	UBE2QL1
HSAP016735	ENSG00000185640	ENSP00000328358	KRT79
HSAP016737	ENSG00000175106	ENSP00000225576	FAM18B2
HSAP016743	ENSG00000037474	ENSP00000264670	NSUN2
HSAP016748	ENSG00000101945	ENSP00000410043	SUV39H1
HSAP016752	ENSG00000205030	ENSP00000367650	OR5L2
HSAP016753	ENSG00000100983	ENSP00000216951	GSS
HSAP016755	ENSG00000170423	ENSP00000306261	KRT78
HSAP016757	ENSG00000205029	ENSP00000367649	OR5D16
HSAP016760	ENSG00000124900	ENSP00000328271	SPRYD5
HSAP016762	ENSG00000138623	ENSP00000261918	SEMA7A
HSAP016763	ASAP1	ENSG00000153317	ENSP00000350297
HSAP016766	CDRT1	ENSG00000241322	ENSP00000261644
HSAP016768	ENSG00000138629	ENSP00000354883	UBL7
HSAP016770	ENSG00000170421	ENSP00000293308	KRT8
HSAP016771	ENSG00000078814	ENSP00000262873	MYH7B
HSAP016780	ENSG00000132004	ENSP00000369696	FBXW9
HSAP016782	ENSG00000147912	ENSP00000403802	FBXO10
HSAP016783	ENSG00000187612	ENSP00000342448	OR5W2
HSAP016784	ENSG00000167825	ENSP00000301532	OR5I1
HSAP016787	ENSG00000171433	ENSP00000411492	GLOD5
HSAP016788	ENSG00000145545	ENSP00000274192	SRD5A1
HSAP016792	ARID3B	ENSG00000179361	ENSP00000378515
HSAP016794	ENSG00000158865	ENSP00000289932	SLC5A11
HSAP016797	ENSG00000174970	ENSP00000311477	OR10AG1
HSAP016800	ENSG00000105576	ENSP00000397379	TNPO2
HSAP016803	ENSG00000102145	ENSP00000365858	GATA1
HSAP016811	ENSG00000251537	ENSP00000402644	RP11-385D13.1
HSAP016812	ENSG00000214880	ENSP00000382122	OR7E5P
HSAP016813	ENSG00000185049	ENSP00000372335	WHSC2
HSAP016824	ENSG00000221926	ENSP00000338989	TRIM16
HSAP016827	ENSG00000149133	ENSP00000278409	OR5F1
HSAP016828	ENSG00000070601	ENSP00000366995	FRMPD1
HSAP016830	CLK3	ENSG00000179335	ENSP00000391518
HSAP016837	ADCY8	ENSG00000155897	ENSP00000286355
HSAP016849	ENSG00000094631	ENSP00000398566	HDAC6
HSAP016853	ENSG00000165275	ENSP00000366982	RG9MTD3
HSAP016855	ENSG00000181785	ENSP00000324111	OR5AS1
HSAP016856	ENSG00000112941	ENSP00000230859	POLS
HSAP016858	ENSG00000184741	ENSP00000328243	OR5AQ1P
HSAP016859	ENSG00000100991	ENSP00000252015	TRPC4AP
HSAP016862	ENSG00000172154	ENSP00000303864	OR8I2
HSAP016864	ENSG00000107371	ENSP00000323046	EXOSC3
HSAP016866	ENSG00000181767	ENSP00000323982	OR8H2
HSAP016867	ARHGAP17	ENSG00000140750	ENSP00000289968
HSAP016873	ENSG00000187607	ENSP00000379231	ZNF286
HSAP016878	ENSG00000181761	ENSP00000323928	OR8H3
HSAP016879	ADCY2	ENSG00000078295	ENSP00000342952
HSAP016883	EFR3A	ENSG00000132294	ENSP00000254624
HSAP016887	DCAF10	ENSG00000122741	ENSP00000366953
HSAP016890	ENSG00000185818	ENSP00000413064	NAT8L
HSAP016891	ENSG00000167822	ENSP00000301529	OR8J3
HSAP016892	ENSG00000181752	ENSP00000323853	OR8K5
HSAP016895	C4orf48	ENSG00000243449	ENSP00000372331
HSAP016896	EDEM2	ENSG00000088298	ENSP00000363616
HSAP016898	ENSG00000174957	ENSP00000310788	OR5J2
HSAP016899	ENSG00000122696	ENSP00000366945	MCART1
HSAP016901	EDC3	ENSG00000179151	ENSP00000320503
HSAP016903	ENSG00000181718	ENSP00000323688	OR5T2
HSAP016904	ENSG00000130997	ENSP00000372316	POLN
HSAP016910	ENSG00000107338	ENSP00000366936	SHB
HSAP016913	ENSG00000172489	ENSP00000305403	OR5T3
HSAP016914	ENSG00000101000	ENSP00000363601	PROCR
HSAP016916	C19orf43	ENSG00000123144	ENSP00000242784
HSAP016917	ENSG00000132297	ENSP00000262283	OC90
HSAP016922	AC107016.1	ENSG00000111057	ENSP00000373489
HSAP016924	CYP1A1	ENSG00000140465	ENSP00000369050
HSAP016928	ALDH1B1	ENSG00000137124	ENSP00000366927
HSAP016929	ASNA1	ENSG00000198356	ENSP00000349887
HSAP016931	ENSG00000181698	ENSP00000323612	OR5T1
HSAP016932	ENSG00000137142	ENSP00000366923	IGFBPL1
HSAP016933	C9orf51	ENSG00000176007	ENSP00000366918
HSAP016934	ENSG00000125966	ENSP00000246186	MMP24
HSAP016935	ENSG00000181693	ENSP00000323595	OR8H1
HSAP016938	ANKRD18A	ENSG00000180071	ENSP00000382610
HSAP016941	C5orf49	ENSG00000215217	ENSP00000382708
HSAP016944	ENSG00000214946	ENSP00000416237	TBC1D26
HSAP016946	ENSG00000181689	ENSP00000323555	OR8K3
HSAP016947	EIF6	ENSG00000242372	ENSP00000363574
HSAP016959	EIF4B	ENSG00000063046	ENSP00000396578
HSAP016961	ENSG00000124275	ENSP00000264668	MTRR
HSAP016975	BEST2	ENSG00000039987	ENSP00000042931
HSAP016976	ENSG00000150261	ENSP00000279783	OR8K1
HSAP016977	ENSG00000184156	ENSP00000373648	KCNQ3
HSAP016981	ENSG00000214367	ENSP00000243706	HAUS3
HSAP016985	ENSG00000172487	ENSP00000304060	OR8J1
HSAP016986	CNTNAP3	ENSG00000106714	ENSP00000297668
HSAP016994	ADORA2B	ENSG00000170425	ENSP00000304501
HSAP016996	ENSG00000095066	ENSP00000380785	HOOK2
HSAP016998	ENSG00000172199	ENSP00000304188	OR8U1
HSAP016999	CYP1A2	ENSG00000140505	ENSP00000342007
HSAP017000	ENSG00000214941	ENSP00000382218	ZSWIM7
HSAP017002	ENSG00000129295	ENSP00000250173	LRRC6
HSAP017004	ENSG00000123933	ENSP00000337889	MXD4
HSAP017007	ENSG00000174942	ENSP00000308595	OR5R1
HSAP017008	AP002512.1	ENSG00000230416	ENSP00000403037
HSAP017009	ENSG00000150269	ENSP00000279791	OR5M9
HSAP017011	ENSG00000159733	ENSP00000290974	ZFYVE28
HSAP017022	ENSG00000205629	ENSP00000370349	LCMT1
HSAP017023	ENSG00000125998	ENSP00000363529	FAM83C
HSAP017025	ENSG00000174937	ENSP00000312208	OR5M3
HSAP017028	ENSG00000165071	ENSP00000378802	TMEM71
HSAP017030	CSK	ENSG00000103653	ENSP00000220003
HSAP017033	ENSG00000181371	ENSP00000323354	OR5M8
HSAP017049	ENSG00000101019	ENSP00000380688	UQCC
HSAP017053	ENSG00000171223	ENSP00000303315	JUNB
HSAP017054	ENSG00000011295	ENSP00000261647	TTC19
HSAP017056	ENSG00000124279	ENSP00000264669	FASTKD3
HSAP017061	ENSG00000185701	ENSP00000344945	OR5M5P
HSAP017062	ENSG00000111077	ENSP00000319756	TENC1
HSAP017070	ENSG00000172464	ENSP00000303111	OR5AP2
HSAP017071	ENSG00000187682	ENSP00000339136	ERAS
HSAP017072	ENSG00000102109	ENSP00000218230	PCSK1N
HSAP017073	ENSG00000172459	ENSP00000302639	OR5AR1
HSAP017077	ENSG00000129292	ENSP00000378784	PHF20L1
HSAP017086	ENSG00000167815	ENSP00000301522	PRDX2
HSAP017091	ENSG00000126768	ENSP00000365766	TIMM17B
HSAP017093	ENSG00000249428	ENSP00000425050	RP11-503N18.3
HSAP017094	ENSG00000174914	ENSP00000309012	OR9G1
HSAP017095	ENSG00000112902	ENSP00000371936	SEMA5A
HSAP017101	ENSG00000063978	ENSP00000315212	RNF4
HSAP017113	ENSG00000204849	ENSP00000405581	FAM75A1
HSAP017115	AQP8	ENSG00000103375	ENSP00000219660
HSAP017116	ENSG00000140506	ENSP00000310431	LMAN1L
HSAP017121	ENSG00000172457	ENSP00000307515	OR9G4
HSAP017131	ENSG00000141027	ENSP00000379198	NCOR1
HSAP017135	AP001803.2	ENSG00000181296	ENSP00000322944
HSAP017136	ENSG00000198416	ENSP00000266116	ZNF658B
HSAP017139	ENSG00000181282	ENSP00000322824	OR5AK3P
HSAP017140	ENSG00000155592	ENSP00000331626	ZKSCAN2
HSAP017141	ENSG00000104889	ENSP00000221486	RNASEH2A
HSAP017142	AP002826.1	ENSG00000181273	ENSP00000322784
HSAP017143	ENSG00000169777	ENSP00000371932	TAS2R1
HSAP017145	ENSG00000183908	ENSP00000330864	LRRC55
HSAP017147	ENSG00000150756	ENSP00000422338	FAM173B
HSAP017151	CPLX3	ENSG00000213578	ENSP00000378464
HSAP017152	ENSG00000204183	ENSP00000363495	GDF5OS
HSAP017153	APLNR	ENSG00000134817	ENSP00000257254
HSAP017156	ENSG00000132026	ENSP00000326253	RTBDN
HSAP017159	ENSG00000125965	ENSP00000363492	GDF5
HSAP017161	ENSG00000182601	ENSP00000330606	HS3ST4
HSAP017163	ENSG00000140474	ENSP00000393658	ULK3
HSAP017166	C4orf8	ENSG00000125386	ENSP00000324587
HSAP017173	CCT5	ENSG00000150753	ENSP00000280326
HSAP017185	CEP250	ENSG00000126001	ENSP00000380661
HSAP017200	ENSG00000155666	ENSP00000398410	JMJD5
HSAP017203	ENSG00000149115	ENSP00000350990	TNKS1BP1
HSAP017205	ENSG00000105613	ENSP00000251472	MAST1
HSAP017207	ENSG00000204848	ENSP00000366870	FAM75A2
HSAP017209	ENSG00000042832	ENSP00000220616	TG
HSAP017212	ENSG00000169189	ENSP00000355077	NSMCE1
HSAP017215	ENSG00000147926	ENSP00000349132	FAM75A3
HSAP017218	ENSG00000168884	ENSP00000321203	TNIP2
HSAP017220	ENSG00000196409	ENSP00000366853	ZNF658
HSAP017223	ENSG00000149136	ENSP00000278412	SSRP1
HSAP017225	DNASE2	ENSG00000105612	ENSP00000222219
HSAP017226	ENSG00000077238	ENSP00000379111	IL4R
HSAP017245	ENSG00000087266	ENSP00000388152	SH3BP2
HSAP017247	ENSG00000140497	ENSP00000268099	SCAMP2
HSAP017248	ENSG00000105610	ENSP00000264834	KLF1
HSAP017250	ENSG00000109991	ENSP00000263314	P2RX3
HSAP017251	CMBL	ENSG00000164237	ENSP00000296658
HSAP017252	ENSG00000178802	ENSP00000318318	MPI
HSAP017257	ENSG00000234214	ENSP00000366731	FAM75A4
HSAP017262	ENSG00000105607	ENSP00000222214	GCDH
HSAP017265	ENSG00000103522	ENSP00000338010	IL21R
HSAP017271	ENSG00000145495	ENSP00000274140	MARCH6
HSAP017274	ENSG00000233788	ENSP00000366847	FAM75A5
HSAP017276	C15orf17	ENSG00000178761	ENSP00000350260
HSAP017283	C20orf173	ENSG00000125975	ENSP00000392051
HSAP017286	ENSG00000156575	ENSP00000287143	PRG3
HSAP017288	ANKRD20A2	ENSG00000183148	ENSP00000366826
HSAP017289	ENSG00000108474	ENSP00000225609	PIGL
HSAP017292	COX5A	ENSG00000178741	ENSP00000317780
HSAP017293	ENSG00000178718	ENSP00000317691	RPP25
HSAP017295	CBWD7	ENSG00000215126	ENSP00000366608
HSAP017299	ENSG00000077235	ENSP00000348510	GTF3C1
HSAP017302	ENSG00000186652	ENSP00000312134	PRG2
HSAP017304	ENSG00000198794	ENSP00000355387	SCAMP5
HSAP017313	ENSG00000125991	ENSP00000392341	ERGIC3
HSAP017317	ENSG00000155926	ENSP00000394049	SLA
HSAP017319	CENPV	ENSG00000166582	ENSP00000299736
HSAP017320	ENSG00000138621	ENSP00000343190	PPCDC
HSAP017331	ADD1	ENSG00000087274	ENSP00000264758
HSAP017334	C15orf39	ENSG00000167173	ENSP00000353854
HSAP017337	ENSG00000145491	ENSP00000421405	ROPN1L
HSAP017339	ENSG00000170315	ENSP00000304697	UBB
HSAP017342	AC113208.3	ENSG00000235063	ENSP00000408017
HSAP017343	ENSG00000187688	ENSP00000342222	TRPV2
HSAP017346	ENSG00000167195	ENSP00000300576	GOLGA6C
HSAP017348	ENSG00000161860	ENSP00000293695	SYCE2
HSAP017350	ANKRD33B	ENSG00000164236	ENSP00000296657
HSAP017351	ENSG00000204828	ENSP00000366814	FOXD4L2
HSAP017352	ENSG00000179115	ENSP00000320309	FARSA
HSAP017357	ANKRD20A1	ENSG00000132498	ENSP00000254835
HSAP017359	C17orf76	ENSG00000181350	ENSP00000419502
HSAP017361	ENSG00000140478	ENSP00000268079	GOLGA6D
HSAP017367	ENSG00000104415	ENSP00000250160	WISP1
HSAP017370	ENSG00000134802	ENSP00000413635	SLC43A3
HSAP017373	ENSG00000141040	ENSP00000379169	ZNF287
HSAP017377	ENSG00000185775	ENSP00000329825	FAM75A6
HSAP017379	ENSG00000047578	ENSP00000261588	KIAA0556
HSAP017381	CTNND2	ENSG00000169862	ENSP00000307134
HSAP017392	CNTNAP3B	ENSG00000154529	ENSP00000366787
HSAP017398	COMMD4	ENSG00000140365	ENSP00000267935
HSAP017401	ENSG00000104419	ENSP00000319977	NDRG1
HSAP017403	ENSG00000102103	ENSP00000391759	PQBP1
HSAP017412	ENSG00000109736	ENSP00000426907	TETRAN
HSAP017419	ENSG00000061656	ENSP00000363391	SPAG4
HSAP017422	ENSG00000140398	ENSP00000347170	NEIL1
HSAP017424	ENSG00000197566	ENSP00000310472	ZNF624
HSAP017426	CALR	ENSG00000179218	ENSP00000320866
HSAP017433	CCDC144A	ENSG00000170160	ENSP00000353717
HSAP017437	CPNE1	ENSG00000214078	ENSP00000317257
HSAP017461	ENSG00000140400	ENSP00000267978	MAN2C1
HSAP017464	ENSG00000186907	ENSP00000335397	RTN4RL2
HSAP017469	ENSG00000087269	ENSP00000405068	NOP14
HSAP017476	ENSG00000237198	ENSP00000366747	FAM27E1
HSAP017477	ENSG00000231997	ENSP00000393138	FAM27D1
HSAP017479	DNAH5	ENSG00000039139	ENSP00000265104
HSAP017480	ENSG00000149150	ENSP00000278426	SLC43A1
HSAP017483	ENSG00000125388	ENSP00000381129	GRK4
HSAP017492	ENSG00000179262	ENSP00000321365	RAD23A
HSAP017493	ENSG00000131885	ENSP00000382160	KRT17P1
HSAP017494	ENSG00000240505	ENSP00000261652	TNFRSF13B
HSAP017497	ENSG00000008513	ENSP00000414073	ST3GAL1
HSAP017500	ENSG00000169375	ENSP00000378402	SIN3A
HSAP017503	ENSG00000234734	ENSP00000347153	FAM75A7
HSAP017504	ENSG00000134809	ENSP00000257245	TIMM10
HSAP017512	ENSG00000133030	ENSP00000317786	MPRIP
HSAP017518	ENSG00000214872	ENSP00000406485	SMTNL1
HSAP017521	ANKRD20A3	ENSG00000196774	ENSP00000366697
HSAP017522	ENSG00000038382	ENSP00000339299	TRIO
HSAP017526	ENSG00000179271	ENSP00000323065	GADD45GIP1
HSAP017535	ENSG00000102100	ENSP00000416002	SLC35A2
HSAP017538	ENSG00000155282	ENSP00000395963	RP11-195B21.3
HSAP017541	ENSG00000156587	ENSP00000287156	UBE2L6
HSAP017544	ENSG00000197386	ENSP00000347184	HTT
HSAP017546	DAND5	ENSG00000179284	ENSP00000323155
HSAP017547	ENSG00000204793	ENSP00000366693	FOXD4L6
HSAP017548	ENSG00000169410	ENSP00000303554	PTPN9
HSAP017551	CBWD6	ENSG00000204790	ENSP00000366677
HSAP017557	ENSG00000066827	ENSP00000367069	ZFAT
HSAP017563	ENSG00000008441	ENSP00000408621	NFIX
HSAP017568	ENSG00000169371	ENSP00000360132	SNUPN
HSAP017573	ENSG00000169181	ENSP00000394954	GSG1L
HSAP017580	ENSG00000149131	ENSP00000384420	SERPING1
HSAP017584	ENSG00000102096	ENSP00000365692	PIM2
HSAP017589	C4orf44	ENSG00000188981	ENSP00000420966
HSAP017592	ENSG00000068308	ENSP00000156084	OTUD5
HSAP017597	ENSG00000177971	ENSP00000326981	IMP3
HSAP017599	ENSG00000169180	ENSP00000302790	XPO6
HSAP017601	ENSG00000159788	ENSP00000339381	RGS12
HSAP017607	ENSG00000104903	ENSP00000264824	LYL1
HSAP017608	ENSG00000173548	ENSP00000311427	SNX33
HSAP017610	ENSG00000145569	ENSP00000274217	FAM105A
HSAP017612	ENSG00000104907	ENSP00000416149	TRMT1
HSAP017615	ENSG00000179598	ENSP00000317177	PLD6
HSAP017617	ENSG00000166793	ENSP00000300022	YPEL4
HSAP017619	CSPG4	ENSG00000173546	ENSP00000312506
HSAP017620	ANKRD20A4	ENSG00000172014	ENSP00000349891
HSAP017621	ENSG00000154803	ENSP00000285071	FLCN
HSAP017627	ENSG00000154124	ENSP00000284274	FAM105B
HSAP017633	CR769776.1	ENSG00000221917	ENSP00000328517
HSAP017634	CLP1	ENSG00000172409	ENSP00000304704
HSAP017636	ENSG00000182950	ENSP00000329584	ODF3L1
HSAP017637	AL445665.1	ENSG00000176134	ENSP00000316590
HSAP017639	AC019294.1	ENSG00000187812	ENSP00000378641
HSAP017641	ENSG00000204779	ENSP00000366637	FOXD4L5
HSAP017642	ANKH	ENSG00000154122	ENSP00000284268
HSAP017644	ENSG00000184659	ENSP00000366630	FOXD4L4
HSAP017645	COPS3	ENSG00000141030	ENSP00000268717
HSAP017649	ENSG00000160877	ENSP00000292431	NACC1
HSAP017650	ENSG00000156599	ENSP00000287169	ZDHHC5
HSAP017651	CBWD5	ENSG00000147996	ENSP00000371842
HSAP017667	ENSG00000102057	ENSP00000218176	KCND1
HSAP017669	AC019294.3	ENSG00000167141	ENSP00000340488
HSAP017670	ENSG00000188322	ENSP00000343248	SBK1
HSAP017671	ENSG00000140367	ENSP00000267938	UBE2Q2
HSAP017675	ENSG00000104915	ENSP00000242770	STX10
HSAP017679	ENSG00000068400	ENSP00000365624	GRIPAP1
HSAP017683	ENSG00000183580	ENSP00000423630	FBXL7
HSAP017686	EIF3CL	ENSG00000205609	ENSP00000370258
HSAP017691	ENSG00000156603	ENSP00000416227	MED19
HSAP017693	ENSG00000205309	ENSP00000390695	NT5M
HSAP017696	ENSG00000167196	ENSP00000307833	FBXO22
HSAP017699	ENSG00000109758	ENSP00000421801	HGFAC
HSAP017700	ENSG00000213593	ENSP00000367563	TMX2
HSAP017703	ENSG00000183654	ENSP00000333181	MARCH11
HSAP017705	ENSG00000131773	ENSP00000348108	KHDRBS3
HSAP017707	ENSG00000160888	ENSP00000292433	IER2
HSAP017709	ENSG00000169752	ENSP00000378367	NRG4
HSAP017711	ENSG00000173545	ENSP00000310042	ZNF622
HSAP017712	ENSG00000141026	ENSP00000268711	MED9
HSAP017715	ENSG00000244005	ENSP00000363205	NFS1
HSAP017725	ENSG00000108551	ENSP00000225688	RASD1
HSAP017729	CACNA1A	ENSG00000141837	ENSP00000353362
HSAP017733	DOK7	ENSG00000175920	ENSP00000374304
HSAP017735	ENSG00000133027	ENSP00000255389	PEMT
HSAP017745	ENSG00000154153	ENSP00000304642	FAM134B
HSAP017747	ENSG00000068323	ENSP00000338360	TFE3
HSAP017748	C15orf27	ENSG00000169758	ENSP00000373594
HSAP017750	ENSG00000147724	ENSP00000378708	FAM135B
HSAP017755	ENSG00000233232	ENSP00000405348	NPIPL1
HSAP017757	ENSG00000163956	ENSP00000421922	LRPAP1
HSAP017760	ENSG00000140374	ENSP00000267950	ETFA
HSAP017761	CLN3	ENSG00000188603	ENSP00000353073
HSAP017777	ENSG00000145555	ENSP00000391106	MYO10
HSAP017779	CBWD3	ENSG00000196873	ENSP00000353295
HSAP017790	CCDC120	ENSG00000147144	ENSP00000416445
HSAP017791	C11orf31	ENSG00000211450	ENSP00000373509
HSAP017794	BTBD18	ENSG00000233436	ENSP00000394472
HSAP017797	ADRA2C	ENSG00000184160	ENSP00000386069
HSAP017798	ENSG00000244462	ENSP00000363228	RBM12
HSAP017804	ENSG00000243279	ENSP00000365570	PRAF2
HSAP017813	CTNND1	ENSG00000198561	ENSP00000382004
HSAP017816	ENSG00000159556	ENSP00000290759	ISL2
HSAP017817	COL22A1	ENSG00000169436	ENSP00000303153
HSAP017822	ENSG00000108557	ENSP00000379122	RAI1
HSAP017827	ENSG00000163982	ENSP00000296358	OTOP1
HSAP017829	ENSG00000196998	ENSP00000365543	WDR45
HSAP017846	ENSG00000140386	ENSP00000326924	SCAPER
HSAP017849	ENSG00000132406	ENSP00000372201	TMEM128
HSAP017850	ENSG00000125995	ENSP00000363191	ROMO1
HSAP017856	ENSG00000145220	ENSP00000345917	LYAR
HSAP017859	ENSG00000072310	ENSP00000348069	SREBF1
HSAP017870	ENSG00000168826	ENSP00000338807	ZNF509
HSAP017877	ENSG00000131051	ENSP00000253363	RBM39
HSAP017899	ENSG00000169427	ENSP00000302166	KCNK9
HSAP017900	ENSG00000167632	ENSP00000301226	TRAPPC9
HSAP017905	ENSG00000117906	ENSP00000319739	RCN2
HSAP017907	ENSG00000168824	ENSP00000388823	NSG1
HSAP017915	ENSG00000140368	ENSP00000368914	PSTPIP1
HSAP017919	ENSG00000187559	ENSP00000341961	FOXD4L3
[truncated: 19,195,110 more chars]
